# Supplementary material for: Tissue-specific experimental evolution reveals adaptive trade-offs in the plant vascular pathogen Clavibacter michiganensis
Source: ISME J. 2026 May 7;20(1):wrag110. doi: 10.1093/ismejo/wrag110 (PMC13298646; doi:10.1093/ismejo/wrag110)
Supplement: Supplementary_material_wrag110 [file supplementary_material_wrag110.zip]

Archive with 15 entries (15 files):
- Fig S1.docx
- Fig S2.docx
- Fig S3.docx
- Fig S4.docx
- Fig S5.docx
- Fig S6.docx
- Fig S7.docx
- Fig S8.docx
- Fig S9.docx
- Table S1 new_wrag110.docx
- Table S2 new_wrag110.docx
- Table S3 new_wrag110.docx
- Table S4 new_wrag110.docx
- Table S5 new_wrag110.xlsx
- Table S6 new_wrag110.docx
