# Supplementary material for: Tissue-specific experimental evolution reveals adaptive trade-offs in the plant vascular pathogen Clavibacter michiganensis
Source: ISME J. 2026 May 7;20(1):wrag110. doi: 10.1093/ismejo/wrag110 (PMC13298646; doi:10.1093/ismejo/wrag110)
Supplement: Supplementary_material_wrag110 [file supplementary_material_wrag110.zip › Table S5 new_wrag110.xlsx]

## Sheet: Table S5A
Table S5A. Amplicon sequencing of five representative genes in Cm WT
Locus tag	Position in ORF	Base:count:avg_mapq:avg_baseq:avg_se_mapq:num_plus:num_minus:
CMM1284	-21	A:2:60.00:36.00:60.00:2:0:0.00:0.00:0.00:0:0.00:0.00:0.00	C:0:0.00:0.00:0.00:0:0:0.00:0.00:0.00:0:0.00:0.00:0.00	G:0:0.00:0.00:0.00:0:0:0.00:0.00:0.00:0:0.00:0.00:0.00	T:0:0.00:0.00:0.00:0:0:0.00:0.00:0.00:0:0.00:0.00:0.00	N:0:0.00:0.00:0.00:0:0:0.00:0.00:0.00:0:0.00:0.00:0.00
CMM1284	-20	A:0:0.00:0.00:0.00:0:0:0.00:0.00:0.00:0:0.00:0.00:0.00	C:0:0.00:0.00:0.00:0:0:0.00:0.00:0.00:0:0.00:0.00:0.00	G:0:0.00:0.00:0.00:0:0:0.00:0.00:0.00:0:0.00:0.00:0.00	T:2:60.00:35.50:60.00:2:0:0.00:0.00:0.00:0:0.00:0.00:0.00	N:0:0.00:0.00:0.00:0:0:0.00:0.00:0.00:0:0.00:0.00:0.00
CMM1284	-19	A:0:0.00:0.00:0.00:0:0:0.00:0.00:0.00:0:0.00:0.00:0.00	C:0:0.00:0.00:0.00:0:0:0.00:0.00:0.00:0:0.00:0.00:0.00	G:3:60.00:37.00:60.00:3:0:0.00:0.01:0.00:0:0.00:0.00:0.00	T:0:0.00:0.00:0.00:0:0:0.00:0.00:0.00:0:0.00:0.00:0.00	N:0:0.00:0.00:0.00:0:0:0.00:0.00:0.00:0:0.00:0.00:0.00
CMM1284	-18	A:33:60.00:16.64:60.00:33:0:0.00:0.03:0.00:0:0.00:0.00:0.00	C:12:60.00:12.58:60.00:12:0:0.00:0.03:0.00:0:0.00:0.00:0.00	G:11:60.00:13.00:60.00:11:0:0.00:0.02:0.00:0:0.00:0.00:0.00	T:238:60.00:27.47:60.00:238:0:0.00:0.03:0.00:0:0.00:0.00:0.00	N:0:0.00:0.00:0.00:0:0:0.00:0.00:0.00:0:0.00:0.00:0.00
CMM1284	-17	A:24:60.00:14.71:60.00:24:0:0.00:0.03:0.00:0:0.00:0.00:0.00	C:30:60.00:19.17:60.00:30:0:0.00:0.03:0.00:0:0.00:0.00:0.00	G:333:60.00:29.53:60.00:333:0:0.00:0.03:0.00:0:0.00:0.00:0.00	T:14:60.00:15.93:60.00:14:0:0.00:0.03:0.00:0:0.00:0.00:0.00	N:0:0.00:0.00:0.00:0:0:0.00:0.00:0.00:0:0.00:0.00:0.00
CMM1284	-16	A:554:60.00:30.02:60.00:554:0:0.00:0.03:0.00:0:0.00:0.00:0.00	C:12:60.00:13.33:60.00:12:0:0.00:0.03:0.00:0:0.00:0.00:0.00	G:28:60.00:12.46:60.00:28:0:0.00:0.03:0.00:0:0.00:0.00:0.00	T:17:60.00:16.00:60.00:17:0:0.00:0.03:0.00:0:0.00:0.00:0.00	N:0:0.00:0.00:0.00:0:0:0.00:0.00:0.00:0:0.00:0.00:0.00
CMM1284	-15	A:14:60.00:13.21:60.00:14:0:0.00:0.03:0.00:0:0.00:0.00:0.00	C:564:60.00:30.39:60.00:564:0:0.00:0.03:0.00:0:0.00:0.00:0.00	G:35:60.00:16.34:60.00:35:0:0.00:0.03:0.00:0:0.00:0.00:0.00	T:9:60.00:14.89:60.00:9:0:0.00:0.03:0.00:0:0.00:0.00:0.00	N:0:0.00:0.00:0.00:0:0:0.00:0.00:0.00:0:0.00:0.00:0.00
CMM1284	-14	A:21:60.00:14.71:60.00:21:0:0.00:0.03:0.00:0:0.00:0.00:0.00	C:27:60.00:13.85:60.00:27:0:0.00:0.03:0.00:0:0.00:0.00:0.00	G:589:60.00:30.28:60.00:589:0:0.00:0.03:0.00:0:0.00:0.00:0.00	T:12:60.00:10.67:60.00:12:0:0.00:0.03:0.00:0:0.00:0.00:0.00	N:22:60.00:0.00:60.00:22:0:0.00:0.03:0.00:0:0.00:0.00:0.00
CMM1284	-13	A:48:60.00:18.71:60.00:48:0:0.00:0.03:0.00:0:0.00:0.00:0.00	C:101:60.00:15.56:60.00:101:0:0.00:0.03:0.00:0:0.00:0.00:0.00	G:604:60.00:27.67:60.00:604:0:0.00:0.02:0.00:0:0.00:0.00:0.00	T:32:60.00:17.34:60.00:32:0:0.00:0.03:0.00:0:0.00:0.00:0.00	N:0:0.00:0.00:0.00:0:0:0.00:0.00:0.00:0:0.00:0.00:0.00
CMM1284	-12	A:891:60.00:29.39:60.00:891:0:0.00:0.02:0.00:0:0.00:0.00:0.00	C:18:60.00:11.67:60.00:18:0:0.00:0.03:0.00:0:0.00:0.00:0.00	G:41:60.00:17.02:60.00:41:0:0.00:0.03:0.00:0:0.00:0.00:0.00	T:30:60.00:15.33:60.00:30:0:0.00:0.03:0.00:0:0.00:0.00:0.00	N:23:60.00:0.00:60.00:23:0:0.00:0.03:0.00:0:0.00:0.00:0.00
CMM1284	-11	A:22:60.00:18.73:60.00:22:0:0.00:0.03:0.00:0:0.00:0.00:0.00	C:28:60.00:18.54:60.00:28:0:0.00:0.03:0.00:0:0.00:0.00:0.00	G:20:60.00:15.65:60.00:20:0:0.00:0.03:0.00:0:0.00:0.00:0.00	T:1041:60.00:30.84:60.00:1041:0:0.00:0.02:0.00:0:0.00:0.00:0.00	N:0:0.00:0.00:0.00:0:0:0.00:0.00:0.00:0:0.00:0.00:0.00
CMM1284	-10	A:1129:60.00:33.22:60.00:1129:0:0.00:0.02:0.00:0:0.00:0.00:0.00	C:8:60.00:17.25:60.00:8:0:0.00:0.02:0.00:0:0.00:0.00:0.00	G:9:60.00:12.00:60.00:9:0:0.00:0.03:0.00:0:0.00:0.00:0.00	T:5:60.00:14.60:60.00:5:0:0.00:0.03:0.00:0:0.00:0.00:0.00	N:0:0.00:0.00:0.00:0:0:0.00:0.00:0.00:0:0.00:0.00:0.00
CMM1284	-9	A:1122:60.00:31.29:60.00:1122:0:0.00:0.02:0.00:0:0.00:0.00:0.00	C:24:60.00:12.67:60.00:24:0:0.00:0.03:0.00:0:0.00:0.00:0.00	G:15:60.00:16.33:60.00:15:0:0.00:0.03:0.00:0:0.00:0.00:0.00	T:25:60.00:19.36:60.00:25:0:0.00:0.03:0.00:0:0.00:0.00:0.00	N:0:0.00:0.00:0.00:0:0:0.00:0.00:0.00:0:0.00:0.00:0.00
CMM1284	-8	A:32:60.00:11.00:60.00:32:0:0.00:0.03:0.00:0:0.00:0.00:0.00	C:35:60.00:14.89:60.00:35:0:0.00:0.03:0.00:0:0.00:0.00:0.00	G:1147:60.00:32.42:60.00:1147:0:0.00:0.02:0.00:0:0.00:0.00:0.00	T:24:60.00:12.62:60.00:24:0:0.00:0.02:0.00:0:0.00:0.00:0.00	N:0:0.00:0.00:0.00:0:0:0.00:0.00:0.00:0:0.00:0.00:0.00
CMM1284	-7	A:79:60.00:13.70:60.00:79:0:0.00:0.03:0.00:0:0.00:0.00:0.00	C:1022:60.00:30.61:60.00:1022:0:0.00:0.02:0.00:0:0.00:0.00:0.00	G:113:60.00:16.45:60.00:113:0:0.00:0.03:0.00:0:0.00:0.00:0.00	T:68:60.00:17.22:60.00:68:0:0.00:0.02:0.00:0:0.00:0.00:0.00	N:0:0.00:0.00:0.00:0:0:0.00:0.00:0.00:0:0.00:0.00:0.00
CMM1284	-6	A:1258:60.00:31.61:60.00:1258:0:0.00:0.02:0.00:0:0.00:0.00:0.00	C:38:60.00:15.00:60.00:38:0:0.00:0.03:0.00:0:0.00:0.00:0.00	G:43:60.00:13.28:60.00:43:0:0.00:0.03:0.00:0:0.00:0.00:0.00	T:13:60.00:16.77:60.00:13:0:0.00:0.03:0.00:0:0.00:0.00:0.00	N:0:0.00:0.00:0.00:0:0:0.00:0.00:0.00:0:0.00:0.00:0.00
CMM1284	-5	A:15:60.00:11.80:60.00:15:0:0.00:0.03:0.00:0:0.00:0.00:0.00	C:14:60.00:10.29:60.00:14:0:0.00:0.03:0.00:0:0.00:0.00:0.00	G:10:60.00:13.50:60.00:10:0:0.00:0.02:0.00:0:0.00:0.00:0.00	T:1324:60.00:31.93:60.00:1324:0:0.00:0.02:0.00:0:0.00:0.00:0.00	N:0:0.00:0.00:0.00:0:0:0.00:0.00:0.00:0:0.00:0.00:0.00
CMM1284	-4	A:47:60.00:10.26:60.00:47:0:0.00:0.02:0.00:0:0.00:0.00:0.00	C:88:60.00:14.75:60.00:88:0:0.00:0.02:0.00:0:0.00:0.00:0.00	G:1224:60.00:32.40:60.00:1224:0:0.00:0.02:0.00:0:0.00:0.00:0.00	T:19:60.00:17.00:60.00:19:0:0.00:0.02:0.00:0:0.00:0.00:0.00	N:0:0.00:0.00:0.00:0:0:0.00:0.00:0.00:0:0.00:0.00:0.00
CMM1284	-3	A:81:60.00:11.58:60.00:81:0:0.00:0.03:0.00:0:0.00:0.00:0.00	C:48:60.00:11.85:60.00:48:0:0.00:0.03:0.00:0:0.00:0.00:0.00	G:69:60.00:13.01:60.00:69:0:0.00:0.03:0.00:0:0.00:0.00:0.00	T:1199:60.00:29.75:60.00:1199:0:0.00:0.02:0.00:0:0.00:0.00:0.00	N:0:0.00:0.00:0.00:0:0:0.00:0.00:0.00:0:0.00:0.00:0.00
CMM1284	-2	A:22:60.00:15.64:60.00:22:0:0.00:0.03:0.00:0:0.00:0.00:0.00	C:87:60.00:12.71:60.00:87:0:0.00:0.03:0.00:0:0.00:0.00:0.00	G:1311:60.00:33.36:60.00:1311:0:0.00:0.02:0.00:0:0.00:0.00:0.00	T:15:60.00:15.07:60.00:15:0:0.00:0.03:0.00:0:0.00:0.00:0.00	N:0:0.00:0.00:0.00:0:0:0.00:0.00:0.00:0:0.00:0.00:0.00
CMM1284	-1	A:8:60.00:16.62:60.00:8:0:0.00:0.03:0.00:0:0.00:0.00:0.00	C:7909:60.00:35.74:60.00:7909:0:0.00:0.01:0.00:0:0.00:0.00:0.00	G:33:60.00:16.27:60.00:33:0:0.00:0.03:0.00:0:0.00:0.00:0.00	T:49:60.00:30.14:60.00:49:0:0.00:0.02:0.00:0:0.00:0.00:0.00	N:0:0.00:0.00:0.00:0:0:0.00:0.00:0.00:0:0.00:0.00:0.00
CMM1284	0	A:42:60.00:14.83:60.00:42:0:0.00:0.03:0.00:0:0.00:0.00:0.00	C:7866:60.00:35.65:60.00:7866:0:0.00:0.01:0.00:0:0.00:0.00:0.00	G:53:60.00:14.60:60.00:53:0:0.00:0.02:0.00:0:0.00:0.00:0.00	T:39:60.00:14.82:60.00:39:0:0.00:0.03:0.00:0:0.00:0.00:0.00	N:0:0.00:0.00:0.00:0:0:0.00:0.00:0.00:0:0.00:0.00:0.00
CMM1284	1	A:7992:60.00:35.49:60.00:7992:0:0.00:0.01:0.00:0:0.00:0.00:0.00	C:4:60.00:14.25:60.00:4:0:0.00:0.03:0.00:0:0.00:0.00:0.00	G:3:60.00:26.33:60.00:3:0:0.00:0.03:0.00:0:0.00:0.00:0.00	T:2:60.00:11.50:60.00:2:0:0.00:0.03:0.00:0:0.00:0.00:0.00	N:0:0.00:0.00:0.00:0:0:0.00:0.00:0.00:0:0.00:0.00:0.00
CMM1284	2	A:13:60.00:19.23:60.00:13:0:0.00:0.03:0.00:0:0.00:0.00:0.00	C:8:60.00:19.50:60.00:8:0:0.00:0.02:0.00:0:0.00:0.00:0.00	G:6:60.00:13.00:60.00:6:0:0.00:0.03:0.00:0:0.00:0.00:0.00	T:7975:60.00:33.79:60.00:7975:0:0.00:0.01:0.00:0:0.00:0.00:0.00	N:0:0.00:0.00:0.00:0:0:0.00:0.00:0.00:0:0.00:0.00:0.00
CMM1284	3	A:18:60.00:12.00:60.00:18:0:0.00:0.03:0.00:0:0.00:0.00:0.00	C:35:60.00:17.74:60.00:35:0:0.00:0.03:0.00:0:0.00:0.00:0.00	G:7945:60.00:36.85:60.00:7945:0:0.00:0.01:0.00:0:0.00:0.00:0.00	T:5:60.00:17.60:60.00:5:0:0.00:0.04:0.00:0:0.00:0.00:0.00	N:0:0.00:0.00:0.00:0:0:0.00:0.00:0.00:0:0.00:0.00:0.00
CMM1284	4	A:60:60.00:15.97:60.00:60:0:0.00:0.02:0.00:0:0.00:0.00:0.00	C:95:60.00:15.86:60.00:95:0:0.00:0.03:0.00:0:0.00:0.00:0.00	G:7790:60.00:34.32:60.00:7790:0:0.00:0.01:0.00:0:0.00:0.00:0.00	T:59:60.00:15.42:60.00:59:0:0.00:0.03:0.00:0:0.00:0.00:0.00	N:0:0.00:0.00:0.00:0:0:0.00:0.00:0.00:0:0.00:0.00:0.00
CMM1284	5	A:27:60.00:10.11:60.00:27:0:0.00:0.04:0.00:0:0.00:0.00:0.00	C:38:60.00:17.29:60.00:38:0:0.00:0.03:0.00:0:0.00:0.00:0.00	G:18:60.00:14.78:60.00:18:0:0.00:0.03:0.00:0:0.00:0.00:0.00	T:7922:60.00:33.20:60.00:7922:0:0.00:0.01:0.00:0:0.00:0.00:0.00	N:0:0.00:0.00:0.00:0:0:0.00:0.00:0.00:0:0.00:0.00:0.00
CMM1284	6	A:21:60.00:11.52:60.00:21:0:0.00:0.03:0.00:0:0.00:0.00:0.00	C:7888:60.00:34.44:60.00:7888:0:0.00:0.01:0.00:0:0.00:0.00:0.00	G:57:60.00:12.40:60.00:57:0:0.00:0.03:0.00:0:0.00:0.00:0.00	T:18:60.00:21.44:60.00:18:0:0.00:0.03:0.00:0:0.00:0.00:0.00	N:22:60.00:0.00:60.00:22:0:0.00:0.03:0.00:0:0.00:0.00:0.00
CMM1284	7	A:7983:60.00:35.13:60.00:7983:0:0.00:0.01:0.00:0:0.00:0.00:0.00	C:9:60.00:7.67:60.00:9:0:0.00:0.03:0.00:0:0.00:0.00:0.00	G:9:60.00:17.78:60.00:9:0:0.00:0.04:0.00:0:0.00:0.00:0.00	T:6:60.00:18.00:60.00:6:0:0.00:0.04:0.00:0:0.00:0.00:0.00	N:0:0.00:0.00:0.00:0:0:0.00:0.00:0.00:0:0.00:0.00:0.00
CMM1284	8	A:28:60.00:16.29:60.00:28:0:0.00:0.03:0.00:0:0.00:0.00:0.00	C:7901:60.00:35.31:60.00:7901:0:0.00:0.01:0.00:0:0.00:0.00:0.00	G:60:60.00:14.85:60.00:60:0:0.00:0.03:0.00:0:0.00:0.00:0.00	T:19:60.00:19.05:60.00:19:0:0.00:0.03:0.00:0:0.00:0.00:0.00	N:0:0.00:0.00:0.00:0:0:0.00:0.00:0.00:0:0.00:0.00:0.00
CMM1284	9	A:35:60.00:17.03:60.00:35:0:0.00:0.03:0.00:0:0.00:0.00:0.00	C:7909:60.00:35.68:60.00:7909:0:0.00:0.01:0.00:0:0.00:0.00:0.00	G:38:60.00:16.71:60.00:38:0:0.00:0.04:0.00:0:0.00:0.00:0.00	T:27:60.00:17.78:60.00:27:0:0.00:0.04:0.00:0:0.00:0.00:0.00	N:0:0.00:0.00:0.00:0:0:0.00:0.00:0.00:0:0.00:0.00:0.00
CMM1284	10	A:7970:60.00:34.05:60.00:7970:0:0.00:0.01:0.00:0:0.00:0.00:0.00	C:19:60.00:12.58:60.00:19:0:0.00:0.03:0.00:0:0.00:0.00:0.00	G:12:60.00:17.42:60.00:12:0:0.00:0.03:0.00:0:0.00:0.00:0.00	T:9:60.00:16.22:60.00:9:0:0.00:0.03:0.00:0:0.00:0.00:0.00	N:0:0.00:0.00:0.00:0:0:0.00:0.00:0.00:0:0.00:0.00:0.00
CMM1284	11	A:20:60.00:12.60:60.00:20:0:0.00:0.03:0.00:0:0.00:0.00:0.00	C:7939:60.00:35.38:60.00:7939:0:0.00:0.01:0.00:0:0.00:0.00:0.00	G:37:60.00:12.89:60.00:37:0:0.00:0.03:0.00:0:0.00:0.00:0.00	T:15:60.00:15.13:60.00:15:0:0.00:0.03:0.00:0:0.00:0.00:0.00	N:0:0.00:0.00:0.00:0:0:0.00:0.00:0.00:0:0.00:0.00:0.00
CMM1284	12	A:9:60.00:20.44:60.00:9:0:0.00:0.05:0.00:0:0.00:0.00:0.00	C:7976:60.00:36.56:60.00:7976:0:0.00:0.01:0.00:0:0.00:0.00:0.00	G:10:60.00:16.40:60.00:10:0:0.00:0.02:0.00:0:0.00:0.00:0.00	T:16:60.00:16.44:60.00:16:0:0.00:0.03:0.00:0:0.00:0.00:0.00	N:0:0.00:0.00:0.00:0:0:0.00:0.00:0.00:0:0.00:0.00:0.00
CMM1284	13	A:13:60.00:17.54:60.00:13:0:0.00:0.03:0.00:0:0.00:0.00:0.00	C:36:60.00:13.72:60.00:36:0:0.00:0.02:0.00:0:0.00:0.00:0.00	G:7956:60.00:36.39:60.00:7956:0:0.00:0.01:0.00:0:0.00:0.00:0.00	T:7:60.00:8.86:60.00:7:0:0.00:0.04:0.00:0:0.00:0.00:0.00	N:0:0.00:0.00:0.00:0:0:0.00:0.00:0.00:0:0.00:0.00:0.00
CMM1284	14	A:37:60.00:13.95:60.00:37:0:0.00:0.02:0.00:0:0.00:0.00:0.00	C:19:60.00:15.74:60.00:19:0:0.00:0.03:0.00:0:0.00:0.00:0.00	G:21:60.00:17.48:60.00:21:0:0.00:0.04:0.00:0:0.00:0.00:0.00	T:7936:60.00:33.08:60.00:7936:0:0.00:0.01:0.00:0:0.00:0.00:0.00	N:0:0.00:0.00:0.00:0:0:0.00:0.00:0.00:0:0.00:0.00:0.00
CMM1284	15	A:12:60.00:13.00:60.00:12:0:0.00:0.03:0.00:0:0.00:0.00:0.00	C:7916:60.00:35.51:60.00:7916:0:0.00:0.01:0.00:0:0.00:0.00:0.00	G:72:60.00:12.56:60.00:72:0:0.00:0.02:0.00:0:0.00:0.00:0.00	T:14:60.00:12.79:60.00:14:0:0.00:0.02:0.00:0:0.00:0.00:0.00	N:0:0.00:0.00:0.00:0:0:0.00:0.00:0.00:0:0.00:0.00:0.00
CMM1284	16	A:8:60.00:17.88:60.00:8:0:0.00:0.03:0.00:0:0.00:0.00:0.00	C:12:60.00:25.08:60.00:12:0:0.00:0.02:0.00:0:0.00:0.00:0.00	G:10:60.00:11.50:60.00:10:0:0.00:0.03:0.00:0:0.00:0.00:0.00	T:7985:60.00:34.02:60.00:7985:0:0.00:0.01:0.00:0:0.00:0.00:0.00	N:0:0.00:0.00:0.00:0:0:0.00:0.00:0.00:0:0.00:0.00:0.00
CMM1284	17	A:14:60.00:13.07:60.00:14:0:0.00:0.03:0.00:0:0.00:0.00:0.00	C:7956:60.00:36.01:60.00:7956:0:0.00:0.01:0.00:0:0.00:0.00:0.00	G:36:60.00:11.25:60.00:36:0:0.00:0.03:0.00:0:0.00:0.00:0.00	T:10:60.00:18.40:60.00:10:0:0.00:0.03:0.00:0:0.00:0.00:0.00	N:0:0.00:0.00:0.00:0:0:0.00:0.00:0.00:0:0.00:0.00:0.00
CMM1284	18	A:25:60.00:17.92:60.00:25:0:0.00:0.04:0.00:0:0.00:0.00:0.00	C:7939:60.00:36.45:60.00:7939:0:0.00:0.01:0.00:0:0.00:0.00:0.00	G:18:60.00:13.50:60.00:18:0:0.00:0.03:0.00:0:0.00:0.00:0.00	T:13:60.00:18.38:60.00:13:0:0.00:0.02:0.00:0:0.00:0.00:0.00	N:22:60.00:0.00:60.00:22:0:0.00:0.03:0.00:0:0.00:0.00:0.00
CMM1284	19	A:28:60.00:12.21:60.00:28:0:0.00:0.04:0.00:0:0.00:0.00:0.00	C:65:60.00:14.92:60.00:65:0:0.00:0.03:0.00:0:0.00:0.00:0.00	G:7902:60.00:35.63:60.00:7902:0:0.00:0.01:0.00:0:0.00:0.00:0.00	T:23:60.00:14.61:60.00:23:0:0.00:0.03:0.00:0:0.00:0.00:0.00	N:0:0.00:0.00:0.00:0:0:0.00:0.00:0.00:0:0.00:0.00:0.00
CMM1284	20	A:7581:60.00:27.76:60.00:7581:0:0.00:0.01:0.00:0:0.00:0.00:0.00	C:202:59.86:11.32:59.86:202:0:0.00:0.03:0.00:0:0.00:0.00:0.00	G:144:60.00:10.85:60.00:144:0:0.00:0.02:0.00:0:0.00:0.00:0.00	T:92:60.00:15.79:60.00:92:0:0.00:0.02:0.00:0:0.00:0.00:0.00	N:0:0.00:0.00:0.00:0:0:0.00:0.00:0.00:0:0.00:0.00:0.00
CMM1284	21	A:7:60.00:9.00:60.00:7:0:0.00:0.04:0.00:0:0.00:0.00:0.00	C:7956:60.00:35.32:60.00:7956:0:0.00:0.01:0.00:0:0.00:0.00:0.00	G:33:60.00:11.06:60.00:33:0:0.00:0.03:0.00:0:0.00:0.00:0.00	T:17:60.00:18.88:60.00:17:0:0.00:0.03:0.00:0:0.00:0.00:0.00	N:0:0.00:0.00:0.00:0:0:0.00:0.00:0.00:0:0.00:0.00:0.00
CMM1284	22	A:16:60.00:15.12:60.00:16:0:0.00:0.03:0.00:0:0.00:0.00:0.00	C:42:60.00:13.95:60.00:42:0:0.00:0.03:0.00:0:0.00:0.00:0.00	G:7954:60.00:35.55:60.00:7954:0:0.00:0.01:0.00:0:0.00:0.00:0.00	T:2:60.00:12.50:60.00:2:0:0.00:0.02:0.00:0:0.00:0.00:0.00	N:0:0.00:0.00:0.00:0:0:0.00:0.00:0.00:0:0.00:0.00:0.00
CMM1284	23	A:7:60.00:14.14:60.00:7:0:0.00:0.03:0.00:0:0.00:0.00:0.00	C:7974:60.00:35.16:60.00:7974:0:0.00:0.01:0.00:0:0.00:0.00:0.00	G:24:60.00:15.88:60.00:24:0:0.00:0.03:0.00:0:0.00:0.00:0.00	T:10:60.00:19.40:60.00:10:0:0.00:0.02:0.00:0:0.00:0.00:0.00	N:0:0.00:0.00:0.00:0:0:0.00:0.00:0.00:0:0.00:0.00:0.00
CMM1284	24	A:4:60.00:5.50:60.00:4:0:0.00:0.03:0.00:0:0.00:0.00:0.00	C:8000:60.00:36.35:60.00:8000:0:0.00:0.01:0.00:0:0.00:0.00:0.00	G:8:60.00:20.38:60.00:8:0:0.00:0.02:0.00:0:0.00:0.00:0.00	T:11:60.00:25.45:60.00:11:0:0.00:0.02:0.00:0:0.00:0.00:0.00	N:0:0.00:0.00:0.00:0:0:0.00:0.00:0.00:0:0.00:0.00:0.00
CMM1284	25	A:18:60.00:20.50:60.00:18:0:0.00:0.03:0.00:0:0.00:0.00:0.00	C:41:60.00:13.83:60.00:41:0:0.00:0.03:0.00:0:0.00:0.00:0.00	G:7954:60.00:35.28:60.00:7954:0:0.00:0.01:0.00:0:0.00:0.00:0.00	T:11:60.00:12.82:60.00:11:0:0.00:0.04:0.00:0:0.00:0.00:0.00	N:0:0.00:0.00:0.00:0:0:0.00:0.00:0.00:0:0.00:0.00:0.00
CMM1284	26	A:9:60.00:19.22:60.00:9:0:0.00:0.03:0.00:0:0.00:0.00:0.00	C:7990:60.00:35.36:60.00:7990:0:0.00:0.01:0.00:0:0.00:0.00:0.00	G:19:60.00:12.42:60.00:19:0:0.00:0.03:0.00:0:0.00:0.00:0.00	T:7:60.00:28.71:60.00:7:0:0.00:0.01:0.00:0:0.00:0.00:0.00	N:0:0.00:0.00:0.00:0:0:0.00:0.00:0.00:0:0.00:0.00:0.00
CMM1284	27	A:3:60.00:12.67:60.00:3:0:0.00:0.04:0.00:0:0.00:0.00:0.00	C:8009:60.00:36.40:60.00:8009:0:0.00:0.01:0.00:0:0.00:0.00:0.00	G:7:60.00:9.00:60.00:7:0:0.00:0.04:0.00:0:0.00:0.00:0.00	T:7:60.00:25.43:60.00:7:0:0.00:0.02:0.00:0:0.00:0.00:0.00	N:0:0.00:0.00:0.00:0:0:0.00:0.00:0.00:0:0.00:0.00:0.00
CMM1284	28	A:9:60.00:31.89:60.00:9:0:0.00:0.01:0.00:0:0.00:0.00:0.00	C:17:60.00:14.94:60.00:17:0:0.00:0.03:0.00:0:0.00:0.00:0.00	G:7999:60.00:36.12:60.00:7999:0:0.00:0.01:0.00:0:0.00:0.00:0.00	T:2:60.00:35.00:60.00:2:0:0.00:0.01:0.00:0:0.00:0.00:0.00	N:0:0.00:0.00:0.00:0:0:0.00:0.00:0.00:0:0.00:0.00:0.00
CMM1284	29	A:6:60.00:15.50:60.00:6:0:0.00:0.03:0.00:0:0.00:0.00:0.00	C:8014:60.00:35.59:60.00:8014:0:0.00:0.01:0.00:0:0.00:0.00:0.00	G:5:60.00:19.60:60.00:5:0:0.00:0.03:0.00:0:0.00:0.00:0.00	T:3:60.00:26.33:60.00:3:0:0.00:0.02:0.00:0:0.00:0.00:0.00	N:0:0.00:0.00:0.00:0:0:0.00:0.00:0.00:0:0.00:0.00:0.00
CMM1284	30	A:2:60.00:36.50:60.00:2:0:0.00:0.01:0.00:0:0.00:0.00:0.00	C:8013:60.00:36.05:60.00:8013:0:0.00:0.01:0.00:0:0.00:0.00:0.00	G:8:60.00:15.50:60.00:8:0:0.00:0.04:0.00:0:0.00:0.00:0.00	T:5:60.00:31.00:60.00:5:0:0.00:0.03:0.00:0:0.00:0.00:0.00	N:0:0.00:0.00:0.00:0:0:0.00:0.00:0.00:0:0.00:0.00:0.00
CMM1284	31	A:7:60.00:29.43:60.00:7:0:0.00:0.02:0.00:0:0.00:0.00:0.00	C:13:60.00:21.00:60.00:13:0:0.00:0.04:0.00:0:0.00:0.00:0.00	G:8004:60.00:35.04:60.00:8004:0:0.00:0.01:0.00:0:0.00:0.00:0.00	T:4:60.00:24.25:60.00:4:0:0.00:0.04:0.00:0:0.00:0.00:0.00	N:0:0.00:0.00:0.00:0:0:0.00:0.00:0.00:0:0.00:0.00:0.00
CMM1284	32	A:7969:60.00:31.69:60.00:7969:0:0.00:0.01:0.00:0:0.00:0.00:0.00	C:19:60.00:14.47:60.00:19:0:0.00:0.04:0.00:0:0.00:0.00:0.00	G:28:60.00:14.21:60.00:28:0:0.00:0.03:0.00:0:0.00:0.00:0.00	T:12:60.00:20.83:60.00:12:0:0.00:0.03:0.00:0:0.00:0.00:0.00	N:0:0.00:0.00:0.00:0:0:0.00:0.00:0.00:0:0.00:0.00:0.00
CMM1284	33	A:3:60.00:23.67:60.00:3:0:0.00:0.02:0.00:0:0.00:0.00:0.00	C:5:60.00:15.60:60.00:5:0:0.00:0.03:0.00:0:0.00:0.00:0.00	G:8019:60.00:36.31:60.00:8019:0:0.00:0.01:0.00:0:0.00:0.00:0.00	T:2:60.00:11.00:60.00:2:0:0.00:0.02:0.00:0:0.00:0.00:0.00	N:0:0.00:0.00:0.00:0:0:0.00:0.00:0.00:0:0.00:0.00:0.00
CMM1284	34	A:3:60.00:17.67:60.00:3:0:0.00:0.03:0.00:0:0.00:0.00:0.00	C:7:60.00:22.57:60.00:7:0:0.00:0.02:0.00:0:0.00:0.00:0.00	G:3:60.00:18.67:60.00:3:0:0.00:0.03:0.00:0:0.00:0.00:0.00	T:8014:60.00:32.78:60.00:8014:0:0.00:0.01:0.00:0:0.00:0.00:0.00	N:0:0.00:0.00:0.00:0:0:0.00:0.00:0.00:0:0.00:0.00:0.00
CMM1284	35	A:2:60.00:7.00:60.00:2:0:0.00:0.06:0.00:0:0.00:0.00:0.00	C:3:60.00:29.00:60.00:3:0:0.00:0.02:0.00:0:0.00:0.00:0.00	G:2:60.00:10.00:60.00:2:0:0.00:0.05:0.00:0:0.00:0.00:0.00	T:8022:60.00:33.39:60.00:8022:0:0.00:0.01:0.00:0:0.00:0.00:0.00	N:0:0.00:0.00:0.00:0:0:0.00:0.00:0.00:0:0.00:0.00:0.00
CMM1284	36	A:1:60.00:21.00:60.00:1:0:0.00:0.07:0.00:0:0.00:0.00:0.00	C:8011:60.00:35.75:60.00:8011:0:0.00:0.01:0.00:0:0.00:0.00:0.00	G:12:60.00:18.33:60.00:12:0:0.00:0.03:0.00:0:0.00:0.00:0.00	T:5:60.00:34.20:60.00:5:0:0.00:0.01:0.00:0:0.00:0.00:0.00	N:0:0.00:0.00:0.00:0:0:0.00:0.00:0.00:0:0.00:0.00:0.00
CMM1284	37	A:3:60.00:34.00:60.00:3:0:0.00:0.02:0.00:0:0.00:0.00:0.00	C:5:60.00:19.40:60.00:5:0:0.00:0.02:0.00:0:0.00:0.00:0.00	G:8019:60.00:36.35:60.00:8019:0:0.00:0.01:0.00:0:0.00:0.00:0.00	T:2:60.00:28.50:60.00:2:0:0.00:0.01:0.00:0:0.00:0.00:0.00	N:0:0.00:0.00:0.00:0:0:0.00:0.00:0.00:0:0.00:0.00:0.00
CMM1284	38	A:1:60.00:31.00:60.00:1:0:0.00:0.03:0.00:0:0.00:0.00:0.00	C:25:60.00:19.52:60.00:25:0:0.00:0.03:0.00:0:0.00:0.00:0.00	G:8000:60.00:34.94:60.00:8000:0:0.00:0.01:0.00:0:0.00:0.00:0.00	T:4:60.00:10.50:60.00:4:0:0.00:0.02:0.00:0:0.00:0.00:0.00	N:0:0.00:0.00:0.00:0:0:0.00:0.00:0.00:0:0.00:0.00:0.00
CMM1284	39	A:1:60.00:10.00:60.00:1:0:0.00:0.01:0.00:0:0.00:0.00:0.00	C:8016:60.00:34.42:60.00:8016:0:0.00:0.01:0.00:0:0.00:0.00:0.00	G:9:60.00:19.33:60.00:9:0:0.00:0.03:0.00:0:0.00:0.00:0.00	T:4:60.00:18.50:60.00:4:0:0.00:0.02:0.00:0:0.00:0.00:0.00	N:0:0.00:0.00:0.00:0:0:0.00:0.00:0.00:0:0.00:0.00:0.00
CMM1284	40	A:10:60.00:26.40:60.00:10:0:0.00:0.03:0.00:0:0.00:0.00:0.00	C:15:60.00:17.53:60.00:15:0:0.00:0.04:0.00:0:0.00:0.00:0.00	G:1:60.00:16.00:60.00:1:0:0.00:0.02:0.00:0:0.00:0.00:0.00	T:8005:60.00:33.43:60.00:8005:0:0.00:0.01:0.00:0:0.00:0.00:0.00	N:0:0.00:0.00:0.00:0:0:0.00:0.00:0.00:0:0.00:0.00:0.00
CMM1284	41	A:8:60.00:22.75:60.00:8:0:0.00:0.03:0.00:0:0.00:0.00:0.00	C:8001:60.00:35.66:60.00:8001:0:0.00:0.01:0.00:0:0.00:0.00:0.00	G:8:60.00:20.12:60.00:8:0:0.00:0.03:0.00:0:0.00:0.00:0.00	T:12:60.00:24.67:60.00:12:0:0.00:0.02:0.00:0:0.00:0.00:0.00	N:0:0.00:0.00:0.00:0:0:0.00:0.00:0.00:0:0.00:0.00:0.00
CMM1284	42	A:2:60.00:16.00:60.00:2:0:0.00:0.05:0.00:0:0.00:0.00:0.00	C:8008:60.00:35.94:60.00:8008:0:0.00:0.01:0.00:0:0.00:0.00:0.00	G:12:60.00:17.00:60.00:12:0:0.00:0.04:0.00:0:0.00:0.00:0.00	T:11:60.00:20.55:60.00:11:0:0.00:0.03:0.00:0:0.00:0.00:0.00	N:0:0.00:0.00:0.00:0:0:0.00:0.00:0.00:0:0.00:0.00:0.00
CMM1284	43	A:3:60.00:30.33:60.00:3:0:0.00:0.01:0.00:0:0.00:0.00:0.00	C:8026:60.00:36.59:60.00:8026:0:0.00:0.01:0.00:0:0.00:0.00:0.00	G:0:0.00:0.00:0.00:0:0:0.00:0.00:0.00:0:0.00:0.00:0.00	T:5:60.00:34.00:60.00:5:0:0.00:0.01:0.00:0:0.00:0.00:0.00	N:0:0.00:0.00:0.00:0:0:0.00:0.00:0.00:0:0.00:0.00:0.00
CMM1284	44	A:4:60.00:35.75:60.00:4:0:0.00:0.01:0.00:0:0.00:0.00:0.00	C:43:60.00:20.26:60.00:43:0:0.00:0.02:0.00:0:0.00:0.00:0.00	G:7985:60.00:34.01:60.00:7985:0:0.00:0.01:0.00:0:0.00:0.00:0.00	T:2:60.00:19.50:60.00:2:0:0.00:0.03:0.00:0:0.00:0.00:0.00	N:0:0.00:0.00:0.00:0:0:0.00:0.00:0.00:0:0.00:0.00:0.00
CMM1284	45	A:4:60.00:29.50:60.00:4:0:0.00:0.02:0.00:0:0.00:0.00:0.00	C:8011:60.00:35.19:60.00:8011:0:0.00:0.01:0.00:0:0.00:0.00:0.00	G:8:60.00:16.12:60.00:8:0:0.00:0.03:0.00:0:0.00:0.00:0.00	T:11:60.00:31.18:60.00:11:0:0.00:0.02:0.00:0:0.00:0.00:0.00	N:0:0.00:0.00:0.00:0:0:0.00:0.00:0.00:0:0.00:0.00:0.00
CMM1284	46	A:5:60.00:34.20:60.00:5:0:0.00:0.02:0.00:0:0.00:0.00:0.00	C:17:60.00:24.35:60.00:17:0:0.00:0.03:0.00:0:0.00:0.00:0.00	G:8009:60.00:34.88:60.00:8009:0:0.00:0.01:0.00:0:0.00:0.00:0.00	T:3:60.00:20.00:60.00:3:0:0.00:0.05:0.00:0:0.00:0.00:0.00	N:0:0.00:0.00:0.00:0:0:0.00:0.00:0.00:0:0.00:0.00:0.00
CMM1284	47	A:11:60.00:20.55:60.00:11:0:0.00:0.02:0.00:0:0.00:0.00:0.00	C:11:60.00:27.18:60.00:11:0:0.00:0.02:0.00:0:0.00:0.00:0.00	G:42:60.00:18.45:60.00:42:0:0.00:0.04:0.00:0:0.00:0.00:0.00	T:7971:60.00:31.49:60.00:7971:0:0.00:0.01:0.00:0:0.00:0.00:0.00	N:0:0.00:0.00:0.00:0:0:0.00:0.00:0.00:0:0.00:0.00:0.00
CMM1284	48	A:3:60.00:34.67:60.00:3:0:0.00:0.01:0.00:0:0.00:0.00:0.00	C:2:60.00:18.50:60.00:2:0:0.00:0.04:0.00:0:0.00:0.00:0.00	G:8030:60.00:36.44:60.00:8030:0:0.00:0.01:0.00:0:0.00:0.00:0.00	T:1:60.00:19.00:60.00:1:0:0.00:0.03:0.00:0:0.00:0.00:0.00	N:0:0.00:0.00:0.00:0:0:0.00:0.00:0.00:0:0.00:0.00:0.00
CMM1284	49	A:2:60.00:3.50:60.00:2:0:0.00:0.02:0.00:0:0.00:0.00:0.00	C:8012:60.00:34.84:60.00:8012:0:0.00:0.01:0.00:0:0.00:0.00:0.00	G:11:60.00:15.36:60.00:11:0:0.00:0.03:0.00:0:0.00:0.00:0.00	T:11:60.00:25.64:60.00:11:0:0.00:0.02:0.00:0:0.00:0.00:0.00	N:0:0.00:0.00:0.00:0:0:0.00:0.00:0.00:0:0.00:0.00:0.00
CMM1284	50	A:5:60.00:32.80:60.00:5:0:0.00:0.02:0.00:0:0.00:0.00:0.00	C:13:60.00:20.69:60.00:13:0:0.00:0.03:0.00:0:0.00:0.00:0.00	G:8014:60.00:35.93:60.00:8014:0:0.00:0.01:0.00:0:0.00:0.00:0.00	T:4:60.00:23.00:60.00:4:0:0.00:0.03:0.00:0:0.00:0.00:0.00	N:0:0.00:0.00:0.00:0:0:0.00:0.00:0.00:0:0.00:0.00:0.00
CMM1284	51	A:5:60.00:21.60:60.00:5:0:0.00:0.04:0.00:0:0.00:0.00:0.00	C:8013:60.00:34.62:60.00:8013:0:0.00:0.01:0.00:0:0.00:0.00:0.00	G:11:60.00:14.45:60.00:11:0:0.00:0.03:0.00:0:0.00:0.00:0.00	T:7:60.00:26.57:60.00:7:0:0.00:0.02:0.00:0:0.00:0.00:0.00	N:0:0.00:0.00:0.00:0:0:0.00:0.00:0.00:0:0.00:0.00:0.00
CMM1284	52	A:8:60.00:26.62:60.00:8:0:0.00:0.04:0.00:0:0.00:0.00:0.00	C:14:60.00:18.71:60.00:14:0:0.00:0.03:0.00:0:0.00:0.00:0.00	G:8010:60.00:35.36:60.00:8010:0:0.00:0.01:0.00:0:0.00:0.00:0.00	T:4:60.00:20.50:60.00:4:0:0.00:0.04:0.00:0:0.00:0.00:0.00	N:0:0.00:0.00:0.00:0:0:0.00:0.00:0.00:0:0.00:0.00:0.00
CMM1284	53	A:7993:60.00:31.04:60.00:7993:0:0.00:0.01:0.00:0:0.00:0.00:0.00	C:8:60.00:14.62:60.00:8:0:0.00:0.04:0.00:0:0.00:0.00:0.00	G:29:60.00:18.66:60.00:29:0:0.00:0.03:0.00:0:0.00:0.00:0.00	T:6:60.00:23.33:60.00:6:0:0.00:0.04:0.00:0:0.00:0.00:0.00	N:0:0.00:0.00:0.00:0:0:0.00:0.00:0.00:0:0.00:0.00:0.00
CMM1284	54	A:7:60.00:31.43:60.00:7:0:0.00:0.02:0.00:0:0.00:0.00:0.00	C:19:60.00:22.00:60.00:19:0:0.00:0.03:0.00:0:0.00:0.00:0.00	G:8009:60.00:35.06:60.00:8009:0:0.00:0.01:0.00:0:0.00:0.00:0.00	T:2:60.00:16.00:60.00:2:0:0.00:0.06:0.00:0:0.00:0.00:0.00	N:0:0.00:0.00:0.00:0:0:0.00:0.00:0.00:0:0.00:0.00:0.00
CMM1284	55	A:2:60.00:23.00:60.00:2:0:0.00:0.05:0.00:0:0.00:0.00:0.00	C:8027:60.00:35.05:60.00:8027:0:0.00:0.01:0.00:0:0.00:0.00:0.00	G:4:60.00:25.25:60.00:4:0:0.00:0.03:0.00:0:0.00:0.00:0.00	T:5:60.00:21.20:60.00:5:0:0.00:0.01:0.00:0:0.00:0.00:0.00	N:0:0.00:0.00:0.00:0:0:0.00:0.00:0.00:0:0.00:0.00:0.00
CMM1284	56	A:8024:60.00:33.68:60.00:8024:0:0.00:0.01:0.00:0:0.00:0.00:0.00	C:3:60.00:21.00:60.00:3:0:0.00:0.03:0.00:0:0.00:0.00:0.00	G:5:60.00:23.20:60.00:5:0:0.00:0.03:0.00:0:0.00:0.00:0.00	T:6:60.00:14.50:60.00:6:0:0.00:0.03:0.00:0:0.00:0.00:0.00	N:0:0.00:0.00:0.00:0:0:0.00:0.00:0.00:0:0.00:0.00:0.00
CMM1284	57	A:7:60.00:22.43:60.00:7:0:0.00:0.04:0.00:0:0.00:0.00:0.00	C:18:60.00:21.78:60.00:18:0:0.00:0.02:0.00:0:0.00:0.00:0.00	G:8009:60.00:35.11:60.00:8009:0:0.00:0.01:0.00:0:0.00:0.00:0.00	T:5:60.00:18.20:60.00:5:0:0.00:0.03:0.00:0:0.00:0.00:0.00	N:0:0.00:0.00:0.00:0:0:0.00:0.00:0.00:0:0.00:0.00:0.00
CMM1284	58	A:2:60.00:18.50:60.00:2:0:0.00:0.03:0.00:0:0.00:0.00:0.00	C:8013:60.00:34.78:60.00:8013:0:0.00:0.01:0.00:0:0.00:0.00:0.00	G:14:60.00:15.64:60.00:14:0:0.00:0.03:0.00:0:0.00:0.00:0.00	T:10:60.00:28.70:60.00:10:0:0.00:0.02:0.00:0:0.00:0.00:0.00	N:0:0.00:0.00:0.00:0:0:0.00:0.00:0.00:0:0.00:0.00:0.00
CMM1284	59	A:6:60.00:28.00:60.00:6:0:0.00:0.03:0.00:0:0.00:0.00:0.00	C:54:60.00:20.65:60.00:54:0:0.00:0.03:0.00:0:0.00:0.00:0.00	G:7979:60.00:35.02:60.00:7979:0:0.00:0.01:0.00:0:0.00:0.00:0.00	T:0:0.00:0.00:0.00:0:0:0.00:0.00:0.00:0:0.00:0.00:0.00	N:0:0.00:0.00:0.00:0:0:0.00:0.00:0.00:0:0.00:0.00:0.00
CMM1284	60	A:2:60.00:16.50:60.00:2:0:0.00:0.05:0.00:0:0.00:0.00:0.00	C:8027:60.00:35.10:60.00:8027:0:0.00:0.01:0.00:0:0.00:0.00:0.00	G:8:60.00:14.75:60.00:8:0:0.00:0.02:0.00:0:0.00:0.00:0.00	T:2:60.00:32.00:60.00:2:0:0.00:0.01:0.00:0:0.00:0.00:0.00	N:0:0.00:0.00:0.00:0:0:0.00:0.00:0.00:0:0.00:0.00:0.00
CMM1284	61	A:4:60.00:19.75:60.00:4:0:0.00:0.04:0.00:0:0.00:0.00:0.00	C:8026:60.00:35.26:60.00:8026:0:0.00:0.01:0.00:0:0.00:0.00:0.00	G:3:60.00:20.67:60.00:3:0:0.00:0.03:0.00:0:0.00:0.00:0.00	T:6:60.00:26.83:60.00:6:0:0.00:0.02:0.00:0:0.00:0.00:0.00	N:0:0.00:0.00:0.00:0:0:0.00:0.00:0.00:0:0.00:0.00:0.00
CMM1284	62	A:8030:60.00:34.13:60.00:8030:0:0.00:0.01:0.00:0:0.00:0.00:0.00	C:3:60.00:23.00:60.00:3:0:0.00:0.02:0.00:0:0.00:0.00:0.00	G:3:60.00:32.33:60.00:3:0:0.00:0.01:0.00:0:0.00:0.00:0.00	T:3:60.00:21.00:60.00:3:0:0.00:0.04:0.00:0:0.00:0.00:0.00	N:0:0.00:0.00:0.00:0:0:0.00:0.00:0.00:0:0.00:0.00:0.00
CMM1284	63	A:3:60.00:16.33:60.00:3:0:0.00:0.04:0.00:0:0.00:0.00:0.00	C:38:60.00:20.37:60.00:38:0:0.00:0.02:0.00:0:0.00:0.00:0.00	G:7998:60.00:34.53:60.00:7998:0:0.00:0.01:0.00:0:0.00:0.00:0.00	T:1:60.00:12.00:60.00:1:0:0.00:0.01:0.00:0:0.00:0.00:0.00	N:0:0.00:0.00:0.00:0:0:0.00:0.00:0.00:0:0.00:0.00:0.00
CMM1284	64	A:4:60.00:20.00:60.00:4:0:0.00:0.04:0.00:0:0.00:0.00:0.00	C:8022:60.00:34.34:60.00:8022:0:0.00:0.01:0.00:0:0.00:0.00:0.00	G:9:60.00:15.78:60.00:9:0:0.00:0.04:0.00:0:0.00:0.00:0.00	T:5:60.00:30.00:60.00:5:0:0.00:0.02:0.00:0:0.00:0.00:0.00	N:0:0.00:0.00:0.00:0:0:0.00:0.00:0.00:0:0.00:0.00:0.00
CMM1284	65	A:8:60.00:28.12:60.00:8:0:0.00:0.01:0.00:0:0.00:0.00:0.00	C:44:60.00:19.39:60.00:44:0:0.00:0.02:0.00:0:0.00:0.00:0.00	G:7987:60.00:34.25:60.00:7987:0:0.00:0.01:0.00:0:0.00:0.00:0.00	T:1:60.00:17.00:60.00:1:0:0.00:0.03:0.00:0:0.00:0.00:0.00	N:0:0.00:0.00:0.00:0:0:0.00:0.00:0.00:0:0.00:0.00:0.00
CMM1284	66	A:8:60.00:17.12:60.00:8:0:0.00:0.03:0.00:0:0.00:0.00:0.00	C:8020:60.00:34.13:60.00:8020:0:0.00:0.01:0.00:0:0.00:0.00:0.00	G:7:60.00:13.29:60.00:7:0:0.00:0.03:0.00:0:0.00:0.00:0.00	T:5:60.00:33.00:60.00:5:0:0.00:0.01:0.00:0:0.00:0.00:0.00	N:0:0.00:0.00:0.00:0:0:0.00:0.00:0.00:0:0.00:0.00:0.00
CMM1284	67	A:8027:60.00:34.38:60.00:8027:0:0.00:0.01:0.00:0:0.00:0.00:0.00	C:3:60.00:6.00:60.00:3:0:0.00:0.03:0.00:0:0.00:0.00:0.00	G:4:60.00:21.50:60.00:4:0:0.00:0.02:0.00:0:0.00:0.00:0.00	T:6:60.00:18.33:60.00:6:0:0.00:0.02:0.00:0:0.00:0.00:0.00	N:0:0.00:0.00:0.00:0:0:0.00:0.00:0.00:0:0.00:0.00:0.00
CMM1284	68	A:1:60.00:8.00:60.00:1:0:0.00:0.01:0.00:0:0.00:0.00:0.00	C:19:60.00:12.00:60.00:19:0:0.00:0.03:0.00:0:0.00:0.00:0.00	G:4:60.00:14.25:60.00:4:0:0.00:0.04:0.00:0:0.00:0.00:0.00	T:8017:60.00:32.41:60.00:8017:0:0.00:0.01:0.00:0:0.00:0.00:0.00	N:0:0.00:0.00:0.00:0:0:0.00:0.00:0.00:0:0.00:0.00:0.00
CMM1284	69	A:3:60.00:22.33:60.00:3:0:0.00:0.04:0.00:0:0.00:0.00:0.00	C:8025:60.00:35.00:60.00:8025:0:0.00:0.01:0.00:0:0.00:0.00:0.00	G:11:60.00:14.18:60.00:11:0:0.00:0.02:0.00:0:0.00:0.00:0.00	T:3:60.00:20.00:60.00:3:0:0.00:0.03:0.00:0:0.00:0.00:0.00	N:0:0.00:0.00:0.00:0:0:0.00:0.00:0.00:0:0.00:0.00:0.00
CMM1284	70	A:5:60.00:36.40:60.00:5:0:0.00:0.01:0.00:0:0.00:0.00:0.00	C:4:60.00:14.00:60.00:4:0:0.00:0.03:0.00:0:0.00:0.00:0.00	G:8032:60.00:36.39:60.00:8032:0:0.00:0.01:0.00:0:0.00:0.00:0.00	T:1:60.00:35.00:60.00:1:0:0.00:0.01:0.00:0:0.00:0.00:0.00	N:0:0.00:0.00:0.00:0:0:0.00:0.00:0.00:0:0.00:0.00:0.00
CMM1284	71	A:17:60.00:25.06:60.00:17:0:0.00:0.02:0.00:0:0.00:0.00:0.00	C:74:60.00:19.84:60.00:74:0:0.00:0.02:0.00:0:0.00:0.00:0.00	G:7946:60.00:32.07:60.00:7946:0:0.00:0.01:0.00:0:0.00:0.00:0.00	T:5:60.00:21.80:60.00:5:0:0.00:0.04:0.00:0:0.00:0.00:0.00	N:0:0.00:0.00:0.00:0:0:0.00:0.00:0.00:0:0.00:0.00:0.00
CMM1284	72	A:4:60.00:19.50:60.00:4:0:0.00:0.02:0.00:0:0.00:0.00:0.00	C:8022:60.00:33.17:60.00:8022:0:0.00:0.01:0.00:0:0.00:0.00:0.00	G:10:60.00:19.10:60.00:10:0:0.00:0.02:0.00:0:0.00:0.00:0.00	T:6:60.00:19.83:60.00:6:0:0.00:0.02:0.00:0:0.00:0.00:0.00	N:0:0.00:0.00:0.00:0:0:0.00:0.00:0.00:0:0.00:0.00:0.00
CMM1284	73	A:8028:60.00:33.79:60.00:8028:0:0.00:0.01:0.00:0:0.00:0.00:0.00	C:2:60.00:18.00:60.00:2:0:0.00:0.05:0.00:0:0.00:0.00:0.00	G:0:0.00:0.00:0.00:0:0:0.00:0.00:0.00:0:0.00:0.00:0.00	T:12:60.00:20.83:60.00:12:0:0.00:0.03:0.00:0:0.00:0.00:0.00	N:0:0.00:0.00:0.00:0:0:0.00:0.00:0.00:0:0.00:0.00:0.00
CMM1284	74	A:2:60.00:25.00:60.00:2:0:0.00:0.04:0.00:0:0.00:0.00:0.00	C:7:60.00:19.57:60.00:7:0:0.00:0.04:0.00:0:0.00:0.00:0.00	G:2:60.00:19.50:60.00:2:0:0.00:0.02:0.00:0:0.00:0.00:0.00	T:8031:60.00:33.05:60.00:8031:0:0.00:0.01:0.00:0:0.00:0.00:0.00	N:0:0.00:0.00:0.00:0:0:0.00:0.00:0.00:0:0.00:0.00:0.00
CMM1284	75	A:2:60.00:9.50:60.00:2:0:0.00:0.04:0.00:0:0.00:0.00:0.00	C:8014:60.00:32.79:60.00:8014:0:0.00:0.01:0.00:0:0.00:0.00:0.00	G:21:60.00:19.33:60.00:21:0:0.00:0.02:0.00:0:0.00:0.00:0.00	T:6:60.00:34.17:60.00:6:0:0.00:0.01:0.00:0:0.00:0.00:0.00	N:0:0.00:0.00:0.00:0:0:0.00:0.00:0.00:0:0.00:0.00:0.00
CMM1284	76	A:8029:60.00:34.38:60.00:8029:0:0.00:0.01:0.00:0:0.00:0.00:0.00	C:6:60.00:19.67:60.00:6:0:0.00:0.02:0.00:0:0.00:0.00:0.00	G:3:60.00:37.67:60.00:3:0:0.00:0.01:0.00:0:0.00:0.00:0.00	T:5:60.00:26.40:60.00:5:0:0.00:0.04:0.00:0:0.00:0.00:0.00	N:0:0.00:0.00:0.00:0:0:0.00:0.00:0.00:0:0.00:0.00:0.00
CMM1284	77	A:7:60.00:26.00:60.00:7:0:0.00:0.03:0.00:0:0.00:0.00:0.00	C:74:60.00:19.68:60.00:74:0:0.00:0.03:0.00:0:0.00:0.00:0.00	G:7961:60.00:34.52:60.00:7961:0:0.00:0.01:0.00:0:0.00:0.00:0.00	T:2:60.00:23.00:60.00:2:0:0.00:0.02:0.00:0:0.00:0.00:0.00	N:0:0.00:0.00:0.00:0:0:0.00:0.00:0.00:0:0.00:0.00:0.00
CMM1284	78	A:5:60.00:21.80:60.00:5:0:0.00:0.03:0.00:0:0.00:0.00:0.00	C:8014:60.00:34.11:60.00:8014:0:0.00:0.01:0.00:0:0.00:0.00:0.00	G:14:60.00:15.64:60.00:14:0:0.00:0.02:0.00:0:0.00:0.00:0.00	T:11:60.00:26.55:60.00:11:0:0.00:0.03:0.00:0:0.00:0.00:0.00	N:0:0.00:0.00:0.00:0:0:0.00:0.00:0.00:0:0.00:0.00:0.00
CMM1284	79	A:1:60.00:28.00:60.00:1:0:0.00:0.04:0.00:0:0.00:0.00:0.00	C:8036:60.00:34.51:60.00:8036:0:0.00:0.01:0.00:0:0.00:0.00:0.00	G:4:60.00:16.25:60.00:4:0:0.00:0.04:0.00:0:0.00:0.00:0.00	T:4:60.00:30.25:60.00:4:0:0.00:0.02:0.00:0:0.00:0.00:0.00	N:0:0.00:0.00:0.00:0:0:0.00:0.00:0.00:0:0.00:0.00:0.00
CMM1284	80	A:8035:60.00:34.82:60.00:8035:0:0.00:0.01:0.00:0:0.00:0.00:0.00	C:1:60.00:37.00:60.00:1:0:0.00:0.04:0.00:0:0.00:0.00:0.00	G:8:60.00:21.88:60.00:8:0:0.00:0.02:0.00:0:0.00:0.00:0.00	T:1:60.00:29.00:60.00:1:0:0.00:0.06:0.00:0:0.00:0.00:0.00	N:0:0.00:0.00:0.00:0:0:0.00:0.00:0.00:0:0.00:0.00:0.00
CMM1284	81	A:2:60.00:29.50:60.00:2:0:0.00:0.03:0.00:0:0.00:0.00:0.00	C:15:60.00:19.40:60.00:15:0:0.00:0.03:0.00:0:0.00:0.00:0.00	G:8027:60.00:35.90:60.00:8027:0:0.00:0.01:0.00:0:0.00:0.00:0.00	T:1:60.00:31.00:60.00:1:0:0.00:0.01:0.00:0:0.00:0.00:0.00	N:0:0.00:0.00:0.00:0:0:0.00:0.00:0.00:0:0.00:0.00:0.00
CMM1284	82	A:11:60.00:20.45:60.00:11:0:0.00:0.03:0.00:0:0.00:0.00:0.00	C:13:60.00:19.00:60.00:13:0:0.00:0.03:0.00:0:0.00:0.00:0.00	G:8016:60.00:32.91:60.00:8016:0:0.00:0.01:0.00:0:0.00:0.00:0.00	T:5:60.00:27.60:60.00:5:0:0.00:0.02:0.00:0:0.00:0.00:0.00	N:0:0.00:0.00:0.00:0:0:0.00:0.00:0.00:0:0.00:0.00:0.00
CMM1284	83	A:8007:60.00:31.59:60.00:8007:0:0.00:0.01:0.00:0:0.00:0.00:0.00	C:1:60.00:22.00:60.00:1:0:0.00:0.03:0.00:0:0.00:0.00:0.00	G:31:60.00:22.39:60.00:31:0:0.00:0.02:0.00:0:0.00:0.00:0.00	T:6:60.00:19.33:60.00:6:0:0.00:0.03:0.00:0:0.00:0.00:0.00	N:0:0.00:0.00:0.00:0:0:0.00:0.00:0.00:0:0.00:0.00:0.00
CMM1284	84	A:6:60.00:22.00:60.00:6:0:0.00:0.04:0.00:0:0.00:0.00:0.00	C:23:60.00:22.78:60.00:23:0:0.00:0.03:0.00:0:0.00:0.00:0.00	G:8015:60.00:34.60:60.00:8015:0:0.00:0.01:0.00:0:0.00:0.00:0.00	T:1:60.00:28.00:60.00:1:0:0.00:0.05:0.00:0:0.00:0.00:0.00	N:0:0.00:0.00:0.00:0:0:0.00:0.00:0.00:0:0.00:0.00:0.00
CMM1284	85	A:7989:60.00:32.08:60.00:7989:0:0.00:0.01:0.00:0:0.00:0.00:0.00	C:34:60.00:19.50:60.00:34:0:0.00:0.03:0.00:0:0.00:0.00:0.00	G:15:60.00:18.20:60.00:15:0:0.00:0.02:0.00:0:0.00:0.00:0.00	T:7:60.00:13.86:60.00:7:0:0.00:0.03:0.00:0:0.00:0.00:0.00	N:0:0.00:0.00:0.00:0:0:0.00:0.00:0.00:0:0.00:0.00:0.00
CMM1284	86	A:8:60.00:15.50:60.00:8:0:0.00:0.04:0.00:0:0.00:0.00:0.00	C:8020:60.00:33.48:60.00:8020:0:0.00:0.01:0.00:0:0.00:0.00:0.00	G:10:60.00:23.10:60.00:10:0:0.00:0.03:0.00:0:0.00:0.00:0.00	T:7:60.00:25.43:60.00:7:0:0.00:0.02:0.00:0:0.00:0.00:0.00	N:0:0.00:0.00:0.00:0:0:0.00:0.00:0.00:0:0.00:0.00:0.00
CMM1284	87	A:5:60.00:29.00:60.00:5:0:0.00:0.02:0.00:0:0.00:0.00:0.00	C:53:60.00:17.75:60.00:53:0:0.00:0.03:0.00:0:0.00:0.00:0.00	G:7983:60.00:34.31:60.00:7983:0:0.00:0.01:0.00:0:0.00:0.00:0.00	T:5:60.00:18.20:60.00:5:0:0.00:0.05:0.00:0:0.00:0.00:0.00	N:0:0.00:0.00:0.00:0:0:0.00:0.00:0.00:0:0.00:0.00:0.00
CMM1284	88	A:4:60.00:22.25:60.00:4:0:0.00:0.03:0.00:0:0.00:0.00:0.00	C:8024:60.00:33.16:60.00:8024:0:0.00:0.01:0.00:0:0.00:0.00:0.00	G:8:60.00:16.75:60.00:8:0:0.00:0.02:0.00:0:0.00:0.00:0.00	T:10:60.00:23.40:60.00:10:0:0.00:0.02:0.00:0:0.00:0.00:0.00	N:0:0.00:0.00:0.00:0:0:0.00:0.00:0.00:0:0.00:0.00:0.00
CMM1284	89	A:5:60.00:18.60:60.00:5:0:0.00:0.03:0.00:0:0.00:0.00:0.00	C:22:60.00:17.68:60.00:22:0:0.00:0.03:0.00:0:0.00:0.00:0.00	G:2:60.00:8.50:60.00:2:0:0.00:0.03:0.00:0:0.00:0.00:0.00	T:8017:60.00:32.94:60.00:8017:0:0.00:0.01:0.00:0:0.00:0.00:0.00	N:0:0.00:0.00:0.00:0:0:0.00:0.00:0.00:0:0.00:0.00:0.00
CMM1284	90	A:2:60.00:19.50:60.00:2:0:0.00:0.02:0.00:0:0.00:0.00:0.00	C:8031:60.00:34.78:60.00:8031:0:0.00:0.01:0.00:0:0.00:0.00:0.00	G:6:60.00:11.33:60.00:6:0:0.00:0.03:0.00:0:0.00:0.00:0.00	T:7:60.00:31.14:60.00:7:0:0.00:0.02:0.00:0:0.00:0.00:0.00	N:0:0.00:0.00:0.00:0:0:0.00:0.00:0.00:0:0.00:0.00:0.00
CMM1284	91	A:3:60.00:32.67:60.00:3:0:0.00:0.04:0.00:0:0.00:0.00:0.00	C:48:60.00:21.04:60.00:48:0:0.00:0.02:0.00:0:0.00:0.00:0.00	G:7990:60.00:33.09:60.00:7990:0:0.00:0.01:0.00:0:0.00:0.00:0.00	T:5:60.00:23.80:60.00:5:0:0.00:0.02:0.00:0:0.00:0.00:0.00	N:0:0.00:0.00:0.00:0:0:0.00:0.00:0.00:0:0.00:0.00:0.00
CMM1284	92	A:6:60.00:16.83:60.00:6:0:0.00:0.04:0.00:0:0.00:0.00:0.00	C:7983:60.00:33.02:60.00:7983:0:0.00:0.01:0.00:0:0.00:0.00:0.00	G:45:60.00:16.00:60.00:45:0:0.00:0.03:0.00:0:0.00:0.00:0.00	T:12:60.00:21.58:60.00:12:0:0.00:0.03:0.00:0:0.00:0.00:0.00	N:0:0.00:0.00:0.00:0:0:0.00:0.00:0.00:0:0.00:0.00:0.00
CMM1284	93	A:2:60.00:26.50:60.00:2:0:0.00:0.01:0.00:0:0.00:0.00:0.00	C:20:60.00:20.90:60.00:20:0:0.00:0.02:0.00:0:0.00:0.00:0.00	G:8025:60.00:34.80:60.00:8025:0:0.00:0.01:0.00:0:0.00:0.00:0.00	T:0:0.00:0.00:0.00:0:0:0.00:0.00:0.00:0:0.00:0.00:0.00	N:0:0.00:0.00:0.00:0:0:0.00:0.00:0.00:0:0.00:0.00:0.00
CMM1284	94	A:6:60.00:15.83:60.00:6:0:0.00:0.04:0.00:0:0.00:0.00:0.00	C:11:60.00:19.73:60.00:11:0:0.00:0.03:0.00:0:0.00:0.00:0.00	G:8026:60.00:34.16:60.00:8026:0:0.00:0.01:0.00:0:0.00:0.00:0.00	T:5:60.00:19.60:60.00:5:0:0.00:0.04:0.00:0:0.00:0.00:0.00	N:0:0.00:0.00:0.00:0:0:0.00:0.00:0.00:0:0.00:0.00:0.00
CMM1284	95	A:7914:60.00:29.37:60.00:7914:0:0.00:0.01:0.00:0:0.00:0.00:0.00	C:9:60.00:16.67:60.00:9:0:0.00:0.03:0.00:0:0.00:0.00:0.00	G:109:60.00:22.04:60.00:109:0:0.00:0.02:0.00:0:0.00:0.00:0.00	T:15:60.00:21.67:60.00:15:0:0.00:0.04:0.00:0:0.00:0.00:0.00	N:0:0.00:0.00:0.00:0:0:0.00:0.00:0.00:0:0.00:0.00:0.00
CMM1284	96	A:6:60.00:23.00:60.00:6:0:0.00:0.03:0.00:0:0.00:0.00:0.00	C:43:60.00:21.47:60.00:43:0:0.00:0.03:0.00:0:0.00:0.00:0.00	G:7999:60.00:33.93:60.00:7999:0:0.00:0.01:0.00:0:0.00:0.00:0.00	T:0:0.00:0.00:0.00:0:0:0.00:0.00:0.00:0:0.00:0.00:0.00	N:0:0.00:0.00:0.00:0:0:0.00:0.00:0.00:0:0.00:0.00:0.00
CMM1284	97	A:4:60.00:18.50:60.00:4:0:0.00:0.04:0.00:0:0.00:0.00:0.00	C:8011:60.00:32.69:60.00:8011:0:0.00:0.01:0.00:0:0.00:0.00:0.00	G:17:60.00:17.94:60.00:17:0:0.00:0.03:0.00:0:0.00:0.00:0.00	T:16:60.00:18.62:60.00:16:0:0.00:0.03:0.00:0:0.00:0.00:0.00	N:0:0.00:0.00:0.00:0:0:0.00:0.00:0.00:0:0.00:0.00:0.00
CMM1284	98	A:2:60.00:26.00:60.00:2:0:0.00:0.05:0.00:0:0.00:0.00:0.00	C:26:60.00:20.96:60.00:26:0:0.00:0.02:0.00:0:0.00:0.00:0.00	G:0:0.00:0.00:0.00:0:0:0.00:0.00:0.00:0:0.00:0.00:0.00	T:8020:60.00:32.81:60.00:8020:0:0.00:0.01:0.00:0:0.00:0.00:0.00	N:0:0.00:0.00:0.00:0:0:0.00:0.00:0.00:0:0.00:0.00:0.00
CMM1284	99	A:3:60.00:19.67:60.00:3:0:0.00:0.05:0.00:0:0.00:0.00:0.00	C:8036:60.00:34.60:60.00:8036:0:0.00:0.01:0.00:0:0.00:0.00:0.00	G:3:60.00:17.67:60.00:3:0:0.00:0.02:0.00:0:0.00:0.00:0.00	T:6:60.00:22.83:60.00:6:0:0.00:0.03:0.00:0:0.00:0.00:0.00	N:0:0.00:0.00:0.00:0:0:0.00:0.00:0.00:0:0.00:0.00:0.00
CMM1284	100	A:1:60.00:24.00:60.00:1:0:0.00:0.03:0.00:0:0.00:0.00:0.00	C:15:60.00:14.87:60.00:15:0:0.00:0.03:0.00:0:0.00:0.00:0.00	G:0:0.00:0.00:0.00:0:0:0.00:0.00:0.00:0:0.00:0.00:0.00	T:8032:60.00:33.05:60.00:8032:0:0.00:0.01:0.00:0:0.00:0.00:0.00	N:0:0.00:0.00:0.00:0:0:0.00:0.00:0.00:0:0.00:0.00:0.00
CMM1284	101	A:4:60.00:20.25:60.00:4:0:0.00:0.04:0.00:0:0.00:0.00:0.00	C:8002:60.00:34.24:60.00:8002:0:0.00:0.01:0.00:0:0.00:0.00:0.00	G:33:60.00:20.94:60.00:33:0:0.00:0.03:0.00:0:0.00:0.00:0.00	T:9:60.00:24.44:60.00:9:0:0.00:0.03:0.00:0:0.00:0.00:0.00	N:0:0.00:0.00:0.00:0:0:0.00:0.00:0.00:0:0.00:0.00:0.00
CMM1284	102	A:3:60.00:33.33:60.00:3:0:0.00:0.03:0.00:0:0.00:0.00:0.00	C:10:60.00:16.60:60.00:10:0:0.00:0.03:0.00:0:0.00:0.00:0.00	G:8032:60.00:35.68:60.00:8032:0:0.00:0.01:0.00:0:0.00:0.00:0.00	T:3:60.00:15.00:60.00:3:0:0.00:0.05:0.00:0:0.00:0.00:0.00	N:0:0.00:0.00:0.00:0:0:0.00:0.00:0.00:0:0.00:0.00:0.00
CMM1284	103	A:4:60.00:16.00:60.00:4:0:0.00:0.03:0.00:0:0.00:0.00:0.00	C:22:60.00:20.27:60.00:22:0:0.00:0.03:0.00:0:0.00:0.00:0.00	G:8014:60.00:34.54:60.00:8014:0:0.00:0.01:0.00:0:0.00:0.00:0.00	T:8:60.00:19.62:60.00:8:0:0.00:0.03:0.00:0:0.00:0.00:0.00	N:0:0.00:0.00:0.00:0:0:0.00:0.00:0.00:0:0.00:0.00:0.00
CMM1284	104	A:10:60.00:25.90:60.00:10:0:0.00:0.02:0.00:0:0.00:0.00:0.00	C:56:60.00:20.62:60.00:56:0:0.00:0.03:0.00:0:0.00:0.00:0.00	G:7973:60.00:32.70:60.00:7973:0:0.00:0.01:0.00:0:0.00:0.00:0.00	T:9:60.00:15.22:60.00:9:0:0.00:0.04:0.00:0:0.00:0.00:0.00	N:0:0.00:0.00:0.00:0:0:0.00:0.00:0.00:0:0.00:0.00:0.00
CMM1284	105	A:11:60.00:21.45:60.00:11:0:0.00:0.03:0.00:0:0.00:0.00:0.00	C:8019:60.00:33.10:60.00:8019:0:0.00:0.01:0.00:0:0.00:0.00:0.00	G:14:60.00:21.50:60.00:14:0:0.00:0.03:0.00:0:0.00:0.00:0.00	T:4:60.00:28.00:60.00:4:0:0.00:0.03:0.00:0:0.00:0.00:0.00	N:0:0.00:0.00:0.00:0:0:0.00:0.00:0.00:0:0.00:0.00:0.00
CMM1284	106	A:8033:60.00:33.98:60.00:8033:0:0.00:0.01:0.00:0:0.00:0.00:0.00	C:0:0.00:0.00:0.00:0:0:0.00:0.00:0.00:0:0.00:0.00:0.00	G:4:60.00:19.75:60.00:4:0:0.00:0.03:0.00:0:0.00:0.00:0.00	T:11:60.00:19.00:60.00:11:0:0.00:0.03:0.00:0:0.00:0.00:0.00	N:0:0.00:0.00:0.00:0:0:0.00:0.00:0.00:0:0.00:0.00:0.00
CMM1284	107	A:11:60.00:12.82:60.00:11:0:0.00:0.03:0.00:0:0.00:0.00:0.00	C:38:60.00:18.95:60.00:38:0:0.00:0.03:0.00:0:0.00:0.00:0.00	G:1:60.00:15.00:60.00:1:0:0.00:0.08:0.00:0:0.00:0.00:0.00	T:7999:60.00:32.16:60.00:7998:1:0.00:0.01:0.00:0:0.00:0.00:0.00	N:0:0.00:0.00:0.00:0:0:0.00:0.00:0.00:0:0.00:0.00:0.00
CMM1284	108	A:4:60.00:14.50:60.00:4:0:0.00:0.04:0.00:0:0.00:0.00:0.00	C:8006:60.00:33.51:60.00:8005:1:0.00:0.01:0.00:0:0.00:0.00:0.00	G:21:60.00:18.10:60.00:21:0:0.00:0.04:0.00:0:0.00:0.00:0.00	T:18:60.00:22.94:60.00:18:0:0.00:0.03:0.00:0:0.00:0.00:0.00	N:0:0.00:0.00:0.00:0:0:0.00:0.00:0.00:0:0.00:0.00:0.00
CMM1284	109	A:6:60.00:15.67:60.00:6:0:0.00:0.04:0.00:0:0.00:0.00:0.00	C:8021:60.00:34.09:60.00:8020:1:0.00:0.01:0.00:0:0.00:0.00:0.00	G:17:60.00:14.12:60.00:17:0:0.00:0.04:0.00:0:0.00:0.00:0.00	T:5:60.00:23.40:60.00:5:0:0.00:0.02:0.00:0:0.00:0.00:0.00	N:0:0.00:0.00:0.00:0:0:0.00:0.00:0.00:0:0.00:0.00:0.00
CMM1284	110	A:8004:60.00:32.76:60.00:8003:1:0.00:0.01:0.00:0:0.00:0.00:0.00	C:28:60.00:18.39:60.00:28:0:0.00:0.04:0.00:0:0.00:0.00:0.00	G:4:60.00:20.75:60.00:4:0:0.00:0.03:0.00:0:0.00:0.00:0.00	T:13:60.00:21.62:60.00:13:0:0.00:0.03:0.00:0:0.00:0.00:0.00	N:0:0.00:0.00:0.00:0:0:0.00:0.00:0.00:0:0.00:0.00:0.00
CMM1284	111	A:6:60.00:22.67:60.00:6:0:0.00:0.04:0.00:0:0.00:0.00:0.00	C:8019:60.00:33.59:60.00:8018:1:0.00:0.01:0.00:0:0.00:0.00:0.00	G:11:60.00:21.55:60.00:11:0:0.00:0.03:0.00:0:0.00:0.00:0.00	T:13:60.00:18.92:60.00:13:0:0.00:0.03:0.00:0:0.00:0.00:0.00	N:0:0.00:0.00:0.00:0:0:0.00:0.00:0.00:0:0.00:0.00:0.00
CMM1284	112	A:2:60.00:15.00:60.00:2:0:0.00:0.04:0.00:0:0.00:0.00:0.00	C:7:60.00:23.86:60.00:7:0:0.00:0.02:0.00:0:0.00:0.00:0.00	G:22:60.00:22.23:60.00:22:0:0.00:0.04:0.00:0:0.00:0.00:0.00	T:8018:60.00:32.28:60.00:8017:1:0.00:0.01:0.00:0:0.00:0.00:0.00	N:0:0.00:0.00:0.00:0:0:0.00:0.00:0.00:0:0.00:0.00:0.00
CMM1284	113	A:4:60.00:25.75:60.00:4:0:0.00:0.02:0.00:0:0.00:0.00:0.00	C:8:60.00:22.00:60.00:8:0:0.00:0.03:0.00:0:0.00:0.00:0.00	G:8036:60.00:35.66:60.00:8035:1:0.00:0.01:0.00:0:0.00:0.00:0.00	T:1:60.00:34.00:60.00:1:0:0.00:0.01:0.00:0:0.00:0.00:0.00	N:0:0.00:0.00:0.00:0:0:0.00:0.00:0.00:0:0.00:0.00:0.00
CMM1284	114	A:13:60.00:15.77:60.00:13:0:0.00:0.03:0.00:0:0.00:0.00:0.00	C:26:60.00:17.38:60.00:26:0:0.00:0.03:0.00:0:0.00:0.00:0.00	G:8007:60.00:32.40:60.00:8006:1:0.00:0.01:0.00:0:0.00:0.00:0.00	T:4:60.00:11.75:60.00:4:0:0.00:0.02:0.00:0:0.00:0.00:0.00	N:0:0.00:0.00:0.00:0:0:0.00:0.00:0.00:0:0.00:0.00:0.00
CMM1284	115	A:7871:60.00:27.25:60.00:7870:1:0.00:0.01:0.00:0:0.00:0.00:0.00	C:123:60.00:19.92:60.00:123:0:0.00:0.03:0.00:0:0.00:0.00:0.00	G:31:60.00:19.32:60.00:31:0:0.00:0.02:0.00:0:0.00:0.00:0.00	T:25:60.00:18.92:60.00:25:0:0.00:0.02:0.00:0:0.00:0.00:0.00	N:0:0.00:0.00:0.00:0:0:0.00:0.00:0.00:0:0.00:0.00:0.00
CMM1284	116	A:3:60.00:25.33:60.00:3:0:0.00:0.02:0.00:0:0.00:0.00:0.00	C:8014:60.00:32.85:60.00:8013:1:0.00:0.01:0.00:0:0.00:0.00:0.00	G:20:60.00:20.30:60.00:20:0:0.00:0.03:0.00:0:0.00:0.00:0.00	T:13:60.00:26.08:60.00:13:0:0.00:0.02:0.00:0:0.00:0.00:0.00	N:0:0.00:0.00:0.00:0:0:0.00:0.00:0.00:0:0.00:0.00:0.00
CMM1284	117	A:5:60.00:23.00:60.00:5:0:0.00:0.03:0.00:0:0.00:0.00:0.00	C:8025:60.00:34.10:60.00:8024:1:0.00:0.01:0.00:0:0.00:0.00:0.00	G:5:60.00:19.60:60.00:5:0:0.00:0.03:0.00:0:0.00:0.00:0.00	T:16:60.00:30.88:60.00:16:0:0.00:0.01:0.00:0:0.00:0.00:0.00	N:0:0.00:0.00:0.00:0:0:0.00:0.00:0.00:0:0.00:0.00:0.00
CMM1284	118	A:6:60.00:28.33:60.00:6:0:0.00:0.03:0.00:0:0.00:0.00:0.00	C:170:60.00:22.15:60.00:170:0:0.00:0.02:0.00:0:0.00:0.00:0.00	G:7873:60.00:32.36:60.00:7872:1:0.00:0.01:0.00:0:0.00:0.00:0.00	T:2:60.00:15.50:60.00:2:0:0.00:0.02:0.00:0:0.00:0.00:0.00	N:0:0.00:0.00:0.00:0:0:0.00:0.00:0.00:0:0.00:0.00:0.00
CMM1284	119	A:5:60.00:19.40:60.00:5:0:0.00:0.02:0.00:0:0.00:0.00:0.00	C:8021:60.00:33.27:60.00:8020:1:0.00:0.01:0.00:0:0.00:0.00:0.00	G:22:60.00:14.64:60.00:22:0:0.00:0.02:0.00:0:0.00:0.00:0.00	T:3:60.00:28.67:60.00:3:0:0.00:0.02:0.00:0:0.00:0.00:0.00	N:0:0.00:0.00:0.00:0:0:0.00:0.00:0.00:0:0.00:0.00:0.00
CMM1284	120	A:4:60.00:17.50:60.00:4:0:0.00:0.03:0.00:0:0.00:0.00:0.00	C:8033:60.00:35.43:60.00:8032:1:0.00:0.01:0.00:0:0.00:0.00:0.00	G:6:60.00:15.83:60.00:6:0:0.00:0.02:0.00:0:0.00:0.00:0.00	T:8:60.00:27.38:60.00:8:0:0.00:0.03:0.00:0:0.00:0.00:0.00	N:0:0.00:0.00:0.00:0:0:0.00:0.00:0.00:0:0.00:0.00:0.00
CMM1284	121	A:3:60.00:18.67:60.00:3:0:0.00:0.04:0.00:0:0.00:0.00:0.00	C:8033:60.00:35.11:60.00:8032:1:0.00:0.01:0.00:0:0.00:0.00:0.00	G:9:60.00:20.89:60.00:9:0:0.00:0.04:0.00:0:0.00:0.00:0.00	T:6:60.00:24.00:60.00:6:0:0.00:0.03:0.00:0:0.00:0.00:0.00	N:0:0.00:0.00:0.00:0:0:0.00:0.00:0.00:0:0.00:0.00:0.00
CMM1284	122	A:3:60.00:22.67:60.00:3:0:0.00:0.04:0.00:0:0.00:0.00:0.00	C:33:60.00:18.76:60.00:33:0:0.00:0.03:0.00:0:0.00:0.00:0.00	G:1:60.00:3.00:60.00:1:0:0.00:0.01:0.00:0:0.00:0.00:0.00	T:8014:60.00:32.32:60.00:8013:1:0.00:0.01:0.00:0:0.00:0.00:0.00	N:0:0.00:0.00:0.00:0:0:0.00:0.00:0.00:0:0.00:0.00:0.00
CMM1284	123	A:1:60.00:28.00:60.00:1:0:0.00:0.08:0.00:0:0.00:0.00:0.00	C:8034:60.00:34.43:60.00:8033:1:0.00:0.01:0.00:0:0.00:0.00:0.00	G:14:60.00:18.36:60.00:14:0:0.00:0.03:0.00:0:0.00:0.00:0.00	T:2:60.00:26.00:60.00:2:0:0.00:0.03:0.00:0:0.00:0.00:0.00	N:0:0.00:0.00:0.00:0:0:0.00:0.00:0.00:0:0.00:0.00:0.00
CMM1284	124	A:4:60.00:34.75:60.00:4:0:0.00:0.01:0.00:0:0.00:0.00:0.00	C:38:60.00:20.11:60.00:38:0:0.00:0.03:0.00:0:0.00:0.00:0.00	G:8003:60.00:32.90:60.00:8002:1:0.00:0.01:0.00:0:0.00:0.00:0.00	T:6:60.00:20.00:60.00:6:0:0.00:0.04:0.00:0:0.00:0.00:0.00	N:0:0.00:0.00:0.00:0:0:0.00:0.00:0.00:0:0.00:0.00:0.00
CMM1284	125	A:18:60.00:28.00:60.00:18:0:0.00:0.01:0.00:0:0.00:0.00:0.00	C:82:60.00:21.55:60.00:82:0:0.00:0.02:0.00:0:0.00:0.00:0.00	G:7932:60.00:31.93:60.00:7931:1:0.00:0.01:0.00:0:0.00:0.00:0.00	T:19:60.00:15.84:60.00:19:0:0.00:0.03:0.00:0:0.00:0.00:0.00	N:0:0.00:0.00:0.00:0:0:0.00:0.00:0.00:0:0.00:0.00:0.00
CMM1284	126	A:26:60.00:23.31:60.00:26:0:0.00:0.03:0.00:0:0.00:0.00:0.00	C:7977:60.00:31.36:60.00:7976:1:0.00:0.01:0.00:0:0.00:0.00:0.00	G:31:60.00:19.94:60.00:31:0:0.00:0.02:0.00:0:0.00:0.00:0.00	T:17:60.00:24.24:60.00:17:0:0.00:0.02:0.00:0:0.00:0.00:0.00	N:0:0.00:0.00:0.00:0:0:0.00:0.00:0.00:0:0.00:0.00:0.00
CMM1284	127	A:8040:60.00:34.21:60.00:8039:1:0.00:0.01:0.00:0:0.00:0.00:0.00	C:5:60.00:18.80:60.00:5:0:0.00:0.05:0.00:0:0.00:0.00:0.00	G:3:60.00:38.00:60.00:3:0:0.00:0.01:0.00:0:0.00:0.00:0.00	T:3:60.00:23.00:60.00:3:0:0.00:0.03:0.00:0:0.00:0.00:0.00	N:0:0.00:0.00:0.00:0:0:0.00:0.00:0.00:0:0.00:0.00:0.00
CMM1284	128	A:8030:60.00:32.91:60.00:8029:1:0.00:0.01:0.00:0:0.00:0.00:0.00	C:6:60.00:18.83:60.00:6:0:0.00:0.04:0.00:0:0.00:0.00:0.00	G:15:60.00:20.33:60.00:15:0:0.00:0.03:0.00:0:0.00:0.00:0.00	T:0:0.00:0.00:0.00:0:0:0.00:0.00:0.00:0:0.00:0.00:0.00	N:0:0.00:0.00:0.00:0:0:0.00:0.00:0.00:0:0.00:0.00:0.00
CMM1284	129	A:2:60.00:19.50:60.00:2:0:0.00:0.02:0.00:0:0.00:0.00:0.00	C:4:60.00:28.00:60.00:4:0:0.00:0.05:0.00:0:0.00:0.00:0.00	G:8042:60.00:37.34:60.00:8041:1:0.00:0.01:0.00:0:0.00:0.00:0.00	T:3:60.00:15.00:60.00:3:0:0.00:0.05:0.00:0:0.00:0.00:0.00	N:0:0.00:0.00:0.00:0:0:0.00:0.00:0.00:0:0.00:0.00:0.00
CMM1284	130	A:8044:60.00:34.32:60.00:8043:1:0.00:0.01:0.00:0:0.00:0.00:0.00	C:2:60.00:33.00:60.00:2:0:0.00:0.03:0.00:0:0.00:0.00:0.00	G:3:60.00:38.67:60.00:3:0:0.00:0.01:0.00:0:0.00:0.00:0.00	T:2:60.00:16.50:60.00:2:0:0.00:0.03:0.00:0:0.00:0.00:0.00	N:0:0.00:0.00:0.00:0:0:0.00:0.00:0.00:0:0.00:0.00:0.00
CMM1284	131	A:5:60.00:13.40:60.00:5:0:0.00:0.03:0.00:0:0.00:0.00:0.00	C:3:60.00:26.00:60.00:3:0:0.00:0.02:0.00:0:0.00:0.00:0.00	G:5:60.00:13.80:60.00:5:0:0.00:0.05:0.00:0:0.00:0.00:0.00	T:8038:60.00:34.96:60.00:8037:1:0.00:0.01:0.00:0:0.00:0.00:0.00	N:0:0.00:0.00:0.00:0:0:0.00:0.00:0.00:0:0.00:0.00:0.00
CMM1284	132	A:2:60.00:26.00:60.00:2:0:0.00:0.02:0.00:0:0.00:0.00:0.00	C:8037:60.00:37.58:60.00:8036:1:0.00:0.01:0.00:0:0.00:0.00:0.00	G:7:60.00:19.29:60.00:7:0:0.00:0.03:0.00:0:0.00:0.00:0.00	T:5:60.00:20.00:60.00:5:0:0.00:0.02:0.00:0:0.00:0.00:0.00	N:0:0.00:0.00:0.00:0:0:0.00:0.00:0.00:0:0.00:0.00:0.00
CMM1284	133	A:4:60.00:28.75:60.00:4:0:0.00:0.02:0.00:0:0.00:0.00:0.00	C:7:60.00:10.14:60.00:7:0:0.00:0.03:0.00:0:0.00:0.00:0.00	G:8040:60.00:37.54:60.00:8039:1:0.00:0.01:0.00:0:0.00:0.00:0.00	T:0:0.00:0.00:0.00:0:0:0.00:0.00:0.00:0:0.00:0.00:0.00	N:0:0.00:0.00:0.00:0:0:0.00:0.00:0.00:0:0.00:0.00:0.00
CMM1284	134	A:8038:60.00:34.25:60.00:8037:1:0.00:0.01:0.00:0:0.00:0.00:0.00	C:0:0.00:0.00:0.00:0:0:0.00:0.00:0.00:0:0.00:0.00:0.00	G:8:60.00:37.12:60.00:8:0:0.00:0.01:0.00:0:0.00:0.00:0.00	T:5:60.00:8.80:60.00:5:0:0.00:0.02:0.00:0:0.00:0.00:0.00	N:0:0.00:0.00:0.00:0:0:0.00:0.00:0.00:0:0.00:0.00:0.00
CMM1284	135	A:6:60.00:24.50:60.00:6:0:0.00:0.02:0.00:0:0.00:0.00:0.00	C:4:60.00:9.75:60.00:4:0:0.00:0.03:0.00:0:0.00:0.00:0.00	G:8036:60.00:37.17:60.00:8035:1:0.00:0.01:0.00:0:0.00:0.00:0.00	T:4:60.00:14.50:60.00:4:0:0.00:0.02:0.00:0:0.00:0.00:0.00	N:0:0.00:0.00:0.00:0:0:0.00:0.00:0.00:0:0.00:0.00:0.00
CMM1284	136	A:2:60.00:18.00:60.00:2:0:0.00:0.02:0.00:0:0.00:0.00:0.00	C:8040:60.00:38.16:60.00:8039:1:0.00:0.01:0.00:0:0.00:0.00:0.00	G:1:60.00:22.00:60.00:1:0:0.00:0.04:0.00:0:0.00:0.00:0.00	T:7:60.00:35.86:60.00:7:0:0.00:0.01:0.00:0:0.00:0.00:0.00	N:0:0.00:0.00:0.00:0:0:0.00:0.00:0.00:0:0.00:0.00:0.00
CMM1284	137	A:11:60.00:21.55:60.00:11:0:0.00:0.03:0.00:0:0.00:0.00:0.00	C:4:60.00:19.50:60.00:4:0:0.00:0.04:0.00:0:0.00:0.00:0.00	G:8031:60.00:36.92:60.00:8030:1:0.00:0.01:0.00:0:0.00:0.00:0.00	T:4:60.00:7.25:60.00:4:0:0.00:0.02:0.00:0:0.00:0.00:0.00	N:0:0.00:0.00:0.00:0:0:0.00:0.00:0.00:0:0.00:0.00:0.00
CMM1284	138	A:3:60.00:12.00:60.00:3:0:0.00:0.05:0.00:0:0.00:0.00:0.00	C:8031:60.00:37.42:60.00:8030:1:0.00:0.01:0.00:0:0.00:0.00:0.00	G:2:60.00:7.50:60.00:2:0:0.00:0.02:0.00:0:0.00:0.00:0.00	T:14:60.00:30.64:60.00:14:0:0.00:0.02:0.00:0:0.00:0.00:0.00	N:0:0.00:0.00:0.00:0:0:0.00:0.00:0.00:0:0.00:0.00:0.00
CMM1284	139	A:8:60.00:31.38:60.00:8:0:0.00:0.02:0.00:0:0.00:0.00:0.00	C:2:60.00:12.50:60.00:2:0:0.00:0.03:0.00:0:0.00:0.00:0.00	G:8036:60.00:37.57:60.00:8035:1:0.00:0.01:0.00:0:0.00:0.00:0.00	T:4:60.00:14.00:60.00:4:0:0.00:0.03:0.00:0:0.00:0.00:0.00	N:0:0.00:0.00:0.00:0:0:0.00:0.00:0.00:0:0.00:0.00:0.00
CMM1284	140	A:7:60.00:22.57:60.00:7:0:0.00:0.02:0.00:0:0.00:0.00:0.00	C:9:60.00:13.56:60.00:9:0:0.00:0.05:0.00:0:0.00:0.00:0.00	G:8026:60.00:36.86:60.00:8025:1:0.00:0.01:0.00:0:0.00:0.00:0.00	T:8:60.00:8.00:60.00:8:0:0.00:0.03:0.00:0:0.00:0.00:0.00	N:0:0.00:0.00:0.00:0:0:0.00:0.00:0.00:0:0.00:0.00:0.00
CMM1284	141	A:5:60.00:22.40:60.00:5:0:0.00:0.04:0.00:0:0.00:0.00:0.00	C:8025:60.00:37.52:60.00:8025:0:0.00:0.01:0.00:0:0.00:0.00:0.00	G:1:60.00:9.00:60.00:1:0:0.00:0.03:0.00:0:0.00:0.00:0.00	T:13:60.00:22.38:60.00:13:0:0.00:0.02:0.00:0:0.00:0.00:0.00	N:0:0.00:0.00:0.00:0:0:0.00:0.00:0.00:0:0.00:0.00:0.00
CMM1284	142	A:0:0.00:0.00:0.00:0:0:0.00:0.00:0.00:0:0.00:0.00:0.00	C:8042:60.00:38.19:60.00:8042:0:0.00:0.01:0.00:0:0.00:0.00:0.00	G:1:60.00:15.00:60.00:1:0:0.00:0.05:0.00:0:0.00:0.00:0.00	T:6:60.00:27.50:60.00:6:0:0.00:0.01:0.00:0:0.00:0.00:0.00	N:0:0.00:0.00:0.00:0:0:0.00:0.00:0.00:0:0.00:0.00:0.00
CMM1284	143	A:8027:60.00:34.06:60.00:8027:0:0.00:0.01:0.00:0:0.00:0.00:0.00	C:2:60.00:6.50:60.00:2:0:0.00:0.03:0.00:0:0.00:0.00:0.00	G:9:60.00:32.11:60.00:9:0:0.00:0.02:0.00:0:0.00:0.00:0.00	T:10:60.00:9.60:60.00:10:0:0.00:0.03:0.00:0:0.00:0.00:0.00	N:0:0.00:0.00:0.00:0:0:0.00:0.00:0.00:0:0.00:0.00:0.00
CMM1284	144	A:13:60.00:22.69:60.00:13:0:0.00:0.02:0.00:0:0.00:0.00:0.00	C:9:60.00:14.67:60.00:9:0:0.00:0.04:0.00:0:0.00:0.00:0.00	G:8015:60.00:37.08:60.00:8015:0:0.00:0.01:0.00:0:0.00:0.00:0.00	T:11:60.00:17.00:60.00:11:0:0.00:0.03:0.00:0:0.00:0.00:0.00	N:0:0.00:0.00:0.00:0:0:0.00:0.00:0.00:0:0.00:0.00:0.00
CMM1284	145	A:3:60.00:11.67:60.00:3:0:0.00:0.05:0.00:0:0.00:0.00:0.00	C:8030:60.00:37.52:60.00:8030:0:0.00:0.01:0.00:0:0.00:0.00:0.00	G:4:60.00:15.75:60.00:4:0:0.00:0.04:0.00:0:0.00:0.00:0.00	T:11:60.00:25.82:60.00:11:0:0.00:0.02:0.00:0:0.00:0.00:0.00	N:0:0.00:0.00:0.00:0:0:0.00:0.00:0.00:0:0.00:0.00:0.00
CMM1284	146	A:20:60.00:31.25:60.00:20:0:0.00:0.01:0.00:0:0.00:0.00:0.00	C:9:60.00:10.00:60.00:9:0:0.00:0.04:0.00:0:0.00:0.00:0.00	G:8016:60.00:37.72:60.00:8016:0:0.00:0.01:0.00:0:0.00:0.00:0.00	T:3:60.00:14.33:60.00:3:0:0.00:0.03:0.00:0:0.00:0.00:0.00	N:0:0.00:0.00:0.00:0:0:0.00:0.00:0.00:0:0.00:0.00:0.00
CMM1284	147	A:10:60.00:20.30:60.00:10:0:0.00:0.02:0.00:0:0.00:0.00:0.00	C:19:60.00:14.68:60.00:19:0:0.00:0.04:0.00:0:0.00:0.00:0.00	G:8007:60.00:37.13:60.00:8007:0:0.00:0.01:0.00:0:0.00:0.00:0.00	T:11:60.00:12.09:60.00:11:0:0.00:0.03:0.00:0:0.00:0.00:0.00	N:0:0.00:0.00:0.00:0:0:0.00:0.00:0.00:0:0.00:0.00:0.00
CMM1284	148	A:8031:60.00:34.27:60.00:8031:0:0.00:0.01:0.00:0:0.00:0.00:0.00	C:0:0.00:0.00:0.00:0:0:0.00:0.00:0.00:0:0.00:0.00:0.00	G:7:60.00:28.57:60.00:7:0:0.00:0.02:0.00:0:0.00:0.00:0.00	T:7:60.00:16.43:60.00:7:0:0.00:0.03:0.00:0:0.00:0.00:0.00	N:0:0.00:0.00:0.00:0:0:0.00:0.00:0.00:0:0.00:0.00:0.00
CMM1284	149	A:8010:60.00:33.82:60.00:8010:0:0.00:0.01:0.00:0:0.00:0.00:0.00	C:11:60.00:18.55:60.00:11:0:0.00:0.04:0.00:0:0.00:0.00:0.00	G:13:60.00:19.15:60.00:13:0:0.00:0.03:0.00:0:0.00:0.00:0.00	T:9:60.00:13.67:60.00:9:0:0.00:0.03:0.00:0:0.00:0.00:0.00	N:0:0.00:0.00:0.00:0:0:0.00:0.00:0.00:0:0.00:0.00:0.00
CMM1284	150	A:2:60.00:21.00:60.00:2:0:0.00:0.02:0.00:0:0.00:0.00:0.00	C:8022:60.00:37.75:60.00:8022:0:0.00:0.01:0.00:0:0.00:0.00:0.00	G:4:60.00:12.00:60.00:4:0:0.00:0.03:0.00:0:0.00:0.00:0.00	T:10:60.00:22.10:60.00:10:0:0.00:0.02:0.00:0:0.00:0.00:0.00	N:0:0.00:0.00:0.00:0:0:0.00:0.00:0.00:0:0.00:0.00:0.00
CMM1284	151	A:8:60.00:19.12:60.00:8:0:0.00:0.03:0.00:0:0.00:0.00:0.00	C:8007:60.00:37.10:60.00:8007:0:0.00:0.01:0.00:0:0.00:0.00:0.00	G:10:60.00:8.50:60.00:10:0:0.00:0.04:0.00:0:0.00:0.00:0.00	T:18:60.00:19.56:60.00:18:0:0.00:0.03:0.00:0:0.00:0.00:0.00	N:0:0.00:0.00:0.00:0:0:0.00:0.00:0.00:0:0.00:0.00:0.00
CMM1284	152	A:21:60.00:16.00:60.00:21:0:0.00:0.03:0.00:0:0.00:0.00:0.00	C:7971:60.00:36.83:60.00:7971:0:0.00:0.01:0.00:0:0.00:0.00:0.00	G:14:60.00:14.07:60.00:14:0:0.00:0.04:0.00:0:0.00:0.00:0.00	T:27:60.00:12.70:60.00:27:0:0.00:0.03:0.00:0:0.00:0.00:0.00	N:0:0.00:0.00:0.00:0:0:0.00:0.00:0.00:0:0.00:0.00:0.00
CMM1284	153	A:3:60.00:13.67:60.00:3:0:0.00:0.05:0.00:0:0.00:0.00:0.00	C:8010:60.00:37.90:60.00:8010:0:0.00:0.01:0.00:0:0.00:0.00:0.00	G:11:60.00:19.82:60.00:11:0:0.00:0.03:0.00:0:0.00:0.00:0.00	T:9:60.00:13.78:60.00:9:0:0.00:0.04:0.00:0:0.00:0.00:0.00	N:0:0.00:0.00:0.00:0:0:0.00:0.00:0.00:0:0.00:0.00:0.00
CMM1284	154	A:8016:60.00:34.19:60.00:8016:0:0.00:0.01:0.00:0:0.00:0.00:0.00	C:4:60.00:19.50:60.00:4:0:0.00:0.03:0.00:0:0.00:0.00:0.00	G:7:60.00:34.43:60.00:7:0:0.00:0.02:0.00:0:0.00:0.00:0.00	T:6:60.00:18.17:60.00:6:0:0.00:0.01:0.00:0:0.00:0.00:0.00	N:0:0.00:0.00:0.00:0:0:0.00:0.00:0.00:0:0.00:0.00:0.00
CMM1284	155	A:7:60.00:25.00:60.00:7:0:0.00:0.02:0.00:0:0.00:0.00:0.00	C:13:60.00:13.85:60.00:13:0:0.00:0.04:0.00:0:0.00:0.00:0.00	G:8010:60.00:37.14:60.00:8010:0:0.00:0.01:0.00:0:0.00:0.00:0.00	T:3:60.00:20.33:60.00:3:0:0.00:0.04:0.00:0:0.00:0.00:0.00	N:0:0.00:0.00:0.00:0:0:0.00:0.00:0.00:0:0.00:0.00:0.00
CMM1284	156	A:6:60.00:14.00:60.00:6:0:0.00:0.03:0.00:0:0.00:0.00:0.00	C:8012:60.00:37.62:60.00:8012:0:0.00:0.01:0.00:0:0.00:0.00:0.00	G:8:60.00:13.12:60.00:8:0:0.00:0.03:0.00:0:0.00:0.00:0.00	T:7:60.00:20.00:60.00:7:0:0.00:0.02:0.00:0:0.00:0.00:0.00	N:0:0.00:0.00:0.00:0:0:0.00:0.00:0.00:0:0.00:0.00:0.00
CMM2466	151	A:0:0.00:0.00:0.00:0:0:0.00:0.00:0.00:0:0.00:0.00:0.00	C:2:60.00:31.00:60.00:0:2:0.00:0.04:0.00:0:0.00:0.00:0.00	G:0:0.00:0.00:0.00:0:0:0.00:0.00:0.00:0:0.00:0.00:0.00	T:0:0.00:0.00:0.00:0:0:0.00:0.00:0.00:0:0.00:0.00:0.00	N:0:0.00:0.00:0.00:0:0:0.00:0.00:0.00:0:0.00:0.00:0.00
CMM2466	152	A:0:0.00:0.00:0.00:0:0:0.00:0.00:0.00:0:0.00:0.00:0.00	C:2:60.00:35.50:60.00:0:2:0.00:0.04:0.00:0:0.00:0.00:0.00	G:0:0.00:0.00:0.00:0:0:0.00:0.00:0.00:0:0.00:0.00:0.00	T:0:0.00:0.00:0.00:0:0:0.00:0.00:0.00:0:0.00:0.00:0.00	N:0:0.00:0.00:0.00:0:0:0.00:0.00:0.00:0:0.00:0.00:0.00
CMM2466	153	A:0:0.00:0.00:0.00:0:0:0.00:0.00:0.00:0:0.00:0.00:0.00	C:0:0.00:0.00:0.00:0:0:0.00:0.00:0.00:0:0.00:0.00:0.00	G:2:60.00:26.50:60.00:0:2:0.00:0.04:0.00:0:0.00:0.00:0.00	T:0:0.00:0.00:0.00:0:0:0.00:0.00:0.00:0:0.00:0.00:0.00	N:0:0.00:0.00:0.00:0:0:0.00:0.00:0.00:0:0.00:0.00:0.00
CMM2466	154	A:0:0.00:0.00:0.00:0:0:0.00:0.00:0.00:0:0.00:0.00:0.00	C:1:60.00:6.00:60.00:1:0:0.00:0.02:0.00:0:0.00:0.00:0.00	G:0:0.00:0.00:0.00:0:0:0.00:0.00:0.00:0:0.00:0.00:0.00	T:8:60.00:29.62:60.00:6:2:0.00:0.03:0.00:0:0.00:0.00:0.00	N:0:0.00:0.00:0.00:0:0:0.00:0.00:0.00:0:0.00:0.00:0.00
CMM2466	155	A:1:60.00:7.00:60.00:1:0:0.00:0.03:0.00:0:0.00:0.00:0.00	C:7:60.00:31.29:60.00:5:2:0.00:0.03:0.00:0:0.00:0.00:0.00	G:1:60.00:5.00:60.00:1:0:0.00:0.04:0.00:0:0.00:0.00:0.00	T:0:0.00:0.00:0.00:0:0:0.00:0.00:0.00:0:0.00:0.00:0.00	N:0:0.00:0.00:0.00:0:0:0.00:0.00:0.00:0:0.00:0.00:0.00
CMM2466	156	A:1:60.00:9.00:60.00:1:0:0.00:0.06:0.00:0:0.00:0.00:0.00	C:9:60.00:33.67:60.00:7:2:0.00:0.03:0.00:0:0.00:0.00:0.00	G:0:0.00:0.00:0.00:0:0:0.00:0.00:0.00:0:0.00:0.00:0.00	T:0:0.00:0.00:0.00:0:0:0.00:0.00:0.00:0:0.00:0.00:0.00	N:0:0.00:0.00:0.00:0:0:0.00:0.00:0.00:0:0.00:0.00:0.00
CMM2466	157	A:0:0.00:0.00:0.00:0:0:0.00:0.00:0.00:0:0.00:0.00:0.00	C:0:0.00:0.00:0.00:0:0:0.00:0.00:0.00:0:0.00:0.00:0.00	G:10:60.00:33.90:60.00:8:2:0.00:0.03:0.00:0:0.00:0.00:0.00	T:0:0.00:0.00:0.00:0:0:0.00:0.00:0.00:0:0.00:0.00:0.00	N:0:0.00:0.00:0.00:0:0:0.00:0.00:0.00:0:0.00:0.00:0.00
CMM2466	158	A:0:0.00:0.00:0.00:0:0:0.00:0.00:0.00:0:0.00:0.00:0.00	C:0:0.00:0.00:0.00:0:0:0.00:0.00:0.00:0:0.00:0.00:0.00	G:0:0.00:0.00:0.00:0:0:0.00:0.00:0.00:0:0.00:0.00:0.00	T:10:60.00:28.10:60.00:8:2:0.00:0.03:0.00:0:0.00:0.00:0.00	N:1:60.00:0.00:60.00:1:0:0.00:0.03:0.00:0:0.00:0.00:0.00
CMM2466	159	A:0:0.00:0.00:0.00:0:0:0.00:0.00:0.00:0:0.00:0.00:0.00	C:0:0.00:0.00:0.00:0:0:0.00:0.00:0.00:0:0.00:0.00:0.00	G:10:60.00:29.20:60.00:8:2:0.00:0.03:0.00:0:0.00:0.00:0.00	T:1:60.00:12.00:60.00:1:0:0.00:0.04:0.00:0:0.00:0.00:0.00	N:0:0.00:0.00:0.00:0:0:0.00:0.00:0.00:0:0.00:0.00:0.00
CMM2466	160	A:10:60.00:30.00:60.00:8:2:0.00:0.03:0.00:0:0.00:0.00:0.00	C:0:0.00:0.00:0.00:0:0:0.00:0.00:0.00:0:0.00:0.00:0.00	G:0:0.00:0.00:0.00:0:0:0.00:0.00:0.00:0:0.00:0.00:0.00	T:0:0.00:0.00:0.00:0:0:0.00:0.00:0.00:0:0.00:0.00:0.00	N:1:60.00:0.00:60.00:1:0:0.00:0.03:0.00:0:0.00:0.00:0.00
CMM2466	161	A:2:60.00:2.00:60.00:2:0:0.00:0.04:0.00:0:0.00:0.00:0.00	C:0:0.00:0.00:0.00:0:0:0.00:0.00:0.00:0:0.00:0.00:0.00	G:0:0.00:0.00:0.00:0:0:0.00:0.00:0.00:0:0.00:0.00:0.00	T:10:60.00:30.30:60.00:8:2:0.00:0.04:0.00:0:0.00:0.00:0.00	N:0:0.00:0.00:0.00:0:0:0.00:0.00:0.00:0:0.00:0.00:0.00
CMM2466	162	A:0:0.00:0.00:0.00:0:0:0.00:0.00:0.00:0:0.00:0.00:0.00	C:11:60.00:31.55:60.00:9:2:0.00:0.04:0.00:0:0.00:0.00:0.00	G:0:0.00:0.00:0.00:0:0:0.00:0.00:0.00:0:0.00:0.00:0.00	T:1:60.00:32.00:60.00:1:0:0.00:0.02:0.00:0:0.00:0.00:0.00	N:0:0.00:0.00:0.00:0:0:0.00:0.00:0.00:0:0.00:0.00:0.00
CMM2466	163	A:0:0.00:0.00:0.00:0:0:0.00:0.00:0.00:0:0.00:0.00:0.00	C:11:60.00:35.45:60.00:9:2:0.00:0.04:0.00:0:0.00:0.00:0.00	G:1:60.00:8.00:60.00:1:0:0.00:0.00:0.00:0:0.00:0.00:0.00	T:0:0.00:0.00:0.00:0:0:0.00:0.00:0.00:0:0.00:0.00:0.00	N:0:0.00:0.00:0.00:0:0:0.00:0.00:0.00:0:0.00:0.00:0.00
CMM2466	164	A:1:60.00:9.00:60.00:1:0:0.00:0.02:0.00:0:0.00:0.00:0.00	C:0:0.00:0.00:0.00:0:0:0.00:0.00:0.00:0:0.00:0.00:0.00	G:0:0.00:0.00:0.00:0:0:0.00:0.00:0.00:0:0.00:0.00:0.00	T:11:60.00:33.18:60.00:9:2:0.00:0.04:0.00:0:0.00:0.00:0.00	N:0:0.00:0.00:0.00:0:0:0.00:0.00:0.00:0:0.00:0.00:0.00
CMM2466	165	A:1:60.00:1.00:60.00:1:0:0.00:0.02:0.00:0:0.00:0.00:0.00	C:0:0.00:0.00:0.00:0:0:0.00:0.00:0.00:0:0.00:0.00:0.00	G:11:60.00:34.18:60.00:9:2:0.00:0.04:0.00:0:0.00:0.00:0.00	T:0:0.00:0.00:0.00:0:0:0.00:0.00:0.00:0:0.00:0.00:0.00	N:0:0.00:0.00:0.00:0:0:0.00:0.00:0.00:0:0.00:0.00:0.00
CMM2466	166	A:0:0.00:0.00:0.00:0:0:0.00:0.00:0.00:0:0.00:0.00:0.00	C:11:60.00:30.18:60.00:9:2:0.00:0.04:0.00:0:0.00:0.00:0.00	G:1:60.00:2.00:60.00:1:0:0.00:0.04:0.00:0:0.00:0.00:0.00	T:0:0.00:0.00:0.00:0:0:0.00:0.00:0.00:0:0.00:0.00:0.00	N:0:0.00:0.00:0.00:0:0:0.00:0.00:0.00:0:0.00:0.00:0.00
CMM2466	167	A:0:0.00:0.00:0.00:0:0:0.00:0.00:0.00:0:0.00:0.00:0.00	C:0:0.00:0.00:0.00:0:0:0.00:0.00:0.00:0:0.00:0.00:0.00	G:0:0.00:0.00:0.00:0:0:0.00:0.00:0.00:0:0.00:0.00:0.00	T:12:60.00:33.50:60.00:10:2:0.00:0.04:0.00:0:0.00:0.00:0.00	N:0:0.00:0.00:0.00:0:0:0.00:0.00:0.00:0:0.00:0.00:0.00
CMM2466	168	A:0:0.00:0.00:0.00:0:0:0.00:0.00:0.00:0:0.00:0.00:0.00	C:12:60.00:35.75:60.00:10:2:0.00:0.04:0.00:0:0.00:0.00:0.00	G:0:0.00:0.00:0.00:0:0:0.00:0.00:0.00:0:0.00:0.00:0.00	T:0:0.00:0.00:0.00:0:0:0.00:0.00:0.00:0:0.00:0.00:0.00	N:0:0.00:0.00:0.00:0:0:0.00:0.00:0.00:0:0.00:0.00:0.00
CMM2466	169	A:1141:60.00:35.87:60.00:1139:2:0.00:0.01:0.00:0:0.00:0.00:0.00	C:0:0.00:0.00:0.00:0:0:0.00:0.00:0.00:0:0.00:0.00:0.00	G:1:60.00:37.00:60.00:1:0:0.00:0.02:0.00:0:0.00:0.00:0.00	T:1:60.00:9.00:60.00:1:0:0.00:0.01:0.00:0:0.00:0.00:0.00	N:0:0.00:0.00:0.00:0:0:0.00:0.00:0.00:0:0.00:0.00:0.00
CMM2466	170	A:0:0.00:0.00:0.00:0:0:0.00:0.00:0.00:0:0.00:0.00:0.00	C:1141:60.00:36.08:60.00:1139:2:0.00:0.01:0.00:0:0.00:0.00:0.00	G:2:60.00:7.50:60.00:2:0:0.00:0.02:0.00:0:0.00:0.00:0.00	T:0:0.00:0.00:0.00:0:0:0.00:0.00:0.00:0:0.00:0.00:0.00	N:0:0.00:0.00:0.00:0:0:0.00:0.00:0.00:0:0.00:0.00:0.00
CMM2466	171	A:1:60.00:2.00:60.00:1:0:0.00:0.01:0.00:0:0.00:0.00:0.00	C:3:60.00:11.33:60.00:3:0:0.00:0.03:0.00:0:0.00:0.00:0.00	G:1139:60.00:37.32:60.00:1137:2:0.00:0.01:0.00:0:0.00:0.00:0.00	T:0:0.00:0.00:0.00:0:0:0.00:0.00:0.00:0:0.00:0.00:0.00	N:0:0.00:0.00:0.00:0:0:0.00:0.00:0.00:0:0.00:0.00:0.00
CMM2466	172	A:1:60.00:7.00:60.00:1:0:0.00:0.00:0.00:0:0.00:0.00:0.00	C:1138:60.00:36.64:60.00:1136:2:0.00:0.01:0.00:0:0.00:0.00:0.00	G:3:60.00:4.00:60.00:3:0:0.00:0.01:0.00:0:0.00:0.00:0.00	T:1:60.00:32.00:60.00:1:0:0.00:0.01:0.00:0:0.00:0.00:0.00	N:0:0.00:0.00:0.00:0:0:0.00:0.00:0.00:0:0.00:0.00:0.00
CMM2466	173	A:2:60.00:37.00:60.00:2:0:0.00:0.00:0.00:0:0.00:0.00:0.00	C:2:60.00:8.00:60.00:2:0:0.00:0.03:0.00:0:0.00:0.00:0.00	G:1139:60.00:37.18:60.00:1137:2:0.00:0.01:0.00:0:0.00:0.00:0.00	T:1:60.00:9.00:60.00:1:0:0.00:0.00:0.00:0:0.00:0.00:0.00	N:0:0.00:0.00:0.00:0:0:0.00:0.00:0.00:0:0.00:0.00:0.00
CMM2466	174	A:1:60.00:36.00:60.00:1:0:0.00:0.01:0.00:0:0.00:0.00:0.00	C:1140:60.00:36.84:60.00:1138:2:0.00:0.01:0.00:0:0.00:0.00:0.00	G:2:60.00:8.00:60.00:2:0:0.00:0.00:0.00:0:0.00:0.00:0.00	T:1:60.00:34.00:60.00:1:0:0.00:0.00:0.00:0:0.00:0.00:0.00	N:0:0.00:0.00:0.00:0:0:0.00:0.00:0.00:0:0.00:0.00:0.00
CMM2466	175	A:0:0.00:0.00:0.00:0:0:0.00:0.00:0.00:0:0.00:0.00:0.00	C:1:60.00:37.00:60.00:1:0:0.00:0.01:0.00:0:0.00:0.00:0.00	G:0:0.00:0.00:0.00:0:0:0.00:0.00:0.00:0:0.00:0.00:0.00	T:1143:60.00:34.43:60.00:1141:2:0.00:0.01:0.00:0:0.00:0.00:0.00	N:0:0.00:0.00:0.00:0:0:0.00:0.00:0.00:0:0.00:0.00:0.00
CMM2466	176	A:1144:60.00:36.08:60.00:1142:2:0.00:0.01:0.00:0:0.00:0.00:0.00	C:0:0.00:0.00:0.00:0:0:0.00:0.00:0.00:0:0.00:0.00:0.00	G:0:0.00:0.00:0.00:0:0:0.00:0.00:0.00:0:0.00:0.00:0.00	T:0:0.00:0.00:0.00:0:0:0.00:0.00:0.00:0:0.00:0.00:0.00	N:0:0.00:0.00:0.00:0:0:0.00:0.00:0.00:0:0.00:0.00:0.00
CMM2466	177	A:2:60.00:18.00:60.00:2:0:0.00:0.02:0.00:0:0.00:0.00:0.00	C:1139:60.00:36.23:60.00:1137:2:0.00:0.01:0.00:0:0.00:0.00:0.00	G:1:60.00:6.00:60.00:1:0:0.00:0.00:0.00:0:0.00:0.00:0.00	T:2:60.00:30.50:60.00:2:0:0.00:0.01:0.00:0:0.00:0.00:0.00	N:0:0.00:0.00:0.00:0:0:0.00:0.00:0.00:0:0.00:0.00:0.00
CMM2466	178	A:4:60.00:28.00:60.00:4:0:0.00:0.02:0.00:0:0.00:0.00:0.00	C:3:60.00:6.33:60.00:3:0:0.00:0.03:0.00:0:0.00:0.00:0.00	G:1136:60.00:37.61:60.00:1134:2:0.00:0.01:0.00:0:0.00:0.00:0.00	T:0:0.00:0.00:0.00:0:0:0.00:0.00:0.00:0:0.00:0.00:0.00	N:1:60.00:0.00:60.00:1:0:0.00:0.03:0.00:0:0.00:0.00:0.00
CMM2466	179	A:0:0.00:0.00:0.00:0:0:0.00:0.00:0.00:0:0.00:0.00:0.00	C:0:0.00:0.00:0.00:0:0:0.00:0.00:0.00:0:0.00:0.00:0.00	G:1:60.00:14.00:60.00:1:0:0.00:0.00:0.00:0:0.00:0.00:0.00	T:1143:60.00:33.40:60.00:1141:2:0.00:0.01:0.00:0:0.00:0.00:0.00	N:0:0.00:0.00:0.00:0:0:0.00:0.00:0.00:0:0.00:0.00:0.00
CMM2466	180	A:0:0.00:0.00:0.00:0:0:0.00:0.00:0.00:0:0.00:0.00:0.00	C:2:60.00:6.00:60.00:2:0:0.00:0.02:0.00:0:0.00:0.00:0.00	G:1141:60.00:37.82:60.00:1139:2:0.00:0.01:0.00:0:0.00:0.00:0.00	T:1:60.00:33.00:60.00:1:0:0.00:0.02:0.00:0:0.00:0.00:0.00	N:0:0.00:0.00:0.00:0:0:0.00:0.00:0.00:0:0.00:0.00:0.00
CMM2466	181	A:0:0.00:0.00:0.00:0:0:0.00:0.00:0.00:0:0.00:0.00:0.00	C:1140:60.00:36.40:60.00:1138:2:0.00:0.01:0.00:0:0.00:0.00:0.00	G:2:60.00:9.50:60.00:2:0:0.00:0.01:0.00:0:0.00:0.00:0.00	T:2:60.00:5.50:60.00:2:0:0.00:0.03:0.00:0:0.00:0.00:0.00	N:0:0.00:0.00:0.00:0:0:0.00:0.00:0.00:0:0.00:0.00:0.00
CMM2466	182	A:2:60.00:34.50:60.00:2:0:0.00:0.00:0.00:0:0.00:0.00:0.00	C:2:60.00:12.50:60.00:1:1:0.00:0.02:0.00:0:0.00:0.00:0.00	G:1140:60.00:37.29:60.00:1139:1:0.00:0.01:0.00:0:0.00:0.00:0.00	T:0:0.00:0.00:0.00:0:0:0.00:0.00:0.00:0:0.00:0.00:0.00	N:0:0.00:0.00:0.00:0:0:0.00:0.00:0.00:0:0.00:0.00:0.00
CMM2466	183	A:2:60.00:19.50:60.00:2:0:0.00:0.01:0.00:0:0.00:0.00:0.00	C:4:60.00:12.00:60.00:4:0:0.00:0.03:0.00:0:0.00:0.00:0.00	G:1137:60.00:35.70:60.00:1135:2:0.00:0.01:0.00:0:0.00:0.00:0.00	T:1:60.00:4.00:60.00:1:0:0.00:0.02:0.00:0:0.00:0.00:0.00	N:0:0.00:0.00:0.00:0:0:0.00:0.00:0.00:0:0.00:0.00:0.00
CMM2466	184	A:1140:60.00:34.66:60.00:1138:2:0.00:0.01:0.00:0:0.00:0.00:0.00	C:1:60.00:7.00:60.00:1:0:0.00:0.03:0.00:0:0.00:0.00:0.00	G:1:60.00:36.00:60.00:1:0:0.00:0.01:0.00:0:0.00:0.00:0.00	T:2:60.00:3.00:60.00:2:0:0.00:0.02:0.00:0:0.00:0.00:0.00	N:0:0.00:0.00:0.00:0:0:0.00:0.00:0.00:0:0.00:0.00:0.00
CMM2466	185	A:2:60.00:19.00:60.00:2:0:0.00:0.01:0.00:0:0.00:0.00:0.00	C:1:60.00:25.00:60.00:1:0:0.00:0.04:0.00:0:0.00:0.00:0.00	G:0:0.00:0.00:0.00:0:0:0.00:0.00:0.00:0:0.00:0.00:0.00	T:1141:60.00:34.20:60.00:1139:2:0.00:0.01:0.00:0:0.00:0.00:0.00	N:0:0.00:0.00:0.00:0:0:0.00:0.00:0.00:0:0.00:0.00:0.00
CMM2466	186	A:1:60.00:1.00:60.00:1:0:0.00:0.01:0.00:0:0.00:0.00:0.00	C:1140:60.00:36.37:60.00:1138:2:0.00:0.01:0.00:0:0.00:0.00:0.00	G:2:60.00:6.50:60.00:2:0:0.00:0.02:0.00:0:0.00:0.00:0.00	T:1:60.00:35.00:60.00:1:0:0.00:0.01:0.00:0:0.00:0.00:0.00	N:0:0.00:0.00:0.00:0:0:0.00:0.00:0.00:0:0.00:0.00:0.00
CMM2466	187	A:0:0.00:0.00:0.00:0:0:0.00:0.00:0.00:0:0.00:0.00:0.00	C:1142:60.00:36.99:60.00:1140:2:0.00:0.01:0.00:0:0.00:0.00:0.00	G:1:60.00:8.00:60.00:1:0:0.00:0.03:0.00:0:0.00:0.00:0.00	T:1:60.00:34.00:60.00:1:0:0.00:0.02:0.00:0:0.00:0.00:0.00	N:0:0.00:0.00:0.00:0:0:0.00:0.00:0.00:0:0.00:0.00:0.00
CMM2466	188	A:1:60.00:35.00:60.00:1:0:0.00:0.00:0.00:0:0.00:0.00:0.00	C:1140:60.00:36.93:60.00:1138:2:0.00:0.01:0.00:0:0.00:0.00:0.00	G:2:60.00:12.00:60.00:2:0:0.00:0.01:0.00:0:0.00:0.00:0.00	T:1:60.00:15.00:60.00:1:0:0.00:0.04:0.00:0:0.00:0.00:0.00	N:0:0.00:0.00:0.00:0:0:0.00:0.00:0.00:0:0.00:0.00:0.00
CMM2466	189	A:3:60.00:35.67:60.00:3:0:0.00:0.01:0.00:0:0.00:0.00:0.00	C:2:60.00:13.00:60.00:2:0:0.00:0.03:0.00:0:0.00:0.00:0.00	G:1139:60.00:37.37:60.00:1137:2:0.00:0.01:0.00:0:0.00:0.00:0.00	T:0:0.00:0.00:0.00:0:0:0.00:0.00:0.00:0:0.00:0.00:0.00	N:0:0.00:0.00:0.00:0:0:0.00:0.00:0.00:0:0.00:0.00:0.00
CMM2466	190	A:0:0.00:0.00:0.00:0:0:0.00:0.00:0.00:0:0.00:0.00:0.00	C:1140:60.00:36.63:60.00:1138:2:0.00:0.01:0.00:0:0.00:0.00:0.00	G:3:60.00:13.33:60.00:3:0:0.00:0.02:0.00:0:0.00:0.00:0.00	T:0:0.00:0.00:0.00:0:0:0.00:0.00:0.00:0:0.00:0.00:0.00	N:1:60.00:0.00:60.00:1:0:0.00:0.03:0.00:0:0.00:0.00:0.00
CMM2466	191	A:1146:60.00:35.70:60.00:1141:5:0.00:0.01:0.00:0:0.00:0.00:0.00	C:1:60.00:4.00:60.00:1:0:0.00:0.01:0.00:0:0.00:0.00:0.00	G:1:60.00:39.00:60.00:1:0:0.00:0.00:0.00:0:0.00:0.00:0.00	T:0:0.00:0.00:0.00:0:0:0.00:0.00:0.00:0:0.00:0.00:0.00	N:0:0.00:0.00:0.00:0:0:0.00:0.00:0.00:0:0.00:0.00:0.00
CMM2466	192	A:1:60.00:32.00:60.00:1:0:0.00:0.01:0.00:0:0.00:0.00:0.00	C:1125:60.00:36.36:60.00:1120:5:0.00:0.01:0.00:0:0.00:0.00:0.00	G:1:60.00:4.00:60.00:1:0:0.00:0.02:0.00:0:0.00:0.00:0.00	T:0:0.00:0.00:0.00:0:0:0.00:0.00:0.00:0:0.00:0.00:0.00	N:0:0.00:0.00:0.00:0:0:0.00:0.00:0.00:0:0.00:0.00:0.00
CMM2466	193	A:0:0.00:0.00:0.00:0:0:0.00:0.00:0.00:0:0.00:0.00:0.00	C:2:60.00:15.50:60.00:2:0:0.00:0.03:0.00:0:0.00:0.00:0.00	G:1126:60.00:37.13:60.00:1121:5:0.00:0.01:0.00:0:0.00:0.00:0.00	T:0:0.00:0.00:0.00:0:0:0.00:0.00:0.00:0:0.00:0.00:0.00	N:0:0.00:0.00:0.00:0:0:0.00:0.00:0.00:0:0.00:0.00:0.00
CMM2466	194	A:0:0.00:0.00:0.00:0:0:0.00:0.00:0.00:0:0.00:0.00:0.00	C:1129:60.00:36.20:60.00:1121:8:0.00:0.01:0.00:0:0.00:0.00:0.00	G:1:60.00:9.00:60.00:1:0:0.00:0.01:0.00:0:0.00:0.00:0.00	T:1:60.00:34.00:60.00:1:0:0.00:0.00:0.00:0:0.00:0.00:0.00	N:0:0.00:0.00:0.00:0:0:0.00:0.00:0.00:0:0.00:0.00:0.00
CMM2466	195	A:3:60.00:36.33:60.00:3:0:0.00:0.01:0.00:0:0.00:0.00:0.00	C:0:0.00:0.00:0.00:0:0:0.00:0.00:0.00:0:0.00:0.00:0.00	G:1128:60.00:37.41:60.00:1120:8:0.00:0.01:0.00:0:0.00:0.00:0.00	T:0:0.00:0.00:0.00:0:0:0.00:0.00:0.00:0:0.00:0.00:0.00	N:0:0.00:0.00:0.00:0:0:0.00:0.00:0.00:0:0.00:0.00:0.00
CMM2466	196	A:1:60.00:36.00:60.00:1:0:0.00:0.09:0.00:0:0.00:0.00:0.00	C:1129:60.00:36.78:60.00:1121:8:0.00:0.01:0.00:0:0.00:0.00:0.00	G:1:60.00:14.00:60.00:1:0:0.00:0.02:0.00:0:0.00:0.00:0.00	T:0:0.00:0.00:0.00:0:0:0.00:0.00:0.00:0:0.00:0.00:0.00	N:0:0.00:0.00:0.00:0:0:0.00:0.00:0.00:0:0.00:0.00:0.00
CMM2466	197	A:5:60.00:34.20:60.00:5:0:0.00:0.01:0.00:0:0.00:0.00:0.00	C:2:60.00:36.50:60.00:2:0:0.00:0.05:0.00:0:0.00:0.00:0.00	G:1124:60.00:37.17:60.00:1116:8:0.00:0.01:0.00:0:0.00:0.00:0.00	T:0:0.00:0.00:0.00:0:0:0.00:0.00:0.00:0:0.00:0.00:0.00	N:0:0.00:0.00:0.00:0:0:0.00:0.00:0.00:0:0.00:0.00:0.00
CMM2466	198	A:0:0.00:0.00:0.00:0:0:0.00:0.00:0.00:0:0.00:0.00:0.00	C:0:0.00:0.00:0.00:0:0:0.00:0.00:0.00:0:0.00:0.00:0.00	G:1:60.00:18.00:60.00:1:0:0.00:0.09:0.00:0:0.00:0.00:0.00	T:1130:60.00:33.47:60.00:1122:8:0.00:0.01:0.00:0:0.00:0.00:0.00	N:0:0.00:0.00:0.00:0:0:0.00:0.00:0.00:0:0.00:0.00:0.00
CMM2466	199	A:1:60.00:37.00:60.00:1:0:0.00:0.00:0.00:0:0.00:0.00:0.00	C:1139:60.00:36.96:60.00:1132:7:0.00:0.01:0.00:0:0.00:0.00:0.00	G:0:0.00:0.00:0.00:0:0:0.00:0.00:0.00:0:0.00:0.00:0.00	T:1:60.00:34.00:60.00:1:0:0.00:0.01:0.00:0:0.00:0.00:0.00	N:0:0.00:0.00:0.00:0:0:0.00:0.00:0.00:0:0.00:0.00:0.00
CMM2466	200	A:2:60.00:36.50:60.00:2:0:0.00:0.01:0.00:0:0.00:0.00:0.00	C:1:60.00:29.00:60.00:1:0:0.00:0.02:0.00:0:0.00:0.00:0.00	G:1138:60.00:37.62:60.00:1131:7:0.00:0.01:0.00:0:0.00:0.00:0.00	T:0:0.00:0.00:0.00:0:0:0.00:0.00:0.00:0:0.00:0.00:0.00	N:0:0.00:0.00:0.00:0:0:0.00:0.00:0.00:0:0.00:0.00:0.00
CMM2466	201	A:1:60.00:1.00:60.00:1:0:0.00:0.02:0.00:0:0.00:0.00:0.00	C:1135:60.00:36.46:60.00:1128:7:0.00:0.01:0.00:0:0.00:0.00:0.00	G:1:60.00:8.00:60.00:1:0:0.00:0.01:0.00:0:0.00:0.00:0.00	T:3:60.00:33.67:60.00:3:0:0.00:0.01:0.00:0:0.00:0.00:0.00	N:0:0.00:0.00:0.00:0:0:0.00:0.00:0.00:0:0.00:0.00:0.00
CMM2466	202	A:0:0.00:0.00:0.00:0:0:0.00:0.00:0.00:0:0.00:0.00:0.00	C:1:60.00:3.00:60.00:1:0:0.00:0.01:0.00:0:0.00:0.00:0.00	G:1139:60.00:37.62:60.00:1132:7:0.00:0.01:0.00:0:0.00:0.00:0.00	T:0:0.00:0.00:0.00:0:0:0.00:0.00:0.00:0:0.00:0.00:0.00	N:0:0.00:0.00:0.00:0:0:0.00:0.00:0.00:0:0.00:0.00:0.00
CMM2466	203	A:1:60.00:3.00:60.00:1:0:0.00:0.01:0.00:0:0.00:0.00:0.00	C:3:60.00:34.33:60.00:3:0:0.00:0.01:0.00:0:0.00:0.00:0.00	G:1:60.00:14.00:60.00:1:0:0.00:0.02:0.00:0:0.00:0.00:0.00	T:1134:60.00:33.16:60.00:1127:7:0.00:0.01:0.00:0:0.00:0.00:0.00	N:0:0.00:0.00:0.00:0:0:0.00:0.00:0.00:0:0.00:0.00:0.00
CMM2466	204	A:0:0.00:0.00:0.00:0:0:0.00:0.00:0.00:0:0.00:0.00:0.00	C:0:0.00:0.00:0.00:0:0:0.00:0.00:0.00:0:0.00:0.00:0.00	G:1137:60.00:37.95:60.00:1130:7:0.00:0.01:0.00:0:0.00:0.00:0.00	T:0:0.00:0.00:0.00:0:0:0.00:0.00:0.00:0:0.00:0.00:0.00	N:0:0.00:0.00:0.00:0:0:0.00:0.00:0.00:0:0.00:0.00:0.00
CMM2466	205	A:0:0.00:0.00:0.00:0:0:0.00:0.00:0.00:0:0.00:0.00:0.00	C:1131:60.00:36.48:60.00:1124:7:0.00:0.01:0.00:0:0.00:0.00:0.00	G:0:0.00:0.00:0.00:0:0:0.00:0.00:0.00:0:0.00:0.00:0.00	T:6:60.00:34.50:60.00:6:0:0.00:0.01:0.00:0:0.00:0.00:0.00	N:0:0.00:0.00:0.00:0:0:0.00:0.00:0.00:0:0.00:0.00:0.00
CMM2466	206	A:0:0.00:0.00:0.00:0:0:0.00:0.00:0.00:0:0.00:0.00:0.00	C:1134:60.00:36.71:60.00:1126:8:0.00:0.01:0.00:0:0.00:0.00:0.00	G:2:60.00:24.50:60.00:2:0:0.00:0.03:0.00:0:0.00:0.00:0.00	T:2:60.00:14.00:60.00:2:0:0.00:0.01:0.00:0:0.00:0.00:0.00	N:0:0.00:0.00:0.00:0:0:0.00:0.00:0.00:0:0.00:0.00:0.00
CMM2466	207	A:1:60.00:35.00:60.00:1:0:0.00:0.00:0.00:0:0.00:0.00:0.00	C:1131:60.00:37.31:60.00:1123:8:0.00:0.01:0.00:0:0.00:0.00:0.00	G:1:60.00:11.00:60.00:1:0:0.00:0.03:0.00:0:0.00:0.00:0.00	T:5:60.00:34.40:60.00:5:0:0.00:0.01:0.00:0:0.00:0.00:0.00	N:0:0.00:0.00:0.00:0:0:0.00:0.00:0.00:0:0.00:0.00:0.00
CMM2466	208	A:0:0.00:0.00:0.00:0:0:0.00:0.00:0.00:0:0.00:0.00:0.00	C:2:60.00:9.50:60.00:2:0:0.00:0.01:0.00:0:0.00:0.00:0.00	G:1136:60.00:36.94:60.00:1128:8:0.00:0.01:0.00:0:0.00:0.00:0.00	T:0:0.00:0.00:0.00:0:0:0.00:0.00:0.00:0:0.00:0.00:0.00	N:0:0.00:0.00:0.00:0:0:0.00:0.00:0.00:0:0.00:0.00:0.00
CMM2466	209	A:1:60.00:2.00:60.00:1:0:0.00:0.01:0.00:0:0.00:0.00:0.00	C:1:60.00:35.00:60.00:1:0:0.00:0.01:0.00:0:0.00:0.00:0.00	G:0:0.00:0.00:0.00:0:0:0.00:0.00:0.00:0:0.00:0.00:0.00	T:1131:60.00:33.70:60.00:1123:8:0.00:0.00:0.00:0:0.00:0.00:0.00	N:0:0.00:0.00:0.00:0:0:0.00:0.00:0.00:0:0.00:0.00:0.00
CMM2466	210	A:0:0.00:0.00:0.00:0:0:0.00:0.00:0.00:0:0.00:0.00:0.00	C:1131:60.00:36.80:60.00:1123:8:0.00:0.00:0.00:0:0.00:0.00:0.00	G:1:60.00:3.00:60.00:1:0:0.00:0.01:0.00:0:0.00:0.00:0.00	T:1:60.00:33.00:60.00:1:0:0.00:0.00:0.00:0:0.00:0.00:0.00	N:0:0.00:0.00:0.00:0:0:0.00:0.00:0.00:0:0.00:0.00:0.00
CMM2466	211	A:0:0.00:0.00:0.00:0:0:0.00:0.00:0.00:0:0.00:0.00:0.00	C:0:0.00:0.00:0.00:0:0:0.00:0.00:0.00:0:0.00:0.00:0.00	G:0:0.00:0.00:0.00:0:0:0.00:0.00:0.00:0:0.00:0.00:0.00	T:1133:60.00:34.36:60.00:1125:8:0.00:0.01:0.00:0:0.00:0.00:0.00	N:0:0.00:0.00:0.00:0:0:0.00:0.00:0.00:0:0.00:0.00:0.00
CMM2466	212	A:0:0.00:0.00:0.00:0:0:0.00:0.00:0.00:0:0.00:0.00:0.00	C:1153:60.00:36.73:60.00:1145:8:0.00:0.01:0.00:0:0.00:0.00:0.00	G:1:60.00:4.00:60.00:1:0:0.00:0.01:0.00:0:0.00:0.00:0.00	T:0:0.00:0.00:0.00:0:0:0.00:0.00:0.00:0:0.00:0.00:0.00	N:0:0.00:0.00:0.00:0:0:0.00:0.00:0.00:0:0.00:0.00:0.00
CMM2466	213	A:12:60.00:35.92:60.00:12:0:0.00:0.08:0.00:0:0.00:0.00:0.00	C:2:60.00:9.50:60.00:2:0:0.00:0.02:0.00:0:0.00:0.00:0.00	G:1140:60.00:36.44:60.00:1132:8:0.00:0.01:0.00:0:0.00:0.00:0.00	T:0:0.00:0.00:0.00:0:0:0.00:0.00:0.00:0:0.00:0.00:0.00	N:0:0.00:0.00:0.00:0:0:0.00:0.00:0.00:0:0.00:0.00:0.00
CMM2466	214	A:1:60.00:2.00:60.00:1:0:0.00:0.02:0.00:0:0.00:0.00:0.00	C:1149:60.00:36.36:60.00:1141:8:0.00:0.01:0.00:0:0.00:0.00:0.00	G:3:60.00:15.00:60.00:3:0:0.00:0.02:0.00:0:0.00:0.00:0.00	T:1:60.00:34.00:60.00:1:0:0.00:0.00:0.00:0:0.00:0.00:0.00	N:0:0.00:0.00:0.00:0:0:0.00:0.00:0.00:0:0.00:0.00:0.00
CMM2466	215	A:0:0.00:0.00:0.00:0:0:0.00:0.00:0.00:0:0.00:0.00:0.00	C:0:0.00:0.00:0.00:0:0:0.00:0.00:0.00:0:0.00:0.00:0.00	G:1154:60.00:37.39:60.00:1146:8:0.00:0.01:0.00:0:0.00:0.00:0.00	T:0:0.00:0.00:0.00:0:0:0.00:0.00:0.00:0:0.00:0.00:0.00	N:0:0.00:0.00:0.00:0:0:0.00:0.00:0.00:0:0.00:0.00:0.00
CMM2466	216	A:22:60.00:33.95:60.00:22:0:0.00:0.11:0.00:0:0.00:0.00:0.00	C:0:0.00:0.00:0.00:0:0:0.00:0.00:0.00:0:0.00:0.00:0.00	G:1132:60.00:36.54:60.00:1124:8:0.00:0.01:0.00:0:0.00:0.00:0.00	T:0:0.00:0.00:0.00:0:0:0.00:0.00:0.00:0:0.00:0.00:0.00	N:0:0.00:0.00:0.00:0:0:0.00:0.00:0.00:0:0.00:0.00:0.00
CMM2466	217	A:0:0.00:0.00:0.00:0:0:0.00:0.00:0.00:0:0.00:0.00:0.00	C:1156:60.00:36.53:60.00:1148:8:0.00:0.01:0.00:0:0.00:0.00:0.00	G:1:60.00:15.00:60.00:1:0:0.00:0.01:0.00:0:0.00:0.00:0.00	T:2:60.00:34.00:60.00:2:0:0.00:0.02:0.00:0:0.00:0.00:0.00	N:0:0.00:0.00:0.00:0:0:0.00:0.00:0.00:0:0.00:0.00:0.00
CMM2466	218	A:0:0.00:0.00:0.00:0:0:0.00:0.00:0.00:0:0.00:0.00:0.00	C:1:60.00:7.00:60.00:1:0:0.00:0.01:0.00:0:0.00:0.00:0.00	G:1198:60.00:36.69:60.00:1190:8:0.00:0.01:0.00:0:0.00:0.00:0.00	T:0:0.00:0.00:0.00:0:0:0.00:0.00:0.00:0:0.00:0.00:0.00	N:0:0.00:0.00:0.00:0:0:0.00:0.00:0.00:0:0.00:0.00:0.00
CMM2466	219	A:0:0.00:0.00:0.00:0:0:0.00:0.00:0.00:0:0.00:0.00:0.00	C:1196:60.00:36.12:60.00:1188:8:0.00:0.01:0.00:0:0.00:0.00:0.00	G:1:60.00:21.00:60.00:1:0:0.00:0.04:0.00:0:0.00:0.00:0.00	T:2:60.00:32.00:60.00:2:0:0.00:0.02:0.00:0:0.00:0.00:0.00	N:0:0.00:0.00:0.00:0:0:0.00:0.00:0.00:0:0.00:0.00:0.00
CMM2466	220	A:10:60.00:35.40:60.00:10:0:0.00:0.10:0.00:0:0.00:0.00:0.00	C:1:60.00:5.00:60.00:1:0:0.00:0.02:0.00:0:0.00:0.00:0.00	G:1181:60.00:37.40:60.00:1173:8:0.00:0.01:0.00:0:0.00:0.00:0.00	T:0:0.00:0.00:0.00:0:0:0.00:0.00:0.00:0:0.00:0.00:0.00	N:0:0.00:0.00:0.00:0:0:0.00:0.00:0.00:0:0.00:0.00:0.00
CMM2466	221	A:0:0.00:0.00:0.00:0:0:0.00:0.00:0.00:0:0.00:0.00:0.00	C:2:60.00:4.50:60.00:2:0:0.00:0.02:0.00:0:0.00:0.00:0.00	G:1171:60.00:35.73:60.00:1166:5:0.00:0.01:0.00:0:0.00:0.00:0.00	T:0:0.00:0.00:0.00:0:0:0.00:0.00:0.00:0:0.00:0.00:0.00	N:0:0.00:0.00:0.00:0:0:0.00:0.00:0.00:0:0.00:0.00:0.00
CMM2466	222	A:1:60.00:1.00:60.00:1:0:0.00:0.02:0.00:0:0.00:0.00:0.00	C:5:60.00:5.80:60.00:5:0:0.00:0.02:0.00:0:0.00:0.00:0.00	G:1166:60.00:35.98:60.00:1161:5:0.00:0.01:0.00:0:0.00:0.00:0.00	T:0:0.00:0.00:0.00:0:0:0.00:0.00:0.00:0:0.00:0.00:0.00	N:0:0.00:0.00:0.00:0:0:0.00:0.00:0.00:0:0.00:0.00:0.00
CMM2466	223	A:32:60.00:33.34:60.00:32:0:0.00:0.04:0.00:0:0.00:0.00:0.00	C:3:60.00:3.67:60.00:3:0:0.00:0.01:0.00:0:0.00:0.00:0.00	G:1137:60.00:36.22:60.00:1132:5:0.00:0.01:0.00:0:0.00:0.00:0.00	T:0:0.00:0.00:0.00:0:0:0.00:0.00:0.00:0:0.00:0.00:0.00	N:0:0.00:0.00:0.00:0:0:0.00:0.00:0.00:0:0.00:0.00:0.00
CMM2466	224	A:0:0.00:0.00:0.00:0:0:0.00:0.00:0.00:0:0.00:0.00:0.00	C:9:60.00:32.78:60.00:9:0:0.00:0.11:0.00:0:0.00:0.00:0.00	G:0:0.00:0.00:0.00:0:0:0.00:0.00:0.00:0:0.00:0.00:0.00	T:1163:60.00:33.72:60.00:1158:5:0.00:0.01:0.00:0:0.00:0.00:0.00	N:0:0.00:0.00:0.00:0:0:0.00:0.00:0.00:0:0.00:0.00:0.00
CMM2466	225	A:0:0.00:0.00:0.00:0:0:0.00:0.00:0.00:0:0.00:0.00:0.00	C:1172:60.00:36.47:60.00:1167:5:0.00:0.01:0.00:0:0.00:0.00:0.00	G:0:0.00:0.00:0.00:0:0:0.00:0.00:0.00:0:0.00:0.00:0.00	T:0:0.00:0.00:0.00:0:0:0.00:0.00:0.00:0:0.00:0.00:0.00	N:0:0.00:0.00:0.00:0:0:0.00:0.00:0.00:0:0.00:0.00:0.00
CMM2466	226	A:3:60.00:36.33:60.00:3:0:0.00:0.00:0.00:0:0.00:0.00:0.00	C:1167:60.00:36.82:60.00:1162:5:0.00:0.01:0.00:0:0.00:0.00:0.00	G:1:60.00:2.00:60.00:1:0:0.00:0.01:0.00:0:0.00:0.00:0.00	T:1:60.00:34.00:60.00:1:0:0.00:0.02:0.00:0:0.00:0.00:0.00	N:0:0.00:0.00:0.00:0:0:0.00:0.00:0.00:0:0.00:0.00:0.00
CMM2466	227	A:0:0.00:0.00:0.00:0:0:0.00:0.00:0.00:0:0.00:0.00:0.00	C:9:60.00:30.56:60.00:9:0:0.00:0.11:0.00:0:0.00:0.00:0.00	G:1:60.00:16.00:60.00:0:1:0.00:0.02:0.00:0:0.00:0.00:0.00	T:1161:60.00:34.30:60.00:1158:3:0.00:0.01:0.00:0:0.00:0.00:0.00	N:0:0.00:0.00:0.00:0:0:0.00:0.00:0.00:0:0.00:0.00:0.00
CMM2466	228	A:1:60.00:37.00:60.00:1:0:0.00:0.00:0.00:0:0.00:0.00:0.00	C:1:60.00:13.00:60.00:1:0:0.00:0.03:0.00:0:0.00:0.00:0.00	G:1174:60.00:37.46:60.00:1170:4:0.00:0.01:0.00:0:0.00:0.00:0.00	T:0:0.00:0.00:0.00:0:0:0.00:0.00:0.00:0:0.00:0.00:0.00	N:0:0.00:0.00:0.00:0:0:0.00:0.00:0.00:0:0.00:0.00:0.00
CMM2466	229	A:0:0.00:0.00:0.00:0:0:0.00:0.00:0.00:0:0.00:0.00:0.00	C:1172:60.00:36.36:60.00:1168:4:0.00:0.01:0.00:0:0.00:0.00:0.00	G:2:60.00:3.00:60.00:2:0:0.00:0.00:0.00:0:0.00:0.00:0.00	T:2:60.00:20.00:60.00:2:0:0.00:0.01:0.00:0:0.00:0.00:0.00	N:0:0.00:0.00:0.00:0:0:0.00:0.00:0.00:0:0.00:0.00:0.00
CMM2466	230	A:2:60.00:36.00:60.00:2:0:0.00:0.00:0.00:0:0.00:0.00:0.00	C:2:60.00:12.50:60.00:2:0:0.00:0.01:0.00:0:0.00:0.00:0.00	G:1172:60.00:37.18:60.00:1168:4:0.00:0.01:0.00:0:0.00:0.00:0.00	T:0:0.00:0.00:0.00:0:0:0.00:0.00:0.00:0:0.00:0.00:0.00	N:0:0.00:0.00:0.00:0:0:0.00:0.00:0.00:0:0.00:0.00:0.00
CMM2466	231	A:0:0.00:0.00:0.00:0:0:0.00:0.00:0.00:0:0.00:0.00:0.00	C:1174:60.00:36.27:60.00:1170:4:0.00:0.01:0.00:0:0.00:0.00:0.00	G:1:60.00:7.00:60.00:1:0:0.00:0.04:0.00:0:0.00:0.00:0.00	T:0:0.00:0.00:0.00:0:0:0.00:0.00:0.00:0:0.00:0.00:0.00	N:0:0.00:0.00:0.00:0:0:0.00:0.00:0.00:0:0.00:0.00:0.00
CMM2466	232	A:1:60.00:36.00:60.00:1:0:0.00:0.00:0.00:0:0.00:0.00:0.00	C:1170:60.00:37.08:60.00:1166:4:0.00:0.01:0.00:0:0.00:0.00:0.00	G:0:0.00:0.00:0.00:0:0:0.00:0.00:0.00:0:0.00:0.00:0.00	T:4:60.00:34.00:60.00:4:0:0.00:0.01:0.00:0:0.00:0.00:0.00	N:0:0.00:0.00:0.00:0:0:0.00:0.00:0.00:0:0.00:0.00:0.00
CMM2466	233	A:2:60.00:35.00:60.00:2:0:0.00:0.00:0.00:0:0.00:0.00:0.00	C:1:60.00:12.00:60.00:1:0:0.00:0.03:0.00:0:0.00:0.00:0.00	G:1171:60.00:37.32:60.00:1167:4:0.00:0.01:0.00:0:0.00:0.00:0.00	T:1:60.00:11.00:60.00:1:0:0.00:0.01:0.00:0:0.00:0.00:0.00	N:0:0.00:0.00:0.00:0:0:0.00:0.00:0.00:0:0.00:0.00:0.00
CMM2466	234	A:2:60.00:35.00:60.00:2:0:0.00:0.07:0.00:0:0.00:0.00:0.00	C:7:60.00:32.00:60.00:7:0:0.00:0.12:0.00:0:0.00:0.00:0.00	G:0:0.00:0.00:0.00:0:0:0.00:0.00:0.00:0:0.00:0.00:0.00	T:1166:60.00:33.43:60.00:1162:4:0.00:0.01:0.00:0:0.00:0.00:0.00	N:0:0.00:0.00:0.00:0:0:0.00:0.00:0.00:0:0.00:0.00:0.00
CMM2466	235	A:0:0.00:0.00:0.00:0:0:0.00:0.00:0.00:0:0.00:0.00:0.00	C:0:0.00:0.00:0.00:0:0:0.00:0.00:0.00:0:0.00:0.00:0.00	G:1175:60.00:37.82:60.00:1171:4:0.00:0.01:0.00:0:0.00:0.00:0.00	T:0:0.00:0.00:0.00:0:0:0.00:0.00:0.00:0:0.00:0.00:0.00	N:0:0.00:0.00:0.00:0:0:0.00:0.00:0.00:0:0.00:0.00:0.00
CMM2466	236	A:1169:60.00:34.00:60.00:1165:4:0.00:0.01:0.00:0:0.00:0.00:0.00	C:1:60.00:24.00:60.00:1:0:0.00:0.02:0.00:0:0.00:0.00:0.00	G:3:60.00:5.67:60.00:3:0:0.00:0.02:0.00:0:0.00:0.00:0.00	T:2:60.00:19.50:60.00:2:0:0.00:0.02:0.00:0:0.00:0.00:0.00	N:0:0.00:0.00:0.00:0:0:0.00:0.00:0.00:0:0.00:0.00:0.00
CMM2466	237	A:0:0.00:0.00:0.00:0:0:0.00:0.00:0.00:0:0.00:0.00:0.00	C:1166:60.00:36.36:60.00:1163:3:0.00:0.01:0.00:0:0.00:0.00:0.00	G:2:60.00:16.00:60.00:2:0:0.00:0.02:0.00:0:0.00:0.00:0.00	T:0:0.00:0.00:0.00:0:0:0.00:0.00:0.00:0:0.00:0.00:0.00	N:0:0.00:0.00:0.00:0:0:0.00:0.00:0.00:0:0.00:0.00:0.00
CMM2466	238	A:2:60.00:35.50:60.00:2:0:0.00:0.01:0.00:0:0.00:0.00:0.00	C:1:60.00:4.00:60.00:1:0:0.00:0.02:0.00:0:0.00:0.00:0.00	G:1171:60.00:37.35:60.00:1168:3:0.00:0.01:0.00:0:0.00:0.00:0.00	T:0:0.00:0.00:0.00:0:0:0.00:0.00:0.00:0:0.00:0.00:0.00	N:0:0.00:0.00:0.00:0:0:0.00:0.00:0.00:0:0.00:0.00:0.00
CMM2466	239	A:9:60.00:28.89:60.00:9:0:0.00:0.09:0.00:0:0.00:0.00:0.00	C:2:60.00:20.50:60.00:2:0:0.00:0.03:0.00:0:0.00:0.00:0.00	G:1160:60.00:36.31:60.00:1157:3:0.00:0.01:0.00:0:0.00:0.00:0.00	T:1:60.00:34.00:60.00:1:0:0.00:0.00:0.00:0:0.00:0.00:0.00	N:0:0.00:0.00:0.00:0:0:0.00:0.00:0.00:0:0.00:0.00:0.00
CMM2466	240	A:0:0.00:0.00:0.00:0:0:0.00:0.00:0.00:0:0.00:0.00:0.00	C:1164:60.00:34.14:60.00:1162:2:0.00:0.01:0.00:0:0.00:0.00:0.00	G:5:60.00:3.40:60.00:5:0:0.00:0.01:0.00:0:0.00:0.00:0.00	T:2:60.00:16.50:60.00:2:0:0.00:0.02:0.00:0:0.00:0.00:0.00	N:0:0.00:0.00:0.00:0:0:0.00:0.00:0.00:0:0.00:0.00:0.00
CMM2466	241	A:0:0.00:0.00:0.00:0:0:0.00:0.00:0.00:0:0.00:0.00:0.00	C:0:0.00:0.00:0.00:0:0:0.00:0.00:0.00:0:0.00:0.00:0.00	G:1173:60.00:36.69:60.00:1171:2:0.00:0.01:0.00:0:0.00:0.00:0.00	T:0:0.00:0.00:0.00:0:0:0.00:0.00:0.00:0:0.00:0.00:0.00	N:0:0.00:0.00:0.00:0:0:0.00:0.00:0.00:0:0.00:0.00:0.00
CMM2466	242	A:2:60.00:34.00:60.00:2:0:0.00:0.01:0.00:0:0.00:0.00:0.00	C:1:60.00:24.00:60.00:1:0:0.00:0.01:0.00:0:0.00:0.00:0.00	G:1169:60.00:37.22:60.00:1167:2:0.00:0.01:0.00:0:0.00:0.00:0.00	T:1:60.00:14.00:60.00:1:0:0.00:0.01:0.00:0:0.00:0.00:0.00	N:0:0.00:0.00:0.00:0:0:0.00:0.00:0.00:0:0.00:0.00:0.00
CMM2466	243	A:28:60.00:8.29:60.00:28:0:0.00:0.01:0.00:0:0.00:0.00:0.00	C:1038:60.00:24.47:60.00:1038:0:0.00:0.01:0.00:0:0.00:0.00:0.00	G:74:60.00:10.66:60.00:74:0:0.00:0.01:0.00:0:0.00:0.00:0.00	T:25:60.00:6.72:60.00:25:0:0.00:0.02:0.00:0:0.00:0.00:0.00	N:0:0.00:0.00:0.00:0:0:0.00:0.00:0.00:0:0.00:0.00:0.00
CMM2466	244	A:0:0.00:0.00:0.00:0:0:0.00:0.00:0.00:0:0.00:0.00:0.00	C:1162:60.00:35.23:60.00:1162:0:0.00:0.01:0.00:0:0.00:0.00:0.00	G:2:60.00:12.50:60.00:2:0:0.00:0.02:0.00:0:0.00:0.00:0.00	T:1:60.00:34.00:60.00:1:0:0.00:0.01:0.00:0:0.00:0.00:0.00	N:0:0.00:0.00:0.00:0:0:0.00:0.00:0.00:0:0.00:0.00:0.00
CMM2466	245	A:2:60.00:36.00:60.00:2:0:0.00:0.01:0.00:0:0.00:0.00:0.00	C:5:60.00:11.60:60.00:5:0:0.00:0.01:0.00:0:0.00:0.00:0.00	G:1158:60.00:34.88:60.00:1158:0:0.00:0.01:0.00:0:0.00:0.00:0.00	T:0:0.00:0.00:0.00:0:0:0.00:0.00:0.00:0:0.00:0.00:0.00	N:0:0.00:0.00:0.00:0:0:0.00:0.00:0.00:0:0.00:0.00:0.00
CMM2466	246	A:0:0.00:0.00:0.00:0:0:0.00:0.00:0.00:0:0.00:0.00:0.00	C:1162:60.00:34.06:60.00:1162:0:0.00:0.01:0.00:0:0.00:0.00:0.00	G:3:60.00:14.00:60.00:3:0:0.00:0.02:0.00:0:0.00:0.00:0.00	T:0:0.00:0.00:0.00:0:0:0.00:0.00:0.00:0:0.00:0.00:0.00	N:0:0.00:0.00:0.00:0:0:0.00:0.00:0.00:0:0.00:0.00:0.00
CMM2466	247	A:0:0.00:0.00:0.00:0:0:0.00:0.00:0.00:0:0.00:0.00:0.00	C:4:60.00:16.50:60.00:4:0:0.00:0.01:0.00:0:0.00:0.00:0.00	G:2:60.00:27.50:60.00:2:0:0.00:0.07:0.00:0:0.00:0.00:0.00	T:1160:60.00:32.75:60.00:1160:0:0.00:0.01:0.00:0:0.00:0.00:0.00	N:0:0.00:0.00:0.00:0:0:0.00:0.00:0.00:0:0.00:0.00:0.00
CMM2466	248	A:3:60.00:35.00:60.00:3:0:0.00:0.05:0.00:0:0.00:0.00:0.00	C:1:60.00:20.00:60.00:1:0:0.00:0.02:0.00:0:0.00:0.00:0.00	G:1168:60.00:35.40:60.00:1168:0:0.00:0.01:0.00:0:0.00:0.00:0.00	T:0:0.00:0.00:0.00:0:0:0.00:0.00:0.00:0:0.00:0.00:0.00	N:0:0.00:0.00:0.00:0:0:0.00:0.00:0.00:0:0.00:0.00:0.00
CMM2466	249	A:0:0.00:0.00:0.00:0:0:0.00:0.00:0.00:0:0.00:0.00:0.00	C:1165:60.00:33.51:60.00:1165:0:0.00:0.01:0.00:0:0.00:0.00:0.00	G:5:60.00:12.80:60.00:5:0:0.00:0.01:0.00:0:0.00:0.00:0.00	T:3:60.00:21.33:60.00:3:0:0.00:0.01:0.00:0:0.00:0.00:0.00	N:0:0.00:0.00:0.00:0:0:0.00:0.00:0.00:0:0.00:0.00:0.00
CMM2466	250	A:0:0.00:0.00:0.00:0:0:0.00:0.00:0.00:0:0.00:0.00:0.00	C:3:60.00:15.00:60.00:3:0:0.00:0.01:0.00:0:0.00:0.00:0.00	G:1170:60.00:34.46:60.00:1170:0:0.00:0.01:0.00:0:0.00:0.00:0.00	T:0:0.00:0.00:0.00:0:0:0.00:0.00:0.00:0:0.00:0.00:0.00	N:0:0.00:0.00:0.00:0:0:0.00:0.00:0.00:0:0.00:0.00:0.00
CMM2466	251	A:0:0.00:0.00:0.00:0:0:0.00:0.00:0.00:0:0.00:0.00:0.00	C:1169:60.00:33.37:60.00:1169:0:0.00:0.01:0.00:0:0.00:0.00:0.00	G:1:60.00:26.00:60.00:1:0:0.00:0.00:0.00:0:0.00:0.00:0.00	T:2:60.00:33.00:60.00:2:0:0.00:0.01:0.00:0:0.00:0.00:0.00	N:0:0.00:0.00:0.00:0:0:0.00:0.00:0.00:0:0.00:0.00:0.00
CMM2466	252	A:2:60.00:36.50:60.00:2:0:0.00:0.01:0.00:0:0.00:0.00:0.00	C:4:60.00:11.00:60.00:4:0:0.00:0.01:0.00:0:0.00:0.00:0.00	G:1166:60.00:35.23:60.00:1166:0:0.00:0.01:0.00:0:0.00:0.00:0.00	T:0:0.00:0.00:0.00:0:0:0.00:0.00:0.00:0:0.00:0.00:0.00	N:0:0.00:0.00:0.00:0:0:0.00:0.00:0.00:0:0.00:0.00:0.00
CMM2466	253	A:1:60.00:14.00:60.00:1:0:0.00:0.02:0.00:0:0.00:0.00:0.00	C:1:60.00:2.00:60.00:1:0:0.00:0.01:0.00:0:0.00:0.00:0.00	G:0:0.00:0.00:0.00:0:0:0.00:0.00:0.00:0:0.00:0.00:0.00	T:1167:60.00:31.49:60.00:1167:0:0.00:0.01:0.00:0:0.00:0.00:0.00	N:0:0.00:0.00:0.00:0:0:0.00:0.00:0.00:0:0.00:0.00:0.00
CMM2466	254	A:1169:60.00:33.60:60.00:1169:0:0.00:0.01:0.00:0:0.00:0.00:0.00	C:0:0.00:0.00:0.00:0:0:0.00:0.00:0.00:0:0.00:0.00:0.00	G:0:0.00:0.00:0.00:0:0:0.00:0.00:0.00:0:0.00:0.00:0.00	T:0:0.00:0.00:0.00:0:0:0.00:0.00:0.00:0:0.00:0.00:0.00	N:0:0.00:0.00:0.00:0:0:0.00:0.00:0.00:0:0.00:0.00:0.00
CMM2466	255	A:1:60.00:30.00:60.00:1:0:0.00:0.02:0.00:0:0.00:0.00:0.00	C:1166:60.00:34.21:60.00:1166:0:0.00:0.01:0.00:0:0.00:0.00:0.00	G:1:60.00:4.00:60.00:1:0:0.00:0.03:0.00:0:0.00:0.00:0.00	T:1:60.00:32.00:60.00:1:0:0.00:0.00:0.00:0:0.00:0.00:0.00	N:0:0.00:0.00:0.00:0:0:0.00:0.00:0.00:0:0.00:0.00:0.00
CMM2466	256	A:0:0.00:0.00:0.00:0:0:0.00:0.00:0.00:0:0.00:0.00:0.00	C:0:0.00:0.00:0.00:0:0:0.00:0.00:0.00:0:0.00:0.00:0.00	G:0:0.00:0.00:0.00:0:0:0.00:0.00:0.00:0:0.00:0.00:0.00	T:1169:60.00:33.46:60.00:1169:0:0.00:0.01:0.00:0:0.00:0.00:0.00	N:0:0.00:0.00:0.00:0:0:0.00:0.00:0.00:0:0.00:0.00:0.00
CMM2466	257	A:0:0.00:0.00:0.00:0:0:0.00:0.00:0.00:0:0.00:0.00:0.00	C:1:60.00:3.00:60.00:1:0:0.00:0.02:0.00:0:0.00:0.00:0.00	G:1169:60.00:35.79:60.00:1169:0:0.00:0.01:0.00:0:0.00:0.00:0.00	T:0:0.00:0.00:0.00:0:0:0.00:0.00:0.00:0:0.00:0.00:0.00	N:0:0.00:0.00:0.00:0:0:0.00:0.00:0.00:0:0.00:0.00:0.00
CMM2466	258	A:0:0.00:0.00:0.00:0:0:0.00:0.00:0.00:0:0.00:0.00:0.00	C:1163:60.00:32.58:60.00:1163:0:0.00:0.01:0.00:0:0.00:0.00:0.00	G:3:60.00:15.00:60.00:3:0:0.00:0.01:0.00:0:0.00:0.00:0.00	T:4:60.00:33.25:60.00:4:0:0.00:0.01:0.00:0:0.00:0.00:0.00	N:0:0.00:0.00:0.00:0:0:0.00:0.00:0.00:0:0.00:0.00:0.00
CMM2466	259	A:0:0.00:0.00:0.00:0:0:0.00:0.00:0.00:0:0.00:0.00:0.00	C:3:60.00:17.00:60.00:3:0:0.00:0.02:0.00:0:0.00:0.00:0.00	G:1173:60.00:35.23:60.00:1173:0:0.00:0.01:0.00:0:0.00:0.00:0.00	T:0:0.00:0.00:0.00:0:0:0.00:0.00:0.00:0:0.00:0.00:0.00	N:0:0.00:0.00:0.00:0:0:0.00:0.00:0.00:0:0.00:0.00:0.00
CMM2466	260	A:0:0.00:0.00:0.00:0:0:0.00:0.00:0.00:0:0.00:0.00:0.00	C:1169:60.00:32.80:60.00:1169:0:0.00:0.01:0.00:0:0.00:0.00:0.00	G:4:60.00:11.75:60.00:4:0:0.00:0.01:0.00:0:0.00:0.00:0.00	T:5:60.00:27.40:60.00:5:0:0.00:0.01:0.00:0:0.00:0.00:0.00	N:0:0.00:0.00:0.00:0:0:0.00:0.00:0.00:0:0.00:0.00:0.00
CMM2466	261	A:6:60.00:35.50:60.00:6:0:0.00:0.14:0.00:0:0.00:0.00:0.00	C:1177:60.00:35.61:60.00:1177:0:0.00:0.01:0.00:0:0.00:0.00:0.00	G:2:60.00:2.50:60.00:2:0:0.00:0.02:0.00:0:0.00:0.00:0.00	T:1:60.00:35.00:60.00:1:0:0.00:0.01:0.00:0:0.00:0.00:0.00	N:0:0.00:0.00:0.00:0:0:0.00:0.00:0.00:0:0.00:0.00:0.00
CMM2466	262	A:1:60.00:37.00:60.00:1:0:0.00:0.01:0.00:0:0.00:0.00:0.00	C:1179:60.00:36.60:60.00:1179:0:0.00:0.01:0.00:0:0.00:0.00:0.00	G:0:0.00:0.00:0.00:0:0:0.00:0.00:0.00:0:0.00:0.00:0.00	T:1:60.00:34.00:60.00:1:0:0.00:0.01:0.00:0:0.00:0.00:0.00	N:0:0.00:0.00:0.00:0:0:0.00:0.00:0.00:0:0.00:0.00:0.00
CMM2466	263	A:6:60.00:36.67:60.00:6:0:0.00:0.01:0.00:0:0.00:0.00:0.00	C:11:60.00:17.00:60.00:11:0:0.00:0.02:0.00:0:0.00:0.00:0.00	G:1164:60.00:33.24:60.00:1164:0:0.00:0.01:0.00:0:0.00:0.00:0.00	T:0:0.00:0.00:0.00:0:0:0.00:0.00:0.00:0:0.00:0.00:0.00	N:0:0.00:0.00:0.00:0:0:0.00:0.00:0.00:0:0.00:0.00:0.00
CMM2466	264	A:0:0.00:0.00:0.00:0:0:0.00:0.00:0.00:0:0.00:0.00:0.00	C:1178:60.00:34.44:60.00:1178:0:0.00:0.01:0.00:0:0.00:0.00:0.00	G:0:0.00:0.00:0.00:0:0:0.00:0.00:0.00:0:0.00:0.00:0.00	T:3:60.00:34.67:60.00:3:0:0.00:0.01:0.00:0:0.00:0.00:0.00	N:0:0.00:0.00:0.00:0:0:0.00:0.00:0.00:0:0.00:0.00:0.00
CMM2466	265	A:1172:60.00:34.75:60.00:1172:0:0.00:0.01:0.00:0:0.00:0.00:0.00	C:0:0.00:0.00:0.00:0:0:0.00:0.00:0.00:0:0.00:0.00:0.00	G:6:60.00:33.17:60.00:6:0:0.00:0.14:0.00:0:0.00:0.00:0.00	T:0:0.00:0.00:0.00:0:0:0.00:0.00:0.00:0:0.00:0.00:0.00	N:0:0.00:0.00:0.00:0:0:0.00:0.00:0.00:0:0.00:0.00:0.00
CMM2466	266	A:1211:60.00:35.52:60.00:1211:0:0.00:0.01:0.00:0:0.00:0.00:0.00	C:0:0.00:0.00:0.00:0:0:0.00:0.00:0.00:0:0.00:0.00:0.00	G:1:60.00:40.00:60.00:1:0:0.00:0.00:0.00:0:0.00:0.00:0.00	T:0:0.00:0.00:0.00:0:0:0.00:0.00:0.00:0:0.00:0.00:0.00	N:0:0.00:0.00:0.00:0:0:0.00:0.00:0.00:0:0.00:0.00:0.00
CMM2466	267	A:3:60.00:5.67:60.00:3:0:0.00:0.01:0.00:0:0.00:0.00:0.00	C:1224:60.00:34.35:60.00:1224:0:0.00:0.01:0.00:0:0.00:0.00:0.00	G:1:60.00:2.00:60.00:1:0:0.00:0.00:0.00:0:0.00:0.00:0.00	T:1:60.00:11.00:60.00:1:0:0.00:0.01:0.00:0:0.00:0.00:0.00	N:0:0.00:0.00:0.00:0:0:0.00:0.00:0.00:0:0.00:0.00:0.00
CMM2466	268	A:2:60.00:21.00:60.00:2:0:0.00:0.01:0.00:0:0.00:0.00:0.00	C:8:60.00:15.12:60.00:8:0:0.00:0.01:0.00:0:0.00:0.00:0.00	G:1219:60.00:31.80:60.00:1219:0:0.00:0.01:0.00:0:0.00:0.00:0.00	T:0:0.00:0.00:0.00:0:0:0.00:0.00:0.00:0:0.00:0.00:0.00	N:0:0.00:0.00:0.00:0:0:0.00:0.00:0.00:0:0.00:0.00:0.00
CMM2466	269	A:0:0.00:0.00:0.00:0:0:0.00:0.00:0.00:0:0.00:0.00:0.00	C:1224:60.00:33.80:60.00:1224:0:0.00:0.01:0.00:0:0.00:0.00:0.00	G:2:60.00:24.50:60.00:2:0:0.00:0.03:0.00:0:0.00:0.00:0.00	T:2:60.00:33.50:60.00:2:0:0.00:0.01:0.00:0:0.00:0.00:0.00	N:0:0.00:0.00:0.00:0:0:0.00:0.00:0.00:0:0.00:0.00:0.00
CMM2466	270	A:1:60.00:37.00:60.00:1:0:0.00:0.00:0.00:0:0.00:0.00:0.00	C:8:60.00:19.12:60.00:8:0:0.00:0.02:0.00:0:0.00:0.00:0.00	G:1218:60.00:34.17:60.00:1218:0:0.00:0.01:0.00:0:0.00:0.00:0.00	T:1:60.00:35.00:60.00:1:0:0.00:0.00:0.00:0:0.00:0.00:0.00	N:0:0.00:0.00:0.00:0:0:0.00:0.00:0.00:0:0.00:0.00:0.00
CMM2466	271	A:1223:60.00:31.60:60.00:1223:0:0.00:0.01:0.00:0:0.00:0.00:0.00	C:2:60.00:6.00:60.00:2:0:0.00:0.02:0.00:0:0.00:0.00:0.00	G:4:60.00:16.75:60.00:4:0:0.00:0.02:0.00:0:0.00:0.00:0.00	T:1:60.00:35.00:60.00:1:0:0.00:0.01:0.00:0:0.00:0.00:0.00	N:0:0.00:0.00:0.00:0:0:0.00:0.00:0.00:0:0.00:0.00:0.00
CMM2466	272	A:0:0.00:0.00:0.00:0:0:0.00:0.00:0.00:0:0.00:0.00:0.00	C:1229:60.00:34.65:60.00:1229:0:0.00:0.01:0.00:0:0.00:0.00:0.00	G:1:60.00:3.00:60.00:1:0:0.00:0.01:0.00:0:0.00:0.00:0.00	T:1:60.00:35.00:60.00:1:0:0.00:0.01:0.00:0:0.00:0.00:0.00	N:0:0.00:0.00:0.00:0:0:0.00:0.00:0.00:0:0.00:0.00:0.00
CMM2466	273	A:0:0.00:0.00:0.00:0:0:0.00:0.00:0.00:0:0.00:0.00:0.00	C:1229:60.00:35.64:60.00:1229:0:0.00:0.01:0.00:0:0.00:0.00:0.00	G:1:60.00:23.00:60.00:1:0:0.00:0.01:0.00:0:0.00:0.00:0.00	T:1:60.00:34.00:60.00:1:0:0.00:0.01:0.00:0:0.00:0.00:0.00	N:0:0.00:0.00:0.00:0:0:0.00:0.00:0.00:0:0.00:0.00:0.00
CMM2466	274	A:1230:60.00:34.72:60.00:1230:0:0.00:0.01:0.00:0:0.00:0.00:0.00	C:0:0.00:0.00:0.00:0:0:0.00:0.00:0.00:0:0.00:0.00:0.00	G:1:60.00:37.00:60.00:1:0:0.00:0.00:0.00:0:0.00:0.00:0.00	T:0:0.00:0.00:0.00:0:0:0.00:0.00:0.00:0:0.00:0.00:0.00	N:0:0.00:0.00:0.00:0:0:0.00:0.00:0.00:0:0.00:0.00:0.00
CMM2466	275	A:0:0.00:0.00:0.00:0:0:0.00:0.00:0.00:0:0.00:0.00:0.00	C:1230:60.00:34.88:60.00:1230:0:0.00:0.01:0.00:0:0.00:0.00:0.00	G:1:60.00:1.00:60.00:1:0:0.00:0.03:0.00:0:0.00:0.00:0.00	T:0:0.00:0.00:0.00:0:0:0.00:0.00:0.00:0:0.00:0.00:0.00	N:0:0.00:0.00:0.00:0:0:0.00:0.00:0.00:0:0.00:0.00:0.00
CMM2466	276	A:0:0.00:0.00:0.00:0:0:0.00:0.00:0.00:0:0.00:0.00:0.00	C:1229:60.00:36.01:60.00:1229:0:0.00:0.01:0.00:0:0.00:0.00:0.00	G:0:0.00:0.00:0.00:0:0:0.00:0.00:0.00:0:0.00:0.00:0.00	T:2:60.00:35.00:60.00:2:0:0.00:0.00:0.00:0:0.00:0.00:0.00	N:0:0.00:0.00:0.00:0:0:0.00:0.00:0.00:0:0.00:0.00:0.00
CMM2466	277	A:1231:60.00:35.16:60.00:1231:0:0.00:0.01:0.00:0:0.00:0.00:0.00	C:0:0.00:0.00:0.00:0:0:0.00:0.00:0.00:0:0.00:0.00:0.00	G:0:0.00:0.00:0.00:0:0:0.00:0.00:0.00:0:0.00:0.00:0.00	T:0:0.00:0.00:0.00:0:0:0.00:0.00:0.00:0:0.00:0.00:0.00	N:0:0.00:0.00:0.00:0:0:0.00:0.00:0.00:0:0.00:0.00:0.00
CMM2466	278	A:2:60.00:5.00:60.00:2:0:0.00:0.01:0.00:0:0.00:0.00:0.00	C:1:60.00:30.00:60.00:1:0:0.00:0.06:0.00:0:0.00:0.00:0.00	G:0:0.00:0.00:0.00:0:0:0.00:0.00:0.00:0:0.00:0.00:0.00	T:1228:60.00:31.26:60.00:1228:0:0.00:0.01:0.00:0:0.00:0.00:0.00	N:0:0.00:0.00:0.00:0:0:0.00:0.00:0.00:0:0.00:0.00:0.00
CMM2466	279	A:1:60.00:22.00:60.00:1:0:0.00:0.03:0.00:0:0.00:0.00:0.00	C:1229:60.00:34.73:60.00:1229:0:0.00:0.01:0.00:0:0.00:0.00:0.00	G:0:0.00:0.00:0.00:0:0:0.00:0.00:0.00:0:0.00:0.00:0.00	T:1:60.00:35.00:60.00:1:0:0.00:0.00:0.00:0:0.00:0.00:0.00	N:0:0.00:0.00:0.00:0:0:0.00:0.00:0.00:0:0.00:0.00:0.00
CMM2466	280	A:3:60.00:27.67:60.00:3:0:0.00:0.03:0.00:0:0.00:0.00:0.00	C:6:60.00:14.33:60.00:6:0:0.00:0.01:0.00:0:0.00:0.00:0.00	G:1220:60.00:31.70:60.00:1220:0:0.00:0.01:0.00:0:0.00:0.00:0.00	T:2:60.00:26.50:60.00:2:0:0.00:0.00:0.00:0:0.00:0.00:0.00	N:0:0.00:0.00:0.00:0:0:0.00:0.00:0.00:0:0.00:0.00:0.00
CMM2466	281	A:1222:60.00:29.95:60.00:1222:0:0.00:0.01:0.00:0:0.00:0.00:0.00	C:1:60.00:17.00:60.00:1:0:0.00:0.02:0.00:0:0.00:0.00:0.00	G:6:60.00:12.00:60.00:6:0:0.00:0.01:0.00:0:0.00:0.00:0.00	T:2:60.00:22.50:60.00:2:0:0.00:0.00:0.00:0:0.00:0.00:0.00	N:0:0.00:0.00:0.00:0:0:0.00:0.00:0.00:0:0.00:0.00:0.00
CMM2466	282	A:1:60.00:35.00:60.00:1:0:0.00:0.01:0.00:0:0.00:0.00:0.00	C:1227:60.00:33.83:60.00:1227:0:0.00:0.01:0.00:0:0.00:0.00:0.00	G:2:60.00:9.00:60.00:2:0:0.00:0.02:0.00:0:0.00:0.00:0.00	T:1:60.00:35.00:60.00:1:0:0.00:0.00:0.00:0:0.00:0.00:0.00	N:0:0.00:0.00:0.00:0:0:0.00:0.00:0.00:0:0.00:0.00:0.00
CMM2466	283	A:0:0.00:0.00:0.00:0:0:0.00:0.00:0.00:0:0.00:0.00:0.00	C:1230:60.00:35.39:60.00:1230:0:0.00:0.01:0.00:0:0.00:0.00:0.00	G:0:0.00:0.00:0.00:0:0:0.00:0.00:0.00:0:0.00:0.00:0.00	T:1:60.00:35.00:60.00:1:0:0.00:0.01:0.00:0:0.00:0.00:0.00	N:0:0.00:0.00:0.00:0:0:0.00:0.00:0.00:0:0.00:0.00:0.00
CMM2466	284	A:1230:60.00:35.46:60.00:1230:0:0.00:0.01:0.00:0:0.00:0.00:0.00	C:1:60.00:18.00:60.00:1:0:0.00:0.02:0.00:0:0.00:0.00:0.00	G:0:0.00:0.00:0.00:0:0:0.00:0.00:0.00:0:0.00:0.00:0.00	T:0:0.00:0.00:0.00:0:0:0.00:0.00:0.00:0:0.00:0.00:0.00	N:0:0.00:0.00:0.00:0:0:0.00:0.00:0.00:0:0.00:0.00:0.00
CMM2466	285	A:1:60.00:2.00:60.00:1:0:0.00:0.01:0.00:0:0.00:0.00:0.00	C:1230:60.00:34.88:60.00:1230:0:0.00:0.01:0.00:0:0.00:0.00:0.00	G:0:0.00:0.00:0.00:0:0:0.00:0.00:0.00:0:0.00:0.00:0.00	T:0:0.00:0.00:0.00:0:0:0.00:0.00:0.00:0:0.00:0.00:0.00	N:0:0.00:0.00:0.00:0:0:0.00:0.00:0.00:0:0.00:0.00:0.00
CMM2466	286	A:0:0.00:0.00:0.00:0:0:0.00:0.00:0.00:0:0.00:0.00:0.00	C:7:60.00:11.14:60.00:7:0:0.00:0.01:0.00:0:0.00:0.00:0.00	G:1224:60.00:32.56:60.00:1224:0:0.00:0.01:0.00:0:0.00:0.00:0.00	T:0:0.00:0.00:0.00:0:0:0.00:0.00:0.00:0:0.00:0.00:0.00	N:0:0.00:0.00:0.00:0:0:0.00:0.00:0.00:0:0.00:0.00:0.00
CMM2466	287	A:0:0.00:0.00:0.00:0:0:0.00:0.00:0.00:0:0.00:0.00:0.00	C:0:0.00:0.00:0.00:0:0:0.00:0.00:0.00:0:0.00:0.00:0.00	G:1:60.00:23.00:60.00:1:0:0.00:0.04:0.00:0:0.00:0.00:0.00	T:1230:60.00:30.86:60.00:1230:0:0.00:0.01:0.00:0:0.00:0.00:0.00	N:0:0.00:0.00:0.00:0:0:0.00:0.00:0.00:0:0.00:0.00:0.00
CMM2466	288	A:1:60.00:2.00:60.00:1:0:0.00:0.02:0.00:0:0.00:0.00:0.00	C:1227:60.00:34.30:60.00:1227:0:0.00:0.01:0.00:0:0.00:0.00:0.00	G:1:60.00:2.00:60.00:1:0:0.00:0.02:0.00:0:0.00:0.00:0.00	T:2:60.00:18.50:60.00:2:0:0.00:0.01:0.00:0:0.00:0.00:0.00	N:0:0.00:0.00:0.00:0:0:0.00:0.00:0.00:0:0.00:0.00:0.00
CMM2466	289	A:0:0.00:0.00:0.00:0:0:0.00:0.00:0.00:0:0.00:0.00:0.00	C:1231:60.00:36.07:60.00:1231:0:0.00:0.01:0.00:0:0.00:0.00:0.00	G:0:0.00:0.00:0.00:0:0:0.00:0.00:0.00:0:0.00:0.00:0.00	T:0:0.00:0.00:0.00:0:0:0.00:0.00:0.00:0:0.00:0.00:0.00	N:0:0.00:0.00:0.00:0:0:0.00:0.00:0.00:0:0.00:0.00:0.00
CMM2466	290	A:1:60.00:13.00:60.00:1:0:0.00:0.02:0.00:0:0.00:0.00:0.00	C:3:60.00:20.33:60.00:3:0:0.00:0.05:0.00:0:0.00:0.00:0.00	G:0:0.00:0.00:0.00:0:0:0.00:0.00:0.00:0:0.00:0.00:0.00	T:1227:60.00:33.03:60.00:1227:0:0.00:0.01:0.00:0:0.00:0.00:0.00	N:0:0.00:0.00:0.00:0:0:0.00:0.00:0.00:0:0.00:0.00:0.00
CMM2466	291	A:1:60.00:36.00:60.00:1:0:0.00:0.00:0.00:0:0.00:0.00:0.00	C:1238:60.00:33.96:60.00:1238:0:0.00:0.01:0.00:0:0.00:0.00:0.00	G:0:0.00:0.00:0.00:0:0:0.00:0.00:0.00:0:0.00:0.00:0.00	T:1:60.00:35.00:60.00:1:0:0.00:0.01:0.00:0:0.00:0.00:0.00	N:0:0.00:0.00:0.00:0:0:0.00:0.00:0.00:0:0.00:0.00:0.00
CMM2466	292	A:0:0.00:0.00:0.00:0:0:0.00:0.00:0.00:0:0.00:0.00:0.00	C:1236:60.00:36.27:60.00:1236:0:0.00:0.01:0.00:0:0.00:0.00:0.00	G:0:0.00:0.00:0.00:0:0:0.00:0.00:0.00:0:0.00:0.00:0.00	T:4:60.00:33.50:60.00:4:0:0.00:0.01:0.00:0:0.00:0.00:0.00	N:0:0.00:0.00:0.00:0:0:0.00:0.00:0.00:0:0.00:0.00:0.00
CMM2466	293	A:0:0.00:0.00:0.00:0:0:0.00:0.00:0.00:0:0.00:0.00:0.00	C:1239:60.00:36.37:60.00:1239:0:0.00:0.01:0.00:0:0.00:0.00:0.00	G:0:0.00:0.00:0.00:0:0:0.00:0.00:0.00:0:0.00:0.00:0.00	T:1:60.00:34.00:60.00:1:0:0.00:0.00:0.00:0:0.00:0.00:0.00	N:0:0.00:0.00:0.00:0:0:0.00:0.00:0.00:0:0.00:0.00:0.00
CMM2466	294	A:1:60.00:35.00:60.00:1:0:0.00:0.01:0.00:0:0.00:0.00:0.00	C:20:60.00:20.60:60.00:20:0:0.00:0.01:0.00:0:0.00:0.00:0.00	G:1220:60.00:30.46:60.00:1220:0:0.00:0.01:0.00:0:0.00:0.00:0.00	T:0:0.00:0.00:0.00:0:0:0.00:0.00:0.00:0:0.00:0.00:0.00	N:0:0.00:0.00:0.00:0:0:0.00:0.00:0.00:0:0.00:0.00:0.00
CMM2466	295	A:0:0.00:0.00:0.00:0:0:0.00:0.00:0.00:0:0.00:0.00:0.00	C:1233:60.00:34.86:60.00:1233:0:0.00:0.01:0.00:0:0.00:0.00:0.00	G:5:60.00:8.80:60.00:5:0:0.00:0.02:0.00:0:0.00:0.00:0.00	T:3:60.00:34.00:60.00:3:0:0.00:0.04:0.00:0:0.00:0.00:0.00	N:0:0.00:0.00:0.00:0:0:0.00:0.00:0.00:0:0.00:0.00:0.00
CMM2466	296	A:0:0.00:0.00:0.00:0:0:0.00:0.00:0.00:0:0.00:0.00:0.00	C:13:60.00:16.15:60.00:13:0:0.00:0.01:0.00:0:0.00:0.00:0.00	G:1229:60.00:32.53:60.00:1229:0:0.00:0.01:0.00:0:0.00:0.00:0.00	T:0:0.00:0.00:0.00:0:0:0.00:0.00:0.00:0:0.00:0.00:0.00	N:0:0.00:0.00:0.00:0:0:0.00:0.00:0.00:0:0.00:0.00:0.00
CMM2466	297	A:0:0.00:0.00:0.00:0:0:0.00:0.00:0.00:0:0.00:0.00:0.00	C:1239:60.00:34.48:60.00:1239:0:0.00:0.01:0.00:0:0.00:0.00:0.00	G:2:60.00:10.00:60.00:2:0:0.00:0.01:0.00:0:0.00:0.00:0.00	T:1:60.00:34.00:60.00:1:0:0.00:0.12:0.00:0:0.00:0.00:0.00	N:0:0.00:0.00:0.00:0:0:0.00:0.00:0.00:0:0.00:0.00:0.00
CMM2466	298	A:1:60.00:3.00:60.00:1:0:0.00:0.02:0.00:0:0.00:0.00:0.00	C:2:60.00:23.50:60.00:2:0:0.00:0.02:0.00:0:0.00:0.00:0.00	G:0:0.00:0.00:0.00:0:0:0.00:0.00:0.00:0:0.00:0.00:0.00	T:1239:60.00:32.98:60.00:1239:0:0.00:0.01:0.00:0:0.00:0.00:0.00	N:0:0.00:0.00:0.00:0:0:0.00:0.00:0.00:0:0.00:0.00:0.00
CMM2466	299	A:0:0.00:0.00:0.00:0:0:0.00:0.00:0.00:0:0.00:0.00:0.00	C:1239:60.00:34.73:60.00:1239:0:0.00:0.01:0.00:0:0.00:0.00:0.00	G:1:60.00:1.00:60.00:1:0:0.00:0.03:0.00:0:0.00:0.00:0.00	T:2:60.00:21.00:60.00:2:0:0.00:0.01:0.00:0:0.00:0.00:0.00	N:0:0.00:0.00:0.00:0:0:0.00:0.00:0.00:0:0.00:0.00:0.00
CMM2466	300	A:0:0.00:0.00:0.00:0:0:0.00:0.00:0.00:0:0.00:0.00:0.00	C:1239:60.00:36.38:60.00:1239:0:0.00:0.01:0.00:0:0.00:0.00:0.00	G:1:60.00:8.00:60.00:1:0:0.00:0.02:0.00:0:0.00:0.00:0.00	T:1:60.00:33.00:60.00:1:0:0.00:0.00:0.00:0:0.00:0.00:0.00	N:0:0.00:0.00:0.00:0:0:0.00:0.00:0.00:0:0.00:0.00:0.00
CMM2466	301	A:0:0.00:0.00:0.00:0:0:0.00:0.00:0.00:0:0.00:0.00:0.00	C:1229:60.00:34.50:60.00:1229:0:0.00:0.01:0.00:0:0.00:0.00:0.00	G:9:60.00:8.78:60.00:9:0:0.00:0.01:0.00:0:0.00:0.00:0.00	T:3:60.00:35.00:60.00:3:0:0.00:0.00:0.00:0:0.00:0.00:0.00	N:0:0.00:0.00:0.00:0:0:0.00:0.00:0.00:0:0.00:0.00:0.00
CMM2466	302	A:4:60.00:20.75:60.00:4:0:0.00:0.01:0.00:0:0.00:0.00:0.00	C:4:60.00:5.50:60.00:4:0:0.00:0.02:0.00:0:0.00:0.00:0.00	G:1234:60.00:34.52:60.00:1234:0:0.00:0.01:0.00:0:0.00:0.00:0.00	T:0:0.00:0.00:0.00:0:0:0.00:0.00:0.00:0:0.00:0.00:0.00	N:0:0.00:0.00:0.00:0:0:0.00:0.00:0.00:0:0.00:0.00:0.00
CMM2466	303	A:0:0.00:0.00:0.00:0:0:0.00:0.00:0.00:0:0.00:0.00:0.00	C:1232:60.00:34.44:60.00:1232:0:0.00:0.01:0.00:0:0.00:0.00:0.00	G:5:60.00:8.00:60.00:5:0:0.00:0.04:0.00:0:0.00:0.00:0.00	T:5:60.00:22.60:60.00:5:0:0.00:0.01:0.00:0:0.00:0.00:0.00	N:0:0.00:0.00:0.00:0:0:0.00:0.00:0.00:0:0.00:0.00:0.00
CMM2466	304	A:0:0.00:0.00:0.00:0:0:0.00:0.00:0.00:0:0.00:0.00:0.00	C:2:60.00:16.00:60.00:2:0:0.00:0.04:0.00:0:0.00:0.00:0.00	G:1240:60.00:36.38:60.00:1240:0:0.00:0.01:0.00:0:0.00:0.00:0.00	T:0:0.00:0.00:0.00:0:0:0.00:0.00:0.00:0:0.00:0.00:0.00	N:0:0.00:0.00:0.00:0:0:0.00:0.00:0.00:0:0.00:0.00:0.00
CMM2466	305	A:2:60.00:33.00:60.00:2:0:0.00:0.01:0.00:0:0.00:0.00:0.00	C:0:0.00:0.00:0.00:0:0:0.00:0.00:0.00:0:0.00:0.00:0.00	G:1240:60.00:34.54:60.00:1240:0:0.00:0.01:0.00:0:0.00:0.00:0.00	T:0:0.00:0.00:0.00:0:0:0.00:0.00:0.00:0:0.00:0.00:0.00	N:0:0.00:0.00:0.00:0:0:0.00:0.00:0.00:0:0.00:0.00:0.00
CMM2466	306	A:0:0.00:0.00:0.00:0:0:0.00:0.00:0.00:0:0.00:0.00:0.00	C:1241:60.00:34.75:60.00:1241:0:0.00:0.01:0.00:0:0.00:0.00:0.00	G:2:60.00:4.00:60.00:2:0:0.00:0.01:0.00:0:0.00:0.00:0.00	T:2:60.00:35.00:60.00:2:0:0.00:0.00:0.00:0:0.00:0.00:0.00	N:0:0.00:0.00:0.00:0:0:0.00:0.00:0.00:0:0.00:0.00:0.00
CMM2466	307	A:2:60.00:32.00:60.00:2:0:0.00:0.00:0.00:0:0.00:0.00:0.00	C:0:0.00:0.00:0.00:0:0:0.00:0.00:0.00:0:0.00:0.00:0.00	G:1243:60.00:36.26:60.00:1243:0:0.00:0.01:0.00:0:0.00:0.00:0.00	T:0:0.00:0.00:0.00:0:0:0.00:0.00:0.00:0:0.00:0.00:0.00	N:0:0.00:0.00:0.00:0:0:0.00:0.00:0.00:0:0.00:0.00:0.00
CMM2466	308	A:6:60.00:27.17:60.00:6:0:0.00:0.01:0.00:0:0.00:0.00:0.00	C:4:60.00:10.75:60.00:4:0:0.00:0.02:0.00:0:0.00:0.00:0.00	G:1235:60.00:34.75:60.00:1235:0:0.00:0.01:0.00:0:0.00:0.00:0.00	T:0:0.00:0.00:0.00:0:0:0.00:0.00:0.00:0:0.00:0.00:0.00	N:0:0.00:0.00:0.00:0:0:0.00:0.00:0.00:0:0.00:0.00:0.00
CMM2466	309	A:0:0.00:0.00:0.00:0:0:0.00:0.00:0.00:0:0.00:0.00:0.00	C:1242:60.00:35.55:60.00:1242:0:0.00:0.01:0.00:0:0.00:0.00:0.00	G:3:60.00:25.00:60.00:3:0:0.00:0.05:0.00:0:0.00:0.00:0.00	T:0:0.00:0.00:0.00:0:0:0.00:0.00:0.00:0:0.00:0.00:0.00	N:0:0.00:0.00:0.00:0:0:0.00:0.00:0.00:0:0.00:0.00:0.00
CMM2466	310	A:1245:60.00:34.02:60.00:1245:0:0.00:0.01:0.00:0:0.00:0.00:0.00	C:0:0.00:0.00:0.00:0:0:0.00:0.00:0.00:0:0.00:0.00:0.00	G:0:0.00:0.00:0.00:0:0:0.00:0.00:0.00:0:0.00:0.00:0.00	T:0:0.00:0.00:0.00:0:0:0.00:0.00:0.00:0:0.00:0.00:0.00	N:0:0.00:0.00:0.00:0:0:0.00:0.00:0.00:0:0.00:0.00:0.00
CMM2466	311	A:1243:60.00:33.82:60.00:1243:0:0.00:0.01:0.00:0:0.00:0.00:0.00	C:0:0.00:0.00:0.00:0:0:0.00:0.00:0.00:0:0.00:0.00:0.00	G:0:0.00:0.00:0.00:0:0:0.00:0.00:0.00:0:0.00:0.00:0.00	T:1:60.00:12.00:60.00:1:0:0.00:0.02:0.00:0:0.00:0.00:0.00	N:0:0.00:0.00:0.00:0:0:0.00:0.00:0.00:0:0.00:0.00:0.00
CMM2466	312	A:0:0.00:0.00:0.00:0:0:0.00:0.00:0.00:0:0.00:0.00:0.00	C:0:0.00:0.00:0.00:0:0:0.00:0.00:0.00:0:0.00:0.00:0.00	G:1244:60.00:36.24:60.00:1244:0:0.00:0.01:0.00:0:0.00:0.00:0.00	T:0:0.00:0.00:0.00:0:0:0.00:0.00:0.00:0:0.00:0.00:0.00	N:0:0.00:0.00:0.00:0:0:0.00:0.00:0.00:0:0.00:0.00:0.00
CMM2466	313	A:0:0.00:0.00:0.00:0:0:0.00:0.00:0.00:0:0.00:0.00:0.00	C:1:60.00:15.00:60.00:1:0:0.00:0.01:0.00:0:0.00:0.00:0.00	G:1242:60.00:35.53:60.00:1242:0:0.00:0.01:0.00:0:0.00:0.00:0.00	T:0:0.00:0.00:0.00:0:0:0.00:0.00:0.00:0:0.00:0.00:0.00	N:0:0.00:0.00:0.00:0:0:0.00:0.00:0.00:0:0.00:0.00:0.00
CMM2466	314	A:1234:60.00:32.38:60.00:1234:0:0.00:0.01:0.00:0:0.00:0.00:0.00	C:4:60.00:13.50:60.00:4:0:0.00:0.03:0.00:0:0.00:0.00:0.00	G:1:60.00:3.00:60.00:1:0:0.00:0.00:0.00:0:0.00:0.00:0.00	T:4:60.00:5.00:60.00:4:0:0.00:0.02:0.00:0:0.00:0.00:0.00	N:0:0.00:0.00:0.00:0:0:0.00:0.00:0.00:0:0.00:0.00:0.00
CMM2466	315	A:0:0.00:0.00:0.00:0:0:0.00:0.00:0.00:0:0.00:0.00:0.00	C:1243:60.00:36.77:60.00:1243:0:0.00:0.01:0.00:0:0.00:0.00:0.00	G:0:0.00:0.00:0.00:0:0:0.00:0.00:0.00:0:0.00:0.00:0.00	T:0:0.00:0.00:0.00:0:0:0.00:0.00:0.00:0:0.00:0.00:0.00	N:0:0.00:0.00:0.00:0:0:0.00:0.00:0.00:0:0.00:0.00:0.00
CMM2466	316	A:1233:60.00:31.89:60.00:1233:0:0.00:0.01:0.00:0:0.00:0.00:0.00	C:4:60.00:12.75:60.00:4:0:0.00:0.01:0.00:0:0.00:0.00:0.00	G:2:60.00:19.00:60.00:2:0:0.00:0.01:0.00:0:0.00:0.00:0.00	T:4:60.00:4.75:60.00:4:0:0.00:0.01:0.00:0:0.00:0.00:0.00	N:0:0.00:0.00:0.00:0:0:0.00:0.00:0.00:0:0.00:0.00:0.00
CMM2466	317	A:1:60.00:10.00:60.00:1:0:0.00:0.02:0.00:0:0.00:0.00:0.00	C:1237:60.00:35.73:60.00:1237:0:0.00:0.01:0.00:0:0.00:0.00:0.00	G:4:60.00:10.50:60.00:4:0:0.00:0.01:0.00:0:0.00:0.00:0.00	T:1:60.00:35.00:60.00:1:0:0.00:0.01:0.00:0:0.00:0.00:0.00	N:0:0.00:0.00:0.00:0:0:0.00:0.00:0.00:0:0.00:0.00:0.00
CMM2466	318	A:0:0.00:0.00:0.00:0:0:0.00:0.00:0.00:0:0.00:0.00:0.00	C:3:60.00:4.67:60.00:3:0:0.00:0.01:0.00:0:0.00:0.00:0.00	G:1239:60.00:35.80:60.00:1239:0:0.00:0.01:0.00:0:0.00:0.00:0.00	T:1:60.00:34.00:60.00:1:0:0.00:0.01:0.00:0:0.00:0.00:0.00	N:0:0.00:0.00:0.00:0:0:0.00:0.00:0.00:0:0.00:0.00:0.00
CMM2466	319	A:0:0.00:0.00:0.00:0:0:0.00:0.00:0.00:0:0.00:0.00:0.00	C:0:0.00:0.00:0.00:0:0:0.00:0.00:0.00:0:0.00:0.00:0.00	G:1:60.00:36.00:60.00:1:0:0.00:0.02:0.00:0:0.00:0.00:0.00	T:1242:60.00:34.67:60.00:1242:0:0.00:0.01:0.00:0:0.00:0.00:0.00	N:0:0.00:0.00:0.00:0:0:0.00:0.00:0.00:0:0.00:0.00:0.00
CMM2466	320	A:0:0.00:0.00:0.00:0:0:0.00:0.00:0.00:0:0.00:0.00:0.00	C:0:0.00:0.00:0.00:0:0:0.00:0.00:0.00:0:0.00:0.00:0.00	G:1243:60.00:36.52:60.00:1243:0:0.00:0.01:0.00:0:0.00:0.00:0.00	T:0:0.00:0.00:0.00:0:0:0.00:0.00:0.00:0:0.00:0.00:0.00	N:0:0.00:0.00:0.00:0:0:0.00:0.00:0.00:0:0.00:0.00:0.00
CMM2466	321	A:0:0.00:0.00:0.00:0:0:0.00:0.00:0.00:0:0.00:0.00:0.00	C:1:60.00:1.00:60.00:1:0:0.00:0.01:0.00:0:0.00:0.00:0.00	G:1242:60.00:36.70:60.00:1242:0:0.00:0.01:0.00:0:0.00:0.00:0.00	T:0:0.00:0.00:0.00:0:0:0.00:0.00:0.00:0:0.00:0.00:0.00	N:0:0.00:0.00:0.00:0:0:0.00:0.00:0.00:0:0.00:0.00:0.00
CMM2466	322	A:1:60.00:16.00:60.00:1:0:0.00:0.01:0.00:0:0.00:0.00:0.00	C:0:0.00:0.00:0.00:0:0:0.00:0.00:0.00:0:0.00:0.00:0.00	G:1241:60.00:35.80:60.00:1241:0:0.00:0.01:0.00:0:0.00:0.00:0.00	T:1:60.00:36.00:60.00:1:0:0.00:0.00:0.00:0:0.00:0.00:0.00	N:0:0.00:0.00:0.00:0:0:0.00:0.00:0.00:0:0.00:0.00:0.00
CMM2466	323	A:1243:60.00:33.99:60.00:1243:0:0.00:0.01:0.00:0:0.00:0.00:0.00	C:0:0.00:0.00:0.00:0:0:0.00:0.00:0.00:0:0.00:0.00:0.00	G:0:0.00:0.00:0.00:0:0:0.00:0.00:0.00:0:0.00:0.00:0.00	T:0:0.00:0.00:0.00:0:0:0.00:0.00:0.00:0:0.00:0.00:0.00	N:0:0.00:0.00:0.00:0:0:0.00:0.00:0.00:0:0.00:0.00:0.00
CMM2466	324	A:0:0.00:0.00:0.00:0:0:0.00:0.00:0.00:0:0.00:0.00:0.00	C:1:60.00:2.00:60.00:1:0:0.00:0.02:0.00:0:0.00:0.00:0.00	G:1242:60.00:35.65:60.00:1242:0:0.00:0.01:0.00:0:0.00:0.00:0.00	T:0:0.00:0.00:0.00:0:0:0.00:0.00:0.00:0:0.00:0.00:0.00	N:0:0.00:0.00:0.00:0:0:0.00:0.00:0.00:0:0.00:0.00:0.00
CMM2466	325	A:1243:60.00:33.61:60.00:1243:0:0.00:0.01:0.00:0:0.00:0.00:0.00	C:0:0.00:0.00:0.00:0:0:0.00:0.00:0.00:0:0.00:0.00:0.00	G:0:0.00:0.00:0.00:0:0:0.00:0.00:0.00:0:0.00:0.00:0.00	T:0:0.00:0.00:0.00:0:0:0.00:0.00:0.00:0:0.00:0.00:0.00	N:0:0.00:0.00:0.00:0:0:0.00:0.00:0.00:0:0.00:0.00:0.00
CMM2466	326	A:1232:60.00:32.07:60.00:1232:0:0.00:0.01:0.00:0:0.00:0.00:0.00	C:3:60.00:6.33:60.00:3:0:0.00:0.03:0.00:0:0.00:0.00:0.00	G:2:60.00:22.00:60.00:2:0:0.00:0.01:0.00:0:0.00:0.00:0.00	T:6:60.00:9.83:60.00:6:0:0.00:0.02:0.00:0:0.00:0.00:0.00	N:0:0.00:0.00:0.00:0:0:0.00:0.00:0.00:0:0.00:0.00:0.00
CMM2466	327	A:0:0.00:0.00:0.00:0:0:0.00:0.00:0.00:0:0.00:0.00:0.00	C:1239:60.00:35.54:60.00:1239:0:0.00:0.01:0.00:0:0.00:0.00:0.00	G:4:60.00:6.75:60.00:4:0:0.00:0.01:0.00:0:0.00:0.00:0.00	T:0:0.00:0.00:0.00:0:0:0.00:0.00:0.00:0:0.00:0.00:0.00	N:0:0.00:0.00:0.00:0:0:0.00:0.00:0.00:0:0.00:0.00:0.00
CMM2466	328	A:0:0.00:0.00:0.00:0:0:0.00:0.00:0.00:0:0.00:0.00:0.00	C:1241:60.00:35.94:60.00:1241:0:0.00:0.01:0.00:0:0.00:0.00:0.00	G:1:60.00:7.00:60.00:1:0:0.00:0.03:0.00:0:0.00:0.00:0.00	T:1:60.00:11.00:60.00:1:0:0.00:0.02:0.00:0:0.00:0.00:0.00	N:0:0.00:0.00:0.00:0:0:0.00:0.00:0.00:0:0.00:0.00:0.00
CMM2466	329	A:1:60.00:9.00:60.00:1:0:0.00:0.02:0.00:0:0.00:0.00:0.00	C:0:0.00:0.00:0.00:0:0:0.00:0.00:0.00:0:0.00:0.00:0.00	G:0:0.00:0.00:0.00:0:0:0.00:0.00:0.00:0:0.00:0.00:0.00	T:1242:60.00:34.35:60.00:1242:0:0.00:0.01:0.00:0:0.00:0.00:0.00	N:0:0.00:0.00:0.00:0:0:0.00:0.00:0.00:0:0.00:0.00:0.00
CMM2466	330	A:0:0.00:0.00:0.00:0:0:0.00:0.00:0.00:0:0.00:0.00:0.00	C:1240:60.00:34.61:60.00:1240:0:0.00:0.01:0.00:0:0.00:0.00:0.00	G:3:60.00:8.33:60.00:3:0:0.00:0.03:0.00:0:0.00:0.00:0.00	T:0:0.00:0.00:0.00:0:0:0.00:0.00:0.00:0:0.00:0.00:0.00	N:0:0.00:0.00:0.00:0:0:0.00:0.00:0.00:0:0.00:0.00:0.00
CMM2466	331	A:3:60.00:33.33:60.00:3:0:0.00:0.01:0.00:0:0.00:0.00:0.00	C:2:60.00:17.50:60.00:2:0:0.00:0.02:0.00:0:0.00:0.00:0.00	G:1239:60.00:35.05:60.00:1239:0:0.00:0.01:0.00:0:0.00:0.00:0.00	T:0:0.00:0.00:0.00:0:0:0.00:0.00:0.00:0:0.00:0.00:0.00	N:0:0.00:0.00:0.00:0:0:0.00:0.00:0.00:0:0.00:0.00:0.00
CMM2466	332	A:1:60.00:19.00:60.00:1:0:0.00:0.03:0.00:0:0.00:0.00:0.00	C:0:0.00:0.00:0.00:0:0:0.00:0.00:0.00:0:0.00:0.00:0.00	G:1:60.00:17.00:60.00:1:0:0.00:0.03:0.00:0:0.00:0.00:0.00	T:1242:60.00:35.38:60.00:1242:0:0.00:0.01:0.00:0:0.00:0.00:0.00	N:0:0.00:0.00:0.00:0:0:0.00:0.00:0.00:0:0.00:0.00:0.00
CMM2466	333	A:2:60.00:34.50:60.00:2:0:0.00:0.00:0.00:0:0.00:0.00:0.00	C:1:60.00:8.00:60.00:1:0:0.00:0.01:0.00:0:0.00:0.00:0.00	G:1242:60.00:35.79:60.00:1242:0:0.00:0.01:0.00:0:0.00:0.00:0.00	T:0:0.00:0.00:0.00:0:0:0.00:0.00:0.00:0:0.00:0.00:0.00	N:0:0.00:0.00:0.00:0:0:0.00:0.00:0.00:0:0.00:0.00:0.00
CMM2466	334	A:2:60.00:33.50:60.00:2:0:0.00:0.00:0.00:0:0.00:0.00:0.00	C:2:60.00:22.50:60.00:2:0:0.00:0.02:0.00:0:0.00:0.00:0.00	G:1242:60.00:34.81:60.00:1242:0:0.00:0.01:0.00:0:0.00:0.00:0.00	T:0:0.00:0.00:0.00:0:0:0.00:0.00:0.00:0:0.00:0.00:0.00	N:0:0.00:0.00:0.00:0:0:0.00:0.00:0.00:0:0.00:0.00:0.00
CMM2466	335	A:0:0.00:0.00:0.00:0:0:0.00:0.00:0.00:0:0.00:0.00:0.00	C:1244:60.00:36.20:60.00:1244:0:0.00:0.01:0.00:0:0.00:0.00:0.00	G:0:0.00:0.00:0.00:0:0:0.00:0.00:0.00:0:0.00:0.00:0.00	T:2:60.00:29.00:60.00:2:0:0.00:0.03:0.00:0:0.00:0.00:0.00	N:0:0.00:0.00:0.00:0:0:0.00:0.00:0.00:0:0.00:0.00:0.00
CMM2466	336	A:1:60.00:34.00:60.00:1:0:0.00:0.00:0.00:0:0.00:0.00:0.00	C:1244:60.00:36.35:60.00:1244:0:0.00:0.01:0.00:0:0.00:0.00:0.00	G:0:0.00:0.00:0.00:0:0:0.00:0.00:0.00:0:0.00:0.00:0.00	T:1:60.00:37.00:60.00:1:0:0.00:0.00:0.00:0:0.00:0.00:0.00	N:0:0.00:0.00:0.00:0:0:0.00:0.00:0.00:0:0.00:0.00:0.00
CMM2466	337	A:0:0.00:0.00:0.00:0:0:0.00:0.00:0.00:0:0.00:0.00:0.00	C:0:0.00:0.00:0.00:0:0:0.00:0.00:0.00:0:0.00:0.00:0.00	G:0:0.00:0.00:0.00:0:0:0.00:0.00:0.00:0:0.00:0.00:0.00	T:1246:60.00:34.77:60.00:1246:0:0.00:0.01:0.00:0:0.00:0.00:0.00	N:0:0.00:0.00:0.00:0:0:0.00:0.00:0.00:0:0.00:0.00:0.00
CMM2466	338	A:2:60.00:26.50:60.00:2:0:0.00:0.01:0.00:0:0.00:0.00:0.00	C:5:60.00:5.40:60.00:5:0:0.00:0.02:0.00:0:0.00:0.00:0.00	G:1238:60.00:33.19:60.00:1238:0:0.00:0.01:0.00:0:0.00:0.00:0.00	T:1:60.00:3.00:60.00:1:0:0.00:0.01:0.00:0:0.00:0.00:0.00	N:0:0.00:0.00:0.00:0:0:0.00:0.00:0.00:0:0.00:0.00:0.00
CMM2466	339	A:0:0.00:0.00:0.00:0:0:0.00:0.00:0.00:0:0.00:0.00:0.00	C:1242:60.00:36.70:60.00:1242:0:0.00:0.01:0.00:0:0.00:0.00:0.00	G:1:60.00:20.00:60.00:1:0:0.00:0.01:0.00:0:0.00:0.00:0.00	T:3:60.00:26.33:60.00:3:0:0.00:0.01:0.00:0:0.00:0.00:0.00	N:0:0.00:0.00:0.00:0:0:0.00:0.00:0.00:0:0.00:0.00:0.00
CMM2466	340	A:1:60.00:15.00:60.00:1:0:0.00:0.03:0.00:0:0.00:0.00:0.00	C:0:0.00:0.00:0.00:0:0:0.00:0.00:0.00:0:0.00:0.00:0.00	G:0:0.00:0.00:0.00:0:0:0.00:0.00:0.00:0:0.00:0.00:0.00	T:1245:60.00:34.95:60.00:1245:0:0.00:0.01:0.00:0:0.00:0.00:0.00	N:0:0.00:0.00:0.00:0:0:0.00:0.00:0.00:0:0.00:0.00:0.00
CMM2466	341	A:1:60.00:1.00:60.00:1:0:0.00:0.01:0.00:0:0.00:0.00:0.00	C:0:0.00:0.00:0.00:0:0:0.00:0.00:0.00:0:0.00:0.00:0.00	G:1244:60.00:35.82:60.00:1244:0:0.00:0.01:0.00:0:0.00:0.00:0.00	T:1:60.00:21.00:60.00:1:0:0.00:0.02:0.00:0:0.00:0.00:0.00	N:0:0.00:0.00:0.00:0:0:0.00:0.00:0.00:0:0.00:0.00:0.00
CMM2466	342	A:0:0.00:0.00:0.00:0:0:0.00:0.00:0.00:0:0.00:0.00:0.00	C:1243:60.00:36.11:60.00:1243:0:0.00:0.01:0.00:0:0.00:0.00:0.00	G:1:60.00:20.00:60.00:1:0:0.00:0.01:0.00:0:0.00:0.00:0.00	T:2:60.00:35.00:60.00:2:0:0.00:0.01:0.00:0:0.00:0.00:0.00	N:0:0.00:0.00:0.00:0:0:0.00:0.00:0.00:0:0.00:0.00:0.00
CMM2466	343	A:0:0.00:0.00:0.00:0:0:0.00:0.00:0.00:0:0.00:0.00:0.00	C:1245:60.00:37.00:60.00:1245:0:0.00:0.01:0.00:0:0.00:0.00:0.00	G:0:0.00:0.00:0.00:0:0:0.00:0.00:0.00:0:0.00:0.00:0.00	T:1:60.00:15.00:60.00:1:0:0.00:0.03:0.00:0:0.00:0.00:0.00	N:0:0.00:0.00:0.00:0:0:0.00:0.00:0.00:0:0.00:0.00:0.00
CMM2466	344	A:0:0.00:0.00:0.00:0:0:0.00:0.00:0.00:0:0.00:0.00:0.00	C:0:0.00:0.00:0.00:0:0:0.00:0.00:0.00:0:0.00:0.00:0.00	G:0:0.00:0.00:0.00:0:0:0.00:0.00:0.00:0:0.00:0.00:0.00	T:1246:60.00:34.87:60.00:1246:0:0.00:0.01:0.00:0:0.00:0.00:0.00	N:0:0.00:0.00:0.00:0:0:0.00:0.00:0.00:0:0.00:0.00:0.00
CMM2466	345	A:0:0.00:0.00:0.00:0:0:0.00:0.00:0.00:0:0.00:0.00:0.00	C:1:60.00:12.00:60.00:1:0:0.00:0.01:0.00:0:0.00:0.00:0.00	G:1245:60.00:36.31:60.00:1245:0:0.00:0.01:0.00:0:0.00:0.00:0.00	T:0:0.00:0.00:0.00:0:0:0.00:0.00:0.00:0:0.00:0.00:0.00	N:0:0.00:0.00:0.00:0:0:0.00:0.00:0.00:0:0.00:0.00:0.00
CMM2466	346	A:1:60.00:10.00:60.00:1:0:0.00:0.01:0.00:0:0.00:0.00:0.00	C:4:60.00:15.00:60.00:4:0:0.00:0.01:0.00:0:0.00:0.00:0.00	G:1:60.00:11.00:60.00:1:0:0.00:0.01:0.00:0:0.00:0.00:0.00	T:1240:60.00:33.02:60.00:1240:0:0.00:0.01:0.00:0:0.00:0.00:0.00	N:0:0.00:0.00:0.00:0:0:0.00:0.00:0.00:0:0.00:0.00:0.00
CMM2466	347	A:0:0.00:0.00:0.00:0:0:0.00:0.00:0.00:0:0.00:0.00:0.00	C:1241:60.00:36.06:60.00:1241:0:0.00:0.01:0.00:0:0.00:0.00:0.00	G:5:60.00:6.80:60.00:5:0:0.00:0.02:0.00:0:0.00:0.00:0.00	T:0:0.00:0.00:0.00:0:0:0.00:0.00:0.00:0:0.00:0.00:0.00	N:0:0.00:0.00:0.00:0:0:0.00:0.00:0.00:0:0.00:0.00:0.00
CMM2466	348	A:1:60.00:35.00:60.00:1:0:0.00:0.01:0.00:0:0.00:0.00:0.00	C:2:60.00:16.00:60.00:2:0:0.00:0.08:0.00:0:0.00:0.00:0.00	G:1243:60.00:35.66:60.00:1243:0:0.00:0.01:0.00:0:0.00:0.00:0.00	T:0:0.00:0.00:0.00:0:0:0.00:0.00:0.00:0:0.00:0.00:0.00	N:0:0.00:0.00:0.00:0:0:0.00:0.00:0.00:0:0.00:0.00:0.00
CMM2466	349	A:0:0.00:0.00:0.00:0:0:0.00:0.00:0.00:0:0.00:0.00:0.00	C:1:60.00:37.00:60.00:1:0:0.00:0.00:0.00:0:0.00:0.00:0.00	G:1:60.00:20.00:60.00:1:0:0.00:0.03:0.00:0:0.00:0.00:0.00	T:1244:60.00:35.61:60.00:1244:0:0.00:0.01:0.00:0:0.00:0.00:0.00	N:0:0.00:0.00:0.00:0:0:0.00:0.00:0.00:0:0.00:0.00:0.00
CMM2466	350	A:1:60.00:20.00:60.00:1:0:0.00:0.02:0.00:0:0.00:0.00:0.00	C:1:60.00:3.00:60.00:1:0:0.00:0.05:0.00:0:0.00:0.00:0.00	G:1244:60.00:35.93:60.00:1244:0:0.00:0.01:0.00:0:0.00:0.00:0.00	T:0:0.00:0.00:0.00:0:0:0.00:0.00:0.00:0:0.00:0.00:0.00	N:0:0.00:0.00:0.00:0:0:0.00:0.00:0.00:0:0.00:0.00:0.00
CMM2466	351	A:0:0.00:0.00:0.00:0:0:0.00:0.00:0.00:0:0.00:0.00:0.00	C:1246:60.00:37.47:60.00:1246:0:0.00:0.01:0.00:0:0.00:0.00:0.00	G:0:0.00:0.00:0.00:0:0:0.00:0.00:0.00:0:0.00:0.00:0.00	T:0:0.00:0.00:0.00:0:0:0.00:0.00:0.00:0:0.00:0.00:0.00	N:0:0.00:0.00:0.00:0:0:0.00:0.00:0.00:0:0.00:0.00:0.00
CMM2466	352	A:1244:60.00:33.54:60.00:1244:0:0.00:0.01:0.00:0:0.00:0.00:0.00	C:0:0.00:0.00:0.00:0:0:0.00:0.00:0.00:0:0.00:0.00:0.00	G:1:60.00:38.00:60.00:1:0:0.00:0.00:0.00:0:0.00:0.00:0.00	T:1:60.00:31.00:60.00:1:0:0.00:0.02:0.00:0:0.00:0.00:0.00	N:0:0.00:0.00:0.00:0:0:0.00:0.00:0.00:0:0.00:0.00:0.00
CMM2466	353	A:1244:60.00:32.81:60.00:1244:0:0.00:0.01:0.00:0:0.00:0.00:0.00	C:1:60.00:3.00:60.00:1:0:0.00:0.00:0.00:0:0.00:0.00:0.00	G:0:0.00:0.00:0.00:0:0:0.00:0.00:0.00:0:0.00:0.00:0.00	T:1:60.00:9.00:60.00:1:0:0.00:0.02:0.00:0:0.00:0.00:0.00	N:0:0.00:0.00:0.00:0:0:0.00:0.00:0.00:0:0.00:0.00:0.00
CMM2466	354	A:0:0.00:0.00:0.00:0:0:0.00:0.00:0.00:0:0.00:0.00:0.00	C:1246:60.00:37.36:60.00:1246:0:0.00:0.01:0.00:0:0.00:0.00:0.00	G:0:0.00:0.00:0.00:0:0:0.00:0.00:0.00:0:0.00:0.00:0.00	T:0:0.00:0.00:0.00:0:0:0.00:0.00:0.00:0:0.00:0.00:0.00	N:0:0.00:0.00:0.00:0:0:0.00:0.00:0.00:0:0.00:0.00:0.00
CMM2466	355	A:1245:60.00:33.80:60.00:1245:0:0.00:0.01:0.00:0:0.00:0.00:0.00	C:0:0.00:0.00:0.00:0:0:0.00:0.00:0.00:0:0.00:0.00:0.00	G:1:60.00:2.00:60.00:1:0:0.00:0.04:0.00:0:0.00:0.00:0.00	T:0:0.00:0.00:0.00:0:0:0.00:0.00:0.00:0:0.00:0.00:0.00	N:0:0.00:0.00:0.00:0:0:0.00:0.00:0.00:0:0.00:0.00:0.00
CMM2466	356	A:1245:60.00:33.22:60.00:1245:0:0.00:0.01:0.00:0:0.00:0.00:0.00	C:0:0.00:0.00:0.00:0:0:0.00:0.00:0.00:0:0.00:0.00:0.00	G:0:0.00:0.00:0.00:0:0:0.00:0.00:0.00:0:0.00:0.00:0.00	T:1:60.00:10.00:60.00:1:0:0.00:0.02:0.00:0:0.00:0.00:0.00	N:0:0.00:0.00:0.00:0:0:0.00:0.00:0.00:0:0.00:0.00:0.00
CMM2466	357	A:2:60.00:5.00:60.00:2:0:0.00:0.02:0.00:0:0.00:0.00:0.00	C:1238:60.00:35.44:60.00:1238:0:0.00:0.01:0.00:0:0.00:0.00:0.00	G:5:60.00:9.80:60.00:5:0:0.00:0.01:0.00:0:0.00:0.00:0.00	T:1:60.00:37.00:60.00:1:0:0.00:0.00:0.00:0:0.00:0.00:0.00	N:0:0.00:0.00:0.00:0:0:0.00:0.00:0.00:0:0.00:0.00:0.00
CMM2466	358	A:0:0.00:0.00:0.00:0:0:0.00:0.00:0.00:0:0.00:0.00:0.00	C:1243:60.00:35.92:60.00:1243:0:0.00:0.01:0.00:0:0.00:0.00:0.00	G:2:60.00:13.00:60.00:2:0:0.00:0.01:0.00:0:0.00:0.00:0.00	T:1:60.00:35.00:60.00:1:0:0.00:0.00:0.00:0:0.00:0.00:0.00	N:0:0.00:0.00:0.00:0:0:0.00:0.00:0.00:0:0.00:0.00:0.00
CMM2466	359	A:3:60.00:25.33:60.00:3:0:0.00:0.00:0.00:0:0.00:0.00:0.00	C:4:60.00:7.25:60.00:4:0:0.00:0.02:0.00:0:0.00:0.00:0.00	G:1239:60.00:35.28:60.00:1239:0:0.00:0.01:0.00:0:0.00:0.00:0.00	T:0:0.00:0.00:0.00:0:0:0.00:0.00:0.00:0:0.00:0.00:0.00	N:0:0.00:0.00:0.00:0:0:0.00:0.00:0.00:0:0.00:0.00:0.00
CMM2466	360	A:0:0.00:0.00:0.00:0:0:0.00:0.00:0.00:0:0.00:0.00:0.00	C:1244:60.00:37.61:60.00:1244:0:0.00:0.01:0.00:0:0.00:0.00:0.00	G:0:0.00:0.00:0.00:0:0:0.00:0.00:0.00:0:0.00:0.00:0.00	T:2:60.00:36.50:60.00:2:0:0.00:0.01:0.00:0:0.00:0.00:0.00	N:0:0.00:0.00:0.00:0:0:0.00:0.00:0.00:0:0.00:0.00:0.00
CMM2466	361	A:1245:60.00:34.10:60.00:1245:0:0.00:0.01:0.00:0:0.00:0.00:0.00	C:0:0.00:0.00:0.00:0:0:0.00:0.00:0.00:0:0.00:0.00:0.00	G:1:60.00:37.00:60.00:1:0:0.00:0.01:0.00:0:0.00:0.00:0.00	T:0:0.00:0.00:0.00:0:0:0.00:0.00:0.00:0:0.00:0.00:0.00	N:0:0.00:0.00:0.00:0:0:0.00:0.00:0.00:0:0.00:0.00:0.00
CMM2466	362	A:1245:60.00:34.25:60.00:1245:0:0.00:0.01:0.00:0:0.00:0.00:0.00	C:0:0.00:0.00:0.00:0:0:0.00:0.00:0.00:0:0.00:0.00:0.00	G:1:60.00:38.00:60.00:1:0:0.00:0.00:0.00:0:0.00:0.00:0.00	T:0:0.00:0.00:0.00:0:0:0.00:0.00:0.00:0:0.00:0.00:0.00	N:0:0.00:0.00:0.00:0:0:0.00:0.00:0.00:0:0.00:0.00:0.00
CMM2466	363	A:1:60.00:35.00:60.00:1:0:0.00:0.01:0.00:0:0.00:0.00:0.00	C:1:60.00:2.00:60.00:1:0:0.00:0.02:0.00:0:0.00:0.00:0.00	G:1244:60.00:36.63:60.00:1244:0:0.00:0.01:0.00:0:0.00:0.00:0.00	T:0:0.00:0.00:0.00:0:0:0.00:0.00:0.00:0:0.00:0.00:0.00	N:0:0.00:0.00:0.00:0:0:0.00:0.00:0.00:0:0.00:0.00:0.00
CMM2466	364	A:1241:60.00:32.93:60.00:1241:0:0.00:0.01:0.00:0:0.00:0.00:0.00	C:1:60.00:17.00:60.00:1:0:0.00:0.02:0.00:0:0.00:0.00:0.00	G:1:60.00:13.00:60.00:1:0:0.00:0.02:0.00:0:0.00:0.00:0.00	T:3:60.00:9.67:60.00:3:0:0.00:0.02:0.00:0:0.00:0.00:0.00	N:0:0.00:0.00:0.00:0:0:0.00:0.00:0.00:0:0.00:0.00:0.00
CMM2466	365	A:2:60.00:2.50:60.00:2:0:0.00:0.01:0.00:0:0.00:0.00:0.00	C:1:60.00:3.00:60.00:1:0:0.00:0.00:0.00:0:0.00:0.00:0.00	G:1242:60.00:36.06:60.00:1242:0:0.00:0.01:0.00:0:0.00:0.00:0.00	T:1:60.00:7.00:60.00:1:0:0.00:0.02:0.00:0:0.00:0.00:0.00	N:0:0.00:0.00:0.00:0:0:0.00:0.00:0.00:0:0.00:0.00:0.00
CMM2466	366	A:1:60.00:18.00:60.00:1:0:0.00:0.05:0.00:0:0.00:0.00:0.00	C:1240:60.00:36.16:60.00:1240:0:0.00:0.01:0.00:0:0.00:0.00:0.00	G:3:60.00:11.67:60.00:3:0:0.00:0.01:0.00:0:0.00:0.00:0.00	T:2:60.00:18.00:60.00:2:0:0.00:0.01:0.00:0:0.00:0.00:0.00	N:0:0.00:0.00:0.00:0:0:0.00:0.00:0.00:0:0.00:0.00:0.00
CMM2466	367	A:1:60.00:34.00:60.00:1:0:0.00:0.01:0.00:0:0.00:0.00:0.00	C:1:60.00:4.00:60.00:1:0:0.00:0.02:0.00:0:0.00:0.00:0.00	G:1244:60.00:36.46:60.00:1244:0:0.00:0.01:0.00:0:0.00:0.00:0.00	T:0:0.00:0.00:0.00:0:0:0.00:0.00:0.00:0:0.00:0.00:0.00	N:0:0.00:0.00:0.00:0:0:0.00:0.00:0.00:0:0.00:0.00:0.00
CMM2466	368	A:1234:60.00:32.27:60.00:1234:0:0.00:0.01:0.00:0:0.00:0.00:0.00	C:3:60.00:10.67:60.00:3:0:0.00:0.02:0.00:0:0.00:0.00:0.00	G:5:60.00:33.20:60.00:5:0:0.00:0.02:0.00:0:0.00:0.00:0.00	T:3:60.00:8.00:60.00:3:0:0.00:0.02:0.00:0:0.00:0.00:0.00	N:0:0.00:0.00:0.00:0:0:0.00:0.00:0.00:0:0.00:0.00:0.00
CMM2466	369	A:1:60.00:7.00:60.00:1:0:0.00:0.02:0.00:0:0.00:0.00:0.00	C:1239:60.00:36.59:60.00:1239:0:0.00:0.01:0.00:0:0.00:0.00:0.00	G:3:60.00:11.33:60.00:3:0:0.00:0.02:0.00:0:0.00:0.00:0.00	T:2:60.00:7.00:60.00:2:0:0.00:0.02:0.00:0:0.00:0.00:0.00	N:0:0.00:0.00:0.00:0:0:0.00:0.00:0.00:0:0.00:0.00:0.00
CMM2466	370	A:1:60.00:35.00:60.00:1:0:0.00:0.00:0.00:0:0.00:0.00:0.00	C:1241:60.00:36.93:60.00:1241:0:0.00:0.01:0.00:0:0.00:0.00:0.00	G:1:60.00:14.00:60.00:1:0:0.00:0.00:0.00:0:0.00:0.00:0.00	T:2:60.00:19.50:60.00:2:0:0.00:0.02:0.00:0:0.00:0.00:0.00	N:0:0.00:0.00:0.00:0:0:0.00:0.00:0.00:0:0.00:0.00:0.00
CMM2466	371	A:4:60.00:33.75:60.00:4:0:0.00:0.02:0.00:0:0.00:0.00:0.00	C:2:60.00:4.00:60.00:2:0:0.00:0.01:0.00:0:0.00:0.00:0.00	G:1239:60.00:36.06:60.00:1239:0:0.00:0.01:0.00:0:0.00:0.00:0.00	T:0:0.00:0.00:0.00:0:0:0.00:0.00:0.00:0:0.00:0.00:0.00	N:0:0.00:0.00:0.00:0:0:0.00:0.00:0.00:0:0.00:0.00:0.00
CMM2466	372	A:0:0.00:0.00:0.00:0:0:0.00:0.00:0.00:0:0.00:0.00:0.00	C:1244:60.00:37.57:60.00:1244:0:0.00:0.01:0.00:0:0.00:0.00:0.00	G:1:60.00:13.00:60.00:1:0:0.00:0.00:0.00:0:0.00:0.00:0.00	T:0:0.00:0.00:0.00:0:0:0.00:0.00:0.00:0:0.00:0.00:0.00	N:0:0.00:0.00:0.00:0:0:0.00:0.00:0.00:0:0.00:0.00:0.00
CMM2466	373	A:1241:60.00:33.09:60.00:1241:0:0.00:0.01:0.00:0:0.00:0.00:0.00	C:1:60.00:11.00:60.00:1:0:0.00:0.00:0.00:0:0.00:0.00:0.00	G:2:60.00:20.50:60.00:2:0:0.00:0.01:0.00:0:0.00:0.00:0.00	T:1:60.00:5.00:60.00:1:0:0.00:0.02:0.00:0:0.00:0.00:0.00	N:0:0.00:0.00:0.00:0:0:0.00:0.00:0.00:0:0.00:0.00:0.00
CMM2466	374	A:0:0.00:0.00:0.00:0:0:0.00:0.00:0.00:0:0.00:0.00:0.00	C:1242:60.00:37.13:60.00:1242:0:0.00:0.01:0.00:0:0.00:0.00:0.00	G:2:60.00:16.00:60.00:2:0:0.00:0.01:0.00:0:0.00:0.00:0.00	T:1:60.00:37.00:60.00:1:0:0.00:0.00:0.00:0:0.00:0.00:0.00	N:0:0.00:0.00:0.00:0:0:0.00:0.00:0.00:0:0.00:0.00:0.00
CMM2466	375	A:1:60.00:13.00:60.00:1:0:0.00:0.01:0.00:0:0.00:0.00:0.00	C:0:0.00:0.00:0.00:0:0:0.00:0.00:0.00:0:0.00:0.00:0.00	G:1244:60.00:35.95:60.00:1244:0:0.00:0.01:0.00:0:0.00:0.00:0.00	T:0:0.00:0.00:0.00:0:0:0.00:0.00:0.00:0:0.00:0.00:0.00	N:0:0.00:0.00:0.00:0:0:0.00:0.00:0.00:0:0.00:0.00:0.00
CMM2466	376	A:1:60.00:6.00:60.00:1:0:0.00:0.01:0.00:0:0.00:0.00:0.00	C:1238:60.00:35.22:60.00:1238:0:0.00:0.01:0.00:0:0.00:0.00:0.00	G:5:60.00:8.20:60.00:5:0:0.00:0.01:0.00:0:0.00:0.00:0.00	T:0:0.00:0.00:0.00:0:0:0.00:0.00:0.00:0:0.00:0.00:0.00	N:0:0.00:0.00:0.00:0:0:0.00:0.00:0.00:0:0.00:0.00:0.00
CMM2466	377	A:0:0.00:0.00:0.00:0:0:0.00:0.00:0.00:0:0.00:0.00:0.00	C:8:60.00:31.50:60.00:8:0:0.00:0.02:0.00:0:0.00:0.00:0.00	G:0:0.00:0.00:0.00:0:0:0.00:0.00:0.00:0:0.00:0.00:0.00	T:0:0.00:0.00:0.00:0:0:0.00:0.00:0.00:0:0.00:0.00:0.00	N:0:0.00:0.00:0.00:0:0:0.00:0.00:0.00:0:0.00:0.00:0.00
CMM2466	378	A:1:60.00:33.00:60.00:1:0:0.00:0.01:0.00:0:0.00:0.00:0.00	C:0:0.00:0.00:0.00:0:0:0.00:0.00:0.00:0:0.00:0.00:0.00	G:7:60.00:35.43:60.00:7:0:0.00:0.02:0.00:0:0.00:0.00:0.00	T:0:0.00:0.00:0.00:0:0:0.00:0.00:0.00:0:0.00:0.00:0.00	N:0:0.00:0.00:0.00:0:0:0.00:0.00:0.00:0:0.00:0.00:0.00
CMM2466	379	A:0:0.00:0.00:0.00:0:0:0.00:0.00:0.00:0:0.00:0.00:0.00	C:0:0.00:0.00:0.00:0:0:0.00:0.00:0.00:0:0.00:0.00:0.00	G:8:60.00:35.38:60.00:8:0:0.00:0.02:0.00:0:0.00:0.00:0.00	T:0:0.00:0.00:0.00:0:0:0.00:0.00:0.00:0:0.00:0.00:0.00	N:0:0.00:0.00:0.00:0:0:0.00:0.00:0.00:0:0.00:0.00:0.00
CMM2466	380	A:6:60.00:30.00:60.00:6:0:0.00:0.02:0.00:0:0.00:0.00:0.00	C:1:60.00:10.00:60.00:1:0:0.00:0.05:0.00:0:0.00:0.00:0.00	G:1:60.00:4.00:60.00:1:0:0.00:0.02:0.00:0:0.00:0.00:0.00	T:0:0.00:0.00:0.00:0:0:0.00:0.00:0.00:0:0.00:0.00:0.00	N:0:0.00:0.00:0.00:0:0:0.00:0.00:0.00:0:0.00:0.00:0.00
CMM2466	381	A:0:0.00:0.00:0.00:0:0:0.00:0.00:0.00:0:0.00:0.00:0.00	C:0:0.00:0.00:0.00:0:0:0.00:0.00:0.00:0:0.00:0.00:0.00	G:8:60.00:36.62:60.00:8:0:0.00:0.02:0.00:0:0.00:0.00:0.00	T:0:0.00:0.00:0.00:0:0:0.00:0.00:0.00:0:0.00:0.00:0.00	N:0:0.00:0.00:0.00:0:0:0.00:0.00:0.00:0:0.00:0.00:0.00
CMM2466	382	A:0:0.00:0.00:0.00:0:0:0.00:0.00:0.00:0:0.00:0.00:0.00	C:0:0.00:0.00:0.00:0:0:0.00:0.00:0.00:0:0.00:0.00:0.00	G:8:60.00:35.12:60.00:8:0:0.00:0.02:0.00:0:0.00:0.00:0.00	T:0:0.00:0.00:0.00:0:0:0.00:0.00:0.00:0:0.00:0.00:0.00	N:0:0.00:0.00:0.00:0:0:0.00:0.00:0.00:0:0.00:0.00:0.00
CMM2466	383	A:7:60.00:34.14:60.00:7:0:0.00:0.02:0.00:0:0.00:0.00:0.00	C:0:0.00:0.00:0.00:0:0:0.00:0.00:0.00:0:0.00:0.00:0.00	G:1:60.00:10.00:60.00:1:0:0.00:0.05:0.00:0:0.00:0.00:0.00	T:0:0.00:0.00:0.00:0:0:0.00:0.00:0.00:0:0.00:0.00:0.00	N:0:0.00:0.00:0.00:0:0:0.00:0.00:0.00:0:0.00:0.00:0.00
CMM2466	384	A:1:60.00:35.00:60.00:1:0:0.00:0.00:0.00:0:0.00:0.00:0.00	C:1:60.00:28.00:60.00:1:0:0.00:0.03:0.00:0:0.00:0.00:0.00	G:6:60.00:31.33:60.00:6:0:0.00:0.02:0.00:0:0.00:0.00:0.00	T:0:0.00:0.00:0.00:0:0:0.00:0.00:0.00:0:0.00:0.00:0.00	N:0:0.00:0.00:0.00:0:0:0.00:0.00:0.00:0:0.00:0.00:0.00
CMM2466	385	A:6:60.00:32.17:60.00:6:0:0.00:0.02:0.00:0:0.00:0.00:0.00	C:0:0.00:0.00:0.00:0:0:0.00:0.00:0.00:0:0.00:0.00:0.00	G:1:60.00:29.00:60.00:1:0:0.00:0.02:0.00:0:0.00:0.00:0.00	T:1:60.00:6.00:60.00:1:0:0.00:0.03:0.00:0:0.00:0.00:0.00	N:0:0.00:0.00:0.00:0:0:0.00:0.00:0.00:0:0.00:0.00:0.00
CMM2466	386	A:1:60.00:33.00:60.00:1:0:0.00:0.02:0.00:0:0.00:0.00:0.00	C:0:0.00:0.00:0.00:0:0:0.00:0.00:0.00:0:0.00:0.00:0.00	G:0:0.00:0.00:0.00:0:0:0.00:0.00:0.00:0:0.00:0.00:0.00	T:6:60.00:35.50:60.00:6:0:0.00:0.02:0.00:0:0.00:0.00:0.00	N:0:0.00:0.00:0.00:0:0:0.00:0.00:0.00:0:0.00:0.00:0.00
CMM2466	387	A:0:0.00:0.00:0.00:0:0:0.00:0.00:0.00:0:0.00:0.00:0.00	C:1:60.00:3.00:60.00:1:0:0.00:0.03:0.00:0:0.00:0.00:0.00	G:6:60.00:36.17:60.00:6:0:0.00:0.02:0.00:0:0.00:0.00:0.00	T:0:0.00:0.00:0.00:0:0:0.00:0.00:0.00:0:0.00:0.00:0.00	N:0:0.00:0.00:0.00:0:0:0.00:0.00:0.00:0:0.00:0.00:0.00
CMM2466	388	A:0:0.00:0.00:0.00:0:0:0.00:0.00:0.00:0:0.00:0.00:0.00	C:0:0.00:0.00:0.00:0:0:0.00:0.00:0.00:0:0.00:0.00:0.00	G:7:60.00:31.00:60.00:7:0:0.00:0.02:0.00:0:0.00:0.00:0.00	T:0:0.00:0.00:0.00:0:0:0.00:0.00:0.00:0:0.00:0.00:0.00	N:0:0.00:0.00:0.00:0:0:0.00:0.00:0.00:0:0.00:0.00:0.00
CMM2466	389	A:0:0.00:0.00:0.00:0:0:0.00:0.00:0.00:0:0.00:0.00:0.00	C:1:60.00:7.00:60.00:1:0:0.00:0.03:0.00:0:0.00:0.00:0.00	G:6:60.00:37.33:60.00:6:0:0.00:0.02:0.00:0:0.00:0.00:0.00	T:0:0.00:0.00:0.00:0:0:0.00:0.00:0.00:0:0.00:0.00:0.00	N:0:0.00:0.00:0.00:0:0:0.00:0.00:0.00:0:0.00:0.00:0.00
CMM2466	390	A:0:0.00:0.00:0.00:0:0:0.00:0.00:0.00:0:0.00:0.00:0.00	C:5:60.00:35.20:60.00:5:0:0.00:0.03:0.00:0:0.00:0.00:0.00	G:1:60.00:38.00:60.00:1:0:0.00:0.01:0.00:0:0.00:0.00:0.00	T:0:0.00:0.00:0.00:0:0:0.00:0.00:0.00:0:0.00:0.00:0.00	N:0:0.00:0.00:0.00:0:0:0.00:0.00:0.00:0:0.00:0.00:0.00
CMM2466	391	A:0:0.00:0.00:0.00:0:0:0.00:0.00:0.00:0:0.00:0.00:0.00	C:0:0.00:0.00:0.00:0:0:0.00:0.00:0.00:0:0.00:0.00:0.00	G:0:0.00:0.00:0.00:0:0:0.00:0.00:0.00:0:0.00:0.00:0.00	T:3:60.00:24.33:60.00:3:0:0.00:0.03:0.00:0:0.00:0.00:0.00	N:0:0.00:0.00:0.00:0:0:0.00:0.00:0.00:0:0.00:0.00:0.00
CMM1971	51	A:0:0.00:0.00:0.00:0:0:0.00:0.00:0.00:0:0.00:0.00:0.00	C:0:0.00:0.00:0.00:0:0:0.00:0.00:0.00:0:0.00:0.00:0.00	G:0:0.00:0.00:0.00:0:0:0.00:0.00:0.00:0:0.00:0.00:0.00	T:28:60.00:31.32:60.00:28:0:0.00:0.00:0.00:0:0.00:0.00:0.00	N:0:0.00:0.00:0.00:0:0:0.00:0.00:0.00:0:0.00:0.00:0.00
CMM1971	52	A:0:0.00:0.00:0.00:0:0:0.00:0.00:0.00:0:0.00:0.00:0.00	C:0:0.00:0.00:0.00:0:0:0.00:0.00:0.00:0:0.00:0.00:0.00	G:0:0.00:0.00:0.00:0:0:0.00:0.00:0.00:0:0.00:0.00:0.00	T:28:60.00:33.64:60.00:28:0:0.00:0.00:0.00:0:0.00:0.00:0.00	N:0:0.00:0.00:0.00:0:0:0.00:0.00:0.00:0:0.00:0.00:0.00
CMM1971	53	A:0:0.00:0.00:0.00:0:0:0.00:0.00:0.00:0:0.00:0.00:0.00	C:0:0.00:0.00:0.00:0:0:0.00:0.00:0.00:0:0.00:0.00:0.00	G:0:0.00:0.00:0.00:0:0:0.00:0.00:0.00:0:0.00:0.00:0.00	T:28:60.00:33.75:60.00:28:0:0.00:0.00:0.00:0:0.00:0.00:0.00	N:0:0.00:0.00:0.00:0:0:0.00:0.00:0.00:0:0.00:0.00:0.00
CMM1971	54	A:0:0.00:0.00:0.00:0:0:0.00:0.00:0.00:0:0.00:0.00:0.00	C:28:60.00:36.11:60.00:28:0:0.00:0.00:0.00:0:0.00:0.00:0.00	G:0:0.00:0.00:0.00:0:0:0.00:0.00:0.00:0:0.00:0.00:0.00	T:0:0.00:0.00:0.00:0:0:0.00:0.00:0.00:0:0.00:0.00:0.00	N:0:0.00:0.00:0.00:0:0:0.00:0.00:0.00:0:0.00:0.00:0.00
CMM1971	55	A:0:0.00:0.00:0.00:0:0:0.00:0.00:0.00:0:0.00:0.00:0.00	C:0:0.00:0.00:0.00:0:0:0.00:0.00:0.00:0:0.00:0.00:0.00	G:0:0.00:0.00:0.00:0:0:0.00:0.00:0.00:0:0.00:0.00:0.00	T:28:60.00:34.39:60.00:28:0:0.00:0.00:0.00:0:0.00:0.00:0.00	N:0:0.00:0.00:0.00:0:0:0.00:0.00:0.00:0:0.00:0.00:0.00
CMM1971	56	A:0:0.00:0.00:0.00:0:0:0.00:0.00:0.00:0:0.00:0.00:0.00	C:0:0.00:0.00:0.00:0:0:0.00:0.00:0.00:0:0.00:0.00:0.00	G:0:0.00:0.00:0.00:0:0:0.00:0.00:0.00:0:0.00:0.00:0.00	T:28:60.00:34.71:60.00:28:0:0.00:0.00:0.00:0:0.00:0.00:0.00	N:0:0.00:0.00:0.00:0:0:0.00:0.00:0.00:0:0.00:0.00:0.00
CMM1971	57	A:0:0.00:0.00:0.00:0:0:0.00:0.00:0.00:0:0.00:0.00:0.00	C:0:0.00:0.00:0.00:0:0:0.00:0.00:0.00:0:0.00:0.00:0.00	G:0:0.00:0.00:0.00:0:0:0.00:0.00:0.00:0:0.00:0.00:0.00	T:28:60.00:33.71:60.00:28:0:0.00:0.00:0.00:0:0.00:0.00:0.00	N:0:0.00:0.00:0.00:0:0:0.00:0.00:0.00:0:0.00:0.00:0.00
CMM1971	58	A:0:0.00:0.00:0.00:0:0:0.00:0.00:0.00:0:0.00:0.00:0.00	C:28:60.00:35.93:60.00:28:0:0.00:0.00:0.00:0:0.00:0.00:0.00	G:0:0.00:0.00:0.00:0:0:0.00:0.00:0.00:0:0.00:0.00:0.00	T:0:0.00:0.00:0.00:0:0:0.00:0.00:0.00:0:0.00:0.00:0.00	N:0:0.00:0.00:0.00:0:0:0.00:0.00:0.00:0:0.00:0.00:0.00
CMM1971	59	A:28:60.00:35.25:60.00:28:0:0.00:0.00:0.00:0:0.00:0.00:0.00	C:0:0.00:0.00:0.00:0:0:0.00:0.00:0.00:0:0.00:0.00:0.00	G:0:0.00:0.00:0.00:0:0:0.00:0.00:0.00:0:0.00:0.00:0.00	T:0:0.00:0.00:0.00:0:0:0.00:0.00:0.00:0:0.00:0.00:0.00	N:0:0.00:0.00:0.00:0:0:0.00:0.00:0.00:0:0.00:0.00:0.00
CMM1971	60	A:0:0.00:0.00:0.00:0:0:0.00:0.00:0.00:0:0.00:0.00:0.00	C:28:60.00:36.14:60.00:28:0:0.00:0.00:0.00:0:0.00:0.00:0.00	G:0:0.00:0.00:0.00:0:0:0.00:0.00:0.00:0:0.00:0.00:0.00	T:0:0.00:0.00:0.00:0:0:0.00:0.00:0.00:0:0.00:0.00:0.00	N:0:0.00:0.00:0.00:0:0:0.00:0.00:0.00:0:0.00:0.00:0.00
CMM1971	61	A:0:0.00:0.00:0.00:0:0:0.00:0.00:0.00:0:0.00:0.00:0.00	C:0:0.00:0.00:0.00:0:0:0.00:0.00:0.00:0:0.00:0.00:0.00	G:0:0.00:0.00:0.00:0:0:0.00:0.00:0.00:0:0.00:0.00:0.00	T:28:60.00:33.79:60.00:28:0:0.00:0.00:0.00:0:0.00:0.00:0.00	N:0:0.00:0.00:0.00:0:0:0.00:0.00:0.00:0:0.00:0.00:0.00
CMM1971	62	A:0:0.00:0.00:0.00:0:0:0.00:0.00:0.00:0:0.00:0.00:0.00	C:28:60.00:35.82:60.00:28:0:0.00:0.00:0.00:0:0.00:0.00:0.00	G:0:0.00:0.00:0.00:0:0:0.00:0.00:0.00:0:0.00:0.00:0.00	T:0:0.00:0.00:0.00:0:0:0.00:0.00:0.00:0:0.00:0.00:0.00	N:0:0.00:0.00:0.00:0:0:0.00:0.00:0.00:0:0.00:0.00:0.00
CMM1971	63	A:0:0.00:0.00:0.00:0:0:0.00:0.00:0.00:0:0.00:0.00:0.00	C:0:0.00:0.00:0.00:0:0:0.00:0.00:0.00:0:0.00:0.00:0.00	G:28:60.00:36.21:60.00:28:0:0.00:0.00:0.00:0:0.00:0.00:0.00	T:0:0.00:0.00:0.00:0:0:0.00:0.00:0.00:0:0.00:0.00:0.00	N:0:0.00:0.00:0.00:0:0:0.00:0.00:0.00:0:0.00:0.00:0.00
CMM1971	64	A:0:0.00:0.00:0.00:0:0:0.00:0.00:0.00:0:0.00:0.00:0.00	C:0:0.00:0.00:0.00:0:0:0.00:0.00:0.00:0:0.00:0.00:0.00	G:35:60.00:32.29:60.00:35:0:0.00:0.00:0.00:0:0.00:0.00:0.00	T:0:0.00:0.00:0.00:0:0:0.00:0.00:0.00:0:0.00:0.00:0.00	N:0:0.00:0.00:0.00:0:0:0.00:0.00:0.00:0:0.00:0.00:0.00
CMM1971	65	A:7:60.00:36.00:60.00:7:0:0.00:0.00:0.00:0:0.00:0.00:0.00	C:0:0.00:0.00:0.00:0:0:0.00:0.00:0.00:0:0.00:0.00:0.00	G:28:60.00:34.61:60.00:28:0:0.00:0.00:0.00:0:0.00:0.00:0.00	T:0:0.00:0.00:0.00:0:0:0.00:0.00:0.00:0:0.00:0.00:0.00	N:0:0.00:0.00:0.00:0:0:0.00:0.00:0.00:0:0.00:0.00:0.00
CMM1971	66	A:35:60.00:34.31:60.00:35:0:0.00:0.00:0.00:0:0.00:0.00:0.00	C:0:0.00:0.00:0.00:0:0:0.00:0.00:0.00:0:0.00:0.00:0.00	G:0:0.00:0.00:0.00:0:0:0.00:0.00:0.00:0:0.00:0.00:0.00	T:0:0.00:0.00:0.00:0:0:0.00:0.00:0.00:0:0.00:0.00:0.00	N:0:0.00:0.00:0.00:0:0:0.00:0.00:0.00:0:0.00:0.00:0.00
CMM1971	67	A:35:60.00:35.57:60.00:35:0:0.00:0.00:0.00:0:0.00:0.00:0.00	C:0:0.00:0.00:0.00:0:0:0.00:0.00:0.00:0:0.00:0.00:0.00	G:0:0.00:0.00:0.00:0:0:0.00:0.00:0.00:0:0.00:0.00:0.00	T:0:0.00:0.00:0.00:0:0:0.00:0.00:0.00:0:0.00:0.00:0.00	N:0:0.00:0.00:0.00:0:0:0.00:0.00:0.00:0:0.00:0.00:0.00
CMM1971	68	A:0:0.00:0.00:0.00:0:0:0.00:0.00:0.00:0:0.00:0.00:0.00	C:0:0.00:0.00:0.00:0:0:0.00:0.00:0.00:0:0.00:0.00:0.00	G:35:60.00:36.89:60.00:35:0:0.00:0.00:0.00:0:0.00:0.00:0.00	T:0:0.00:0.00:0.00:0:0:0.00:0.00:0.00:0:0.00:0.00:0.00	N:0:0.00:0.00:0.00:0:0:0.00:0.00:0.00:0:0.00:0.00:0.00
CMM1971	69	A:35:60.00:34.77:60.00:35:0:0.00:0.00:0.00:0:0.00:0.00:0.00	C:0:0.00:0.00:0.00:0:0:0.00:0.00:0.00:0:0.00:0.00:0.00	G:0:0.00:0.00:0.00:0:0:0.00:0.00:0.00:0:0.00:0.00:0.00	T:0:0.00:0.00:0.00:0:0:0.00:0.00:0.00:0:0.00:0.00:0.00	N:0:0.00:0.00:0.00:0:0:0.00:0.00:0.00:0:0.00:0.00:0.00
CMM1971	70	A:0:0.00:0.00:0.00:0:0:0.00:0.00:0.00:0:0.00:0.00:0.00	C:0:0.00:0.00:0.00:0:0:0.00:0.00:0.00:0:0.00:0.00:0.00	G:35:60.00:36.26:60.00:35:0:0.00:0.00:0.00:0:0.00:0.00:0.00	T:0:0.00:0.00:0.00:0:0:0.00:0.00:0.00:0:0.00:0.00:0.00	N:0:0.00:0.00:0.00:0:0:0.00:0.00:0.00:0:0.00:0.00:0.00
CMM1971	71	A:0:0.00:0.00:0.00:0:0:0.00:0.00:0.00:0:0.00:0.00:0.00	C:0:0.00:0.00:0.00:0:0:0.00:0.00:0.00:0:0.00:0.00:0.00	G:0:0.00:0.00:0.00:0:0:0.00:0.00:0.00:0:0.00:0.00:0.00	T:35:60.00:31.80:60.00:35:0:0.00:0.00:0.00:0:0.00:0.00:0.00	N:0:0.00:0.00:0.00:0:0:0.00:0.00:0.00:0:0.00:0.00:0.00
CMM1971	72	A:0:0.00:0.00:0.00:0:0:0.00:0.00:0.00:0:0.00:0.00:0.00	C:0:0.00:0.00:0.00:0:0:0.00:0.00:0.00:0:0.00:0.00:0.00	G:35:60.00:36.17:60.00:35:0:0.00:0.00:0.00:0:0.00:0.00:0.00	T:0:0.00:0.00:0.00:0:0:0.00:0.00:0.00:0:0.00:0.00:0.00	N:0:0.00:0.00:0.00:0:0:0.00:0.00:0.00:0:0.00:0.00:0.00
CMM1971	73	A:0:0.00:0.00:0.00:0:0:0.00:0.00:0.00:0:0.00:0.00:0.00	C:0:0.00:0.00:0.00:0:0:0.00:0.00:0.00:0:0.00:0.00:0.00	G:33:60.00:35.21:60.00:33:0:0.00:0.00:0.00:0:0.00:0.00:0.00	T:0:0.00:0.00:0.00:0:0:0.00:0.00:0.00:0:0.00:0.00:0.00	N:0:0.00:0.00:0.00:0:0:0.00:0.00:0.00:0:0.00:0.00:0.00
CMM1971	74	A:0:0.00:0.00:0.00:0:0:0.00:0.00:0.00:0:0.00:0.00:0.00	C:33:60.00:35.64:60.00:33:0:0.00:0.00:0.00:0:0.00:0.00:0.00	G:0:0.00:0.00:0.00:0:0:0.00:0.00:0.00:0:0.00:0.00:0.00	T:0:0.00:0.00:0.00:0:0:0.00:0.00:0.00:0:0.00:0.00:0.00	N:0:0.00:0.00:0.00:0:0:0.00:0.00:0.00:0:0.00:0.00:0.00
CMM1971	75	A:0:0.00:0.00:0.00:0:0:0.00:0.00:0.00:0:0.00:0.00:0.00	C:0:0.00:0.00:0.00:0:0:0.00:0.00:0.00:0:0.00:0.00:0.00	G:0:0.00:0.00:0.00:0:0:0.00:0.00:0.00:0:0.00:0.00:0.00	T:33:60.00:34.30:60.00:33:0:0.00:0.00:0.00:0:0.00:0.00:0.00	N:0:0.00:0.00:0.00:0:0:0.00:0.00:0.00:0:0.00:0.00:0.00
CMM1971	76	A:37:60.00:36.00:60.00:37:0:0.00:0.00:0.00:0:0.00:0.00:0.00	C:0:0.00:0.00:0.00:0:0:0.00:0.00:0.00:0:0.00:0.00:0.00	G:0:0.00:0.00:0.00:0:0:0.00:0.00:0.00:0:0.00:0.00:0.00	T:0:0.00:0.00:0.00:0:0:0.00:0.00:0.00:0:0.00:0.00:0.00	N:0:0.00:0.00:0.00:0:0:0.00:0.00:0.00:0:0.00:0.00:0.00
CMM1971	77	A:0:0.00:0.00:0.00:0:0:0.00:0.00:0.00:0:0.00:0.00:0.00	C:0:0.00:0.00:0.00:0:0:0.00:0.00:0.00:0:0.00:0.00:0.00	G:0:0.00:0.00:0.00:0:0:0.00:0.00:0.00:0:0.00:0.00:0.00	T:37:60.00:33.68:60.00:37:0:0.00:0.00:0.00:0:0.00:0.00:0.00	N:0:0.00:0.00:0.00:0:0:0.00:0.00:0.00:0:0.00:0.00:0.00
CMM1971	78	A:0:0.00:0.00:0.00:0:0:0.00:0.00:0.00:0:0.00:0.00:0.00	C:37:60.00:34.95:60.00:37:0:0.00:0.00:0.00:0:0.00:0.00:0.00	G:0:0.00:0.00:0.00:0:0:0.00:0.00:0.00:0:0.00:0.00:0.00	T:0:0.00:0.00:0.00:0:0:0.00:0.00:0.00:0:0.00:0.00:0.00	N:0:0.00:0.00:0.00:0:0:0.00:0.00:0.00:0:0.00:0.00:0.00
CMM1971	79	A:0:0.00:0.00:0.00:0:0:0.00:0.00:0.00:0:0.00:0.00:0.00	C:1:60.00:4.00:60.00:1:0:0.00:0.02:0.00:0:0.00:0.00:0.00	G:36:60.00:36.64:60.00:36:0:0.00:0.00:0.00:0:0.00:0.00:0.00	T:0:0.00:0.00:0.00:0:0:0.00:0.00:0.00:0:0.00:0.00:0.00	N:0:0.00:0.00:0.00:0:0:0.00:0.00:0.00:0:0.00:0.00:0.00
CMM1971	80	A:0:0.00:0.00:0.00:0:0:0.00:0.00:0.00:0:0.00:0.00:0.00	C:37:60.00:36.16:60.00:37:0:0.00:0.00:0.00:0:0.00:0.00:0.00	G:0:0.00:0.00:0.00:0:0:0.00:0.00:0.00:0:0.00:0.00:0.00	T:0:0.00:0.00:0.00:0:0:0.00:0.00:0.00:0:0.00:0.00:0.00	N:0:0.00:0.00:0.00:0:0:0.00:0.00:0.00:0:0.00:0.00:0.00
CMM1971	81	A:0:0.00:0.00:0.00:0:0:0.00:0.00:0.00:0:0.00:0.00:0.00	C:0:0.00:0.00:0.00:0:0:0.00:0.00:0.00:0:0.00:0.00:0.00	G:37:60.00:36.38:60.00:37:0:0.00:0.00:0.00:0:0.00:0.00:0.00	T:0:0.00:0.00:0.00:0:0:0.00:0.00:0.00:0:0.00:0.00:0.00	N:0:0.00:0.00:0.00:0:0:0.00:0.00:0.00:0:0.00:0.00:0.00
CMM1971	82	A:0:0.00:0.00:0.00:0:0:0.00:0.00:0.00:0:0.00:0.00:0.00	C:0:0.00:0.00:0.00:0:0:0.00:0.00:0.00:0:0.00:0.00:0.00	G:37:60.00:31.43:60.00:37:0:0.00:0.00:0.00:0:0.00:0.00:0.00	T:0:0.00:0.00:0.00:0:0:0.00:0.00:0.00:0:0.00:0.00:0.00	N:0:0.00:0.00:0.00:0:0:0.00:0.00:0.00:0:0.00:0.00:0.00
CMM1971	83	A:0:0.00:0.00:0.00:0:0:0.00:0.00:0.00:0:0.00:0.00:0.00	C:0:0.00:0.00:0.00:0:0:0.00:0.00:0.00:0:0.00:0.00:0.00	G:37:60.00:34.70:60.00:37:0:0.00:0.00:0.00:0:0.00:0.00:0.00	T:0:0.00:0.00:0.00:0:0:0.00:0.00:0.00:0:0.00:0.00:0.00	N:0:0.00:0.00:0.00:0:0:0.00:0.00:0.00:0:0.00:0.00:0.00
CMM1971	84	A:0:0.00:0.00:0.00:0:0:0.00:0.00:0.00:0:0.00:0.00:0.00	C:0:0.00:0.00:0.00:0:0:0.00:0.00:0.00:0:0.00:0.00:0.00	G:0:0.00:0.00:0.00:0:0:0.00:0.00:0.00:0:0.00:0.00:0.00	T:33:60.00:33.24:60.00:33:0:0.00:0.00:0.00:0:0.00:0.00:0.00	N:0:0.00:0.00:0.00:0:0:0.00:0.00:0.00:0:0.00:0.00:0.00
CMM1971	85	A:0:0.00:0.00:0.00:0:0:0.00:0.00:0.00:0:0.00:0.00:0.00	C:0:0.00:0.00:0.00:0:0:0.00:0.00:0.00:0:0.00:0.00:0.00	G:33:60.00:35.88:60.00:33:0:0.00:0.00:0.00:0:0.00:0.00:0.00	T:0:0.00:0.00:0.00:0:0:0.00:0.00:0.00:0:0.00:0.00:0.00	N:0:0.00:0.00:0.00:0:0:0.00:0.00:0.00:0:0.00:0.00:0.00
CMM1971	86	A:0:0.00:0.00:0.00:0:0:0.00:0.00:0.00:0:0.00:0.00:0.00	C:33:60.00:35.58:60.00:33:0:0.00:0.00:0.00:0:0.00:0.00:0.00	G:0:0.00:0.00:0.00:0:0:0.00:0.00:0.00:0:0.00:0.00:0.00	T:0:0.00:0.00:0.00:0:0:0.00:0.00:0.00:0:0.00:0.00:0.00	N:0:0.00:0.00:0.00:0:0:0.00:0.00:0.00:0:0.00:0.00:0.00
CMM1971	87	A:0:0.00:0.00:0.00:0:0:0.00:0.00:0.00:0:0.00:0.00:0.00	C:0:0.00:0.00:0.00:0:0:0.00:0.00:0.00:0:0.00:0.00:0.00	G:0:0.00:0.00:0.00:0:0:0.00:0.00:0.00:0:0.00:0.00:0.00	T:33:60.00:33.94:60.00:33:0:0.00:0.00:0.00:0:0.00:0.00:0.00	N:0:0.00:0.00:0.00:0:0:0.00:0.00:0.00:0:0.00:0.00:0.00
CMM1971	88	A:0:0.00:0.00:0.00:0:0:0.00:0.00:0.00:0:0.00:0.00:0.00	C:0:0.00:0.00:0.00:0:0:0.00:0.00:0.00:0:0.00:0.00:0.00	G:0:0.00:0.00:0.00:0:0:0.00:0.00:0.00:0:0.00:0.00:0.00	T:33:60.00:34.70:60.00:33:0:0.00:0.00:0.00:0:0.00:0.00:0.00	N:0:0.00:0.00:0.00:0:0:0.00:0.00:0.00:0:0.00:0.00:0.00
CMM1971	89	A:0:0.00:0.00:0.00:0:0:0.00:0.00:0.00:0:0.00:0.00:0.00	C:32:60.00:35.56:60.00:32:0:0.00:0.00:0.00:0:0.00:0.00:0.00	G:1:60.00:7.00:60.00:1:0:0.00:0.02:0.00:0:0.00:0.00:0.00	T:0:0.00:0.00:0.00:0:0:0.00:0.00:0.00:0:0.00:0.00:0.00	N:0:0.00:0.00:0.00:0:0:0.00:0.00:0.00:0:0.00:0.00:0.00
CMM1971	90	A:0:0.00:0.00:0.00:0:0:0.00:0.00:0.00:0:0.00:0.00:0.00	C:0:0.00:0.00:0.00:0:0:0.00:0.00:0.00:0:0.00:0.00:0.00	G:0:0.00:0.00:0.00:0:0:0.00:0.00:0.00:0:0.00:0.00:0.00	T:31:60.00:33.06:60.00:31:0:0.00:0.00:0.00:0:0.00:0.00:0.00	N:0:0.00:0.00:0.00:0:0:0.00:0.00:0.00:0:0.00:0.00:0.00
CMM1971	91	A:0:0.00:0.00:0.00:0:0:0.00:0.00:0.00:0:0.00:0.00:0.00	C:0:0.00:0.00:0.00:0:0:0.00:0.00:0.00:0:0.00:0.00:0.00	G:0:0.00:0.00:0.00:0:0:0.00:0.00:0.00:0:0.00:0.00:0.00	T:31:60.00:34.45:60.00:31:0:0.00:0.00:0.00:0:0.00:0.00:0.00	N:0:0.00:0.00:0.00:0:0:0.00:0.00:0.00:0:0.00:0.00:0.00
CMM1971	92	A:0:0.00:0.00:0.00:0:0:0.00:0.00:0.00:0:0.00:0.00:0.00	C:0:0.00:0.00:0.00:0:0:0.00:0.00:0.00:0:0.00:0.00:0.00	G:0:0.00:0.00:0.00:0:0:0.00:0.00:0.00:0:0.00:0.00:0.00	T:31:60.00:33.84:60.00:31:0:0.00:0.00:0.00:0:0.00:0.00:0.00	N:0:0.00:0.00:0.00:0:0:0.00:0.00:0.00:0:0.00:0.00:0.00
CMM1971	93	A:0:0.00:0.00:0.00:0:0:0.00:0.00:0.00:0:0.00:0.00:0.00	C:0:0.00:0.00:0.00:0:0:0.00:0.00:0.00:0:0.00:0.00:0.00	G:0:0.00:0.00:0.00:0:0:0.00:0.00:0.00:0:0.00:0.00:0.00	T:31:60.00:34.13:60.00:31:0:0.00:0.00:0.00:0:0.00:0.00:0.00	N:0:0.00:0.00:0.00:0:0:0.00:0.00:0.00:0:0.00:0.00:0.00
CMM1971	94	A:0:0.00:0.00:0.00:0:0:0.00:0.00:0.00:0:0.00:0.00:0.00	C:31:60.00:35.81:60.00:31:0:0.00:0.00:0.00:0:0.00:0.00:0.00	G:0:0.00:0.00:0.00:0:0:0.00:0.00:0.00:0:0.00:0.00:0.00	T:0:0.00:0.00:0.00:0:0:0.00:0.00:0.00:0:0.00:0.00:0.00	N:0:0.00:0.00:0.00:0:0:0.00:0.00:0.00:0:0.00:0.00:0.00
CMM1971	95	A:0:0.00:0.00:0.00:0:0:0.00:0.00:0.00:0:0.00:0.00:0.00	C:0:0.00:0.00:0.00:0:0:0.00:0.00:0.00:0:0.00:0.00:0.00	G:0:0.00:0.00:0.00:0:0:0.00:0.00:0.00:0:0.00:0.00:0.00	T:31:60.00:34.32:60.00:31:0:0.00:0.00:0.00:0:0.00:0.00:0.00	N:0:0.00:0.00:0.00:0:0:0.00:0.00:0.00:0:0.00:0.00:0.00
CMM1971	96	A:0:0.00:0.00:0.00:0:0:0.00:0.00:0.00:0:0.00:0.00:0.00	C:0:0.00:0.00:0.00:0:0:0.00:0.00:0.00:0:0.00:0.00:0.00	G:31:60.00:37.16:60.00:31:0:0.00:0.00:0.00:0:0.00:0.00:0.00	T:0:0.00:0.00:0.00:0:0:0.00:0.00:0.00:0:0.00:0.00:0.00	N:0:0.00:0.00:0.00:0:0:0.00:0.00:0.00:0:0.00:0.00:0.00
CMM1971	97	A:0:0.00:0.00:0.00:0:0:0.00:0.00:0.00:0:0.00:0.00:0.00	C:0:0.00:0.00:0.00:0:0:0.00:0.00:0.00:0:0.00:0.00:0.00	G:0:0.00:0.00:0.00:0:0:0.00:0.00:0.00:0:0.00:0.00:0.00	T:31:60.00:32.23:60.00:31:0:0.00:0.00:0.00:0:0.00:0.00:0.00	N:0:0.00:0.00:0.00:0:0:0.00:0.00:0.00:0:0.00:0.00:0.00
CMM1971	98	A:31:60.00:35.65:60.00:31:0:0.00:0.00:0.00:0:0.00:0.00:0.00	C:0:0.00:0.00:0.00:0:0:0.00:0.00:0.00:0:0.00:0.00:0.00	G:0:0.00:0.00:0.00:0:0:0.00:0.00:0.00:0:0.00:0.00:0.00	T:0:0.00:0.00:0.00:0:0:0.00:0.00:0.00:0:0.00:0.00:0.00	N:0:0.00:0.00:0.00:0:0:0.00:0.00:0.00:0:0.00:0.00:0.00
CMM1971	99	A:0:0.00:0.00:0.00:0:0:0.00:0.00:0.00:0:0.00:0.00:0.00	C:0:0.00:0.00:0.00:0:0:0.00:0.00:0.00:0:0.00:0.00:0.00	G:0:0.00:0.00:0.00:0:0:0.00:0.00:0.00:0:0.00:0.00:0.00	T:30:60.00:33.40:60.00:30:0:0.00:0.00:0.00:0:0.00:0.00:0.00	N:0:0.00:0.00:0.00:0:0:0.00:0.00:0.00:0:0.00:0.00:0.00
CMM1971	100	A:0:0.00:0.00:0.00:0:0:0.00:0.00:0.00:0:0.00:0.00:0.00	C:0:0.00:0.00:0.00:0:0:0.00:0.00:0.00:0:0.00:0.00:0.00	G:30:60.00:37.73:60.00:30:0:0.00:0.00:0.00:0:0.00:0.00:0.00	T:0:0.00:0.00:0.00:0:0:0.00:0.00:0.00:0:0.00:0.00:0.00	N:0:0.00:0.00:0.00:0:0:0.00:0.00:0.00:0:0.00:0.00:0.00
CMM1971	101	A:0:0.00:0.00:0.00:0:0:0.00:0.00:0.00:0:0.00:0.00:0.00	C:0:0.00:0.00:0.00:0:0:0.00:0.00:0.00:0:0.00:0.00:0.00	G:0:0.00:0.00:0.00:0:0:0.00:0.00:0.00:0:0.00:0.00:0.00	T:30:60.00:33.00:60.00:30:0:0.00:0.00:0.00:0:0.00:0.00:0.00	N:0:0.00:0.00:0.00:0:0:0.00:0.00:0.00:0:0.00:0.00:0.00
CMM1971	102	A:0:0.00:0.00:0.00:0:0:0.00:0.00:0.00:0:0.00:0.00:0.00	C:0:0.00:0.00:0.00:0:0:0.00:0.00:0.00:0:0.00:0.00:0.00	G:30:60.00:36.90:60.00:30:0:0.00:0.00:0.00:0:0.00:0.00:0.00	T:0:0.00:0.00:0.00:0:0:0.00:0.00:0.00:0:0.00:0.00:0.00	N:0:0.00:0.00:0.00:0:0:0.00:0.00:0.00:0:0.00:0.00:0.00
CMM1971	103	A:0:0.00:0.00:0.00:0:0:0.00:0.00:0.00:0:0.00:0.00:0.00	C:0:0.00:0.00:0.00:0:0:0.00:0.00:0.00:0:0.00:0.00:0.00	G:0:0.00:0.00:0.00:0:0:0.00:0.00:0.00:0:0.00:0.00:0.00	T:29:60.00:32.62:60.00:29:0:0.00:0.00:0.00:0:0.00:0.00:0.00	N:0:0.00:0.00:0.00:0:0:0.00:0.00:0.00:0:0.00:0.00:0.00
CMM1971	104	A:29:60.00:35.41:60.00:29:0:0.00:0.00:0.00:0:0.00:0.00:0.00	C:0:0.00:0.00:0.00:0:0:0.00:0.00:0.00:0:0.00:0.00:0.00	G:0:0.00:0.00:0.00:0:0:0.00:0.00:0.00:0:0.00:0.00:0.00	T:0:0.00:0.00:0.00:0:0:0.00:0.00:0.00:0:0.00:0.00:0.00	N:0:0.00:0.00:0.00:0:0:0.00:0.00:0.00:0:0.00:0.00:0.00
CMM1971	105	A:0:0.00:0.00:0.00:0:0:0.00:0.00:0.00:0:0.00:0.00:0.00	C:29:60.00:33.76:60.00:29:0:0.00:0.00:0.00:0:0.00:0.00:0.00	G:0:0.00:0.00:0.00:0:0:0.00:0.00:0.00:0:0.00:0.00:0.00	T:0:0.00:0.00:0.00:0:0:0.00:0.00:0.00:0:0.00:0.00:0.00	N:0:0.00:0.00:0.00:0:0:0.00:0.00:0.00:0:0.00:0.00:0.00
CMM1971	106	A:0:0.00:0.00:0.00:0:0:0.00:0.00:0.00:0:0.00:0.00:0.00	C:0:0.00:0.00:0.00:0:0:0.00:0.00:0.00:0:0.00:0.00:0.00	G:29:60.00:34.52:60.00:29:0:0.00:0.00:0.00:0:0.00:0.00:0.00	T:0:0.00:0.00:0.00:0:0:0.00:0.00:0.00:0:0.00:0.00:0.00	N:0:0.00:0.00:0.00:0:0:0.00:0.00:0.00:0:0.00:0.00:0.00
CMM1971	107	A:29:60.00:35.03:60.00:29:0:0.00:0.00:0.00:0:0.00:0.00:0.00	C:0:0.00:0.00:0.00:0:0:0.00:0.00:0.00:0:0.00:0.00:0.00	G:0:0.00:0.00:0.00:0:0:0.00:0.00:0.00:0:0.00:0.00:0.00	T:0:0.00:0.00:0.00:0:0:0.00:0.00:0.00:0:0.00:0.00:0.00	N:0:0.00:0.00:0.00:0:0:0.00:0.00:0.00:0:0.00:0.00:0.00
CMM1971	108	A:0:0.00:0.00:0.00:0:0:0.00:0.00:0.00:0:0.00:0.00:0.00	C:0:0.00:0.00:0.00:0:0:0.00:0.00:0.00:0:0.00:0.00:0.00	G:0:0.00:0.00:0.00:0:0:0.00:0.00:0.00:0:0.00:0.00:0.00	T:29:60.00:33.31:60.00:29:0:0.00:0.00:0.00:0:0.00:0.00:0.00	N:0:0.00:0.00:0.00:0:0:0.00:0.00:0.00:0:0.00:0.00:0.00
CMM1971	109	A:0:0.00:0.00:0.00:0:0:0.00:0.00:0.00:0:0.00:0.00:0.00	C:0:0.00:0.00:0.00:0:0:0.00:0.00:0.00:0:0.00:0.00:0.00	G:0:0.00:0.00:0.00:0:0:0.00:0.00:0.00:0:0.00:0.00:0.00	T:29:60.00:33.21:60.00:29:0:0.00:0.00:0.00:0:0.00:0.00:0.00	N:0:0.00:0.00:0.00:0:0:0.00:0.00:0.00:0:0.00:0.00:0.00
CMM1971	110	A:0:0.00:0.00:0.00:0:0:0.00:0.00:0.00:0:0.00:0.00:0.00	C:0:0.00:0.00:0.00:0:0:0.00:0.00:0.00:0:0.00:0.00:0.00	G:29:60.00:35.45:60.00:29:0:0.00:0.00:0.00:0:0.00:0.00:0.00	T:0:0.00:0.00:0.00:0:0:0.00:0.00:0.00:0:0.00:0.00:0.00	N:0:0.00:0.00:0.00:0:0:0.00:0.00:0.00:0:0.00:0.00:0.00
CMM1971	111	A:0:0.00:0.00:0.00:0:0:0.00:0.00:0.00:0:0.00:0.00:0.00	C:29:60.00:34.03:60.00:29:0:0.00:0.00:0.00:0:0.00:0.00:0.00	G:0:0.00:0.00:0.00:0:0:0.00:0.00:0.00:0:0.00:0.00:0.00	T:0:0.00:0.00:0.00:0:0:0.00:0.00:0.00:0:0.00:0.00:0.00	N:0:0.00:0.00:0.00:0:0:0.00:0.00:0.00:0:0.00:0.00:0.00
CMM1971	112	A:0:0.00:0.00:0.00:0:0:0.00:0.00:0.00:0:0.00:0.00:0.00	C:0:0.00:0.00:0.00:0:0:0.00:0.00:0.00:0:0.00:0.00:0.00	G:29:60.00:36.24:60.00:29:0:0.00:0.00:0.00:0:0.00:0.00:0.00	T:0:0.00:0.00:0.00:0:0:0.00:0.00:0.00:0:0.00:0.00:0.00	N:0:0.00:0.00:0.00:0:0:0.00:0.00:0.00:0:0.00:0.00:0.00
CMM1971	113	A:0:0.00:0.00:0.00:0:0:0.00:0.00:0.00:0:0.00:0.00:0.00	C:0:0.00:0.00:0.00:0:0:0.00:0.00:0.00:0:0.00:0.00:0.00	G:29:60.00:34.93:60.00:29:0:0.00:0.00:0.00:0:0.00:0.00:0.00	T:0:0.00:0.00:0.00:0:0:0.00:0.00:0.00:0:0.00:0.00:0.00	N:0:0.00:0.00:0.00:0:0:0.00:0.00:0.00:0:0.00:0.00:0.00
CMM1971	114	A:0:0.00:0.00:0.00:0:0:0.00:0.00:0.00:0:0.00:0.00:0.00	C:27:60.00:34.52:60.00:27:0:0.00:0.00:0.00:0:0.00:0.00:0.00	G:0:0.00:0.00:0.00:0:0:0.00:0.00:0.00:0:0.00:0.00:0.00	T:1:60.00:16.00:60.00:1:0:0.00:0.02:0.00:0:0.00:0.00:0.00	N:0:0.00:0.00:0.00:0:0:0.00:0.00:0.00:0:0.00:0.00:0.00
CMM1971	115	A:0:0.00:0.00:0.00:0:0:0.00:0.00:0.00:0:0.00:0.00:0.00	C:0:0.00:0.00:0.00:0:0:0.00:0.00:0.00:0:0.00:0.00:0.00	G:0:0.00:0.00:0.00:0:0:0.00:0.00:0.00:0:0.00:0.00:0.00	T:28:60.00:34.11:60.00:28:0:0.00:0.00:0.00:0:0.00:0.00:0.00	N:0:0.00:0.00:0.00:0:0:0.00:0.00:0.00:0:0.00:0.00:0.00
CMM1971	116	A:0:0.00:0.00:0.00:0:0:0.00:0.00:0.00:0:0.00:0.00:0.00	C:28:60.00:35.21:60.00:28:0:0.00:0.00:0.00:0:0.00:0.00:0.00	G:0:0.00:0.00:0.00:0:0:0.00:0.00:0.00:0:0.00:0.00:0.00	T:0:0.00:0.00:0.00:0:0:0.00:0.00:0.00:0:0.00:0.00:0.00	N:0:0.00:0.00:0.00:0:0:0.00:0.00:0.00:0:0.00:0.00:0.00
CMM1971	117	A:0:0.00:0.00:0.00:0:0:0.00:0.00:0.00:0:0.00:0.00:0.00	C:28:60.00:33.54:60.00:28:0:0.00:0.00:0.00:0:0.00:0.00:0.00	G:0:0.00:0.00:0.00:0:0:0.00:0.00:0.00:0:0.00:0.00:0.00	T:0:0.00:0.00:0.00:0:0:0.00:0.00:0.00:0:0.00:0.00:0.00	N:0:0.00:0.00:0.00:0:0:0.00:0.00:0.00:0:0.00:0.00:0.00
CMM1971	118	A:0:0.00:0.00:0.00:0:0:0.00:0.00:0.00:0:0.00:0.00:0.00	C:0:0.00:0.00:0.00:0:0:0.00:0.00:0.00:0:0.00:0.00:0.00	G:0:0.00:0.00:0.00:0:0:0.00:0.00:0.00:0:0.00:0.00:0.00	T:28:60.00:33.86:60.00:28:0:0.00:0.00:0.00:0:0.00:0.00:0.00	N:0:0.00:0.00:0.00:0:0:0.00:0.00:0.00:0:0.00:0.00:0.00
CMM1971	119	A:0:0.00:0.00:0.00:0:0:0.00:0.00:0.00:0:0.00:0.00:0.00	C:0:0.00:0.00:0.00:0:0:0.00:0.00:0.00:0:0.00:0.00:0.00	G:0:0.00:0.00:0.00:0:0:0.00:0.00:0.00:0:0.00:0.00:0.00	T:28:60.00:33.82:60.00:28:0:0.00:0.00:0.00:0:0.00:0.00:0.00	N:0:0.00:0.00:0.00:0:0:0.00:0.00:0.00:0:0.00:0.00:0.00
CMM1971	120	A:0:0.00:0.00:0.00:0:0:0.00:0.00:0.00:0:0.00:0.00:0.00	C:0:0.00:0.00:0.00:0:0:0.00:0.00:0.00:0:0.00:0.00:0.00	G:0:0.00:0.00:0.00:0:0:0.00:0.00:0.00:0:0.00:0.00:0.00	T:27:60.00:33.07:60.00:27:0:0.00:0.00:0.00:0:0.00:0.00:0.00	N:0:0.00:0.00:0.00:0:0:0.00:0.00:0.00:0:0.00:0.00:0.00
CMM1971	121	A:0:0.00:0.00:0.00:0:0:0.00:0.00:0.00:0:0.00:0.00:0.00	C:0:0.00:0.00:0.00:0:0:0.00:0.00:0.00:0:0.00:0.00:0.00	G:27:60.00:36.93:60.00:27:0:0.00:0.00:0.00:0:0.00:0.00:0.00	T:0:0.00:0.00:0.00:0:0:0.00:0.00:0.00:0:0.00:0.00:0.00	N:0:0.00:0.00:0.00:0:0:0.00:0.00:0.00:0:0.00:0.00:0.00
CMM1971	122	A:27:60.00:30.70:60.00:27:0:0.00:0.00:0.00:0:0.00:0.00:0.00	C:0:0.00:0.00:0.00:0:0:0.00:0.00:0.00:0:0.00:0.00:0.00	G:0:0.00:0.00:0.00:0:0:0.00:0.00:0.00:0:0.00:0.00:0.00	T:0:0.00:0.00:0.00:0:0:0.00:0.00:0.00:0:0.00:0.00:0.00	N:0:0.00:0.00:0.00:0:0:0.00:0.00:0.00:0:0.00:0.00:0.00
CMM1971	123	A:0:0.00:0.00:0.00:0:0:0.00:0.00:0.00:0:0.00:0.00:0.00	C:0:0.00:0.00:0.00:0:0:0.00:0.00:0.00:0:0.00:0.00:0.00	G:0:0.00:0.00:0.00:0:0:0.00:0.00:0.00:0:0.00:0.00:0.00	T:26:60.00:34.31:60.00:26:0:0.00:0.00:0.00:0:0.00:0.00:0.00	N:0:0.00:0.00:0.00:0:0:0.00:0.00:0.00:0:0.00:0.00:0.00
CMM1971	124	A:0:0.00:0.00:0.00:0:0:0.00:0.00:0.00:0:0.00:0.00:0.00	C:26:60.00:35.35:60.00:26:0:0.00:0.00:0.00:0:0.00:0.00:0.00	G:0:0.00:0.00:0.00:0:0:0.00:0.00:0.00:0:0.00:0.00:0.00	T:0:0.00:0.00:0.00:0:0:0.00:0.00:0.00:0:0.00:0.00:0.00	N:0:0.00:0.00:0.00:0:0:0.00:0.00:0.00:0:0.00:0.00:0.00
CMM1971	125	A:0:0.00:0.00:0.00:0:0:0.00:0.00:0.00:0:0.00:0.00:0.00	C:0:0.00:0.00:0.00:0:0:0.00:0.00:0.00:0:0.00:0.00:0.00	G:0:0.00:0.00:0.00:0:0:0.00:0.00:0.00:0:0.00:0.00:0.00	T:26:60.00:34.04:60.00:26:0:0.00:0.00:0.00:0:0.00:0.00:0.00	N:0:0.00:0.00:0.00:0:0:0.00:0.00:0.00:0:0.00:0.00:0.00
CMM1971	126	A:26:60.00:34.65:60.00:26:0:0.00:0.00:0.00:0:0.00:0.00:0.00	C:0:0.00:0.00:0.00:0:0:0.00:0.00:0.00:0:0.00:0.00:0.00	G:0:0.00:0.00:0.00:0:0:0.00:0.00:0.00:0:0.00:0.00:0.00	T:0:0.00:0.00:0.00:0:0:0.00:0.00:0.00:0:0.00:0.00:0.00	N:0:0.00:0.00:0.00:0:0:0.00:0.00:0.00:0:0.00:0.00:0.00
CMM1971	127	A:0:0.00:0.00:0.00:0:0:0.00:0.00:0.00:0:0.00:0.00:0.00	C:0:0.00:0.00:0.00:0:0:0.00:0.00:0.00:0:0.00:0.00:0.00	G:0:0.00:0.00:0.00:0:0:0.00:0.00:0.00:0:0.00:0.00:0.00	T:26:60.00:34.00:60.00:26:0:0.00:0.00:0.00:0:0.00:0.00:0.00	N:0:0.00:0.00:0.00:0:0:0.00:0.00:0.00:0:0.00:0.00:0.00
CMM1971	128	A:0:0.00:0.00:0.00:0:0:0.00:0.00:0.00:0:0.00:0.00:0.00	C:26:60.00:34.38:60.00:26:0:0.00:0.00:0.00:0:0.00:0.00:0.00	G:0:0.00:0.00:0.00:0:0:0.00:0.00:0.00:0:0.00:0.00:0.00	T:0:0.00:0.00:0.00:0:0:0.00:0.00:0.00:0:0.00:0.00:0.00	N:0:0.00:0.00:0.00:0:0:0.00:0.00:0.00:0:0.00:0.00:0.00
CMM1971	129	A:0:0.00:0.00:0.00:0:0:0.00:0.00:0.00:0:0.00:0.00:0.00	C:0:0.00:0.00:0.00:0:0:0.00:0.00:0.00:0:0.00:0.00:0.00	G:26:60.00:33.88:60.00:26:0:0.00:0.00:0.00:0:0.00:0.00:0.00	T:0:0.00:0.00:0.00:0:0:0.00:0.00:0.00:0:0.00:0.00:0.00	N:0:0.00:0.00:0.00:0:0:0.00:0.00:0.00:0:0.00:0.00:0.00
CMM1971	130	A:0:0.00:0.00:0.00:0:0:0.00:0.00:0.00:0:0.00:0.00:0.00	C:0:0.00:0.00:0.00:0:0:0.00:0.00:0.00:0:0.00:0.00:0.00	G:26:60.00:36.46:60.00:26:0:0.00:0.00:0.00:0:0.00:0.00:0.00	T:0:0.00:0.00:0.00:0:0:0.00:0.00:0.00:0:0.00:0.00:0.00	N:0:0.00:0.00:0.00:0:0:0.00:0.00:0.00:0:0.00:0.00:0.00
CMM1971	131	A:0:0.00:0.00:0.00:0:0:0.00:0.00:0.00:0:0.00:0.00:0.00	C:26:60.00:34.27:60.00:26:0:0.00:0.00:0.00:0:0.00:0.00:0.00	G:0:0.00:0.00:0.00:0:0:0.00:0.00:0.00:0:0.00:0.00:0.00	T:0:0.00:0.00:0.00:0:0:0.00:0.00:0.00:0:0.00:0.00:0.00	N:0:0.00:0.00:0.00:0:0:0.00:0.00:0.00:0:0.00:0.00:0.00
CMM1971	132	A:0:0.00:0.00:0.00:0:0:0.00:0.00:0.00:0:0.00:0.00:0.00	C:26:60.00:34.35:60.00:26:0:0.00:0.00:0.00:0:0.00:0.00:0.00	G:0:0.00:0.00:0.00:0:0:0.00:0.00:0.00:0:0.00:0.00:0.00	T:0:0.00:0.00:0.00:0:0:0.00:0.00:0.00:0:0.00:0.00:0.00	N:0:0.00:0.00:0.00:0:0:0.00:0.00:0.00:0:0.00:0.00:0.00
CMM1971	133	A:26:60.00:35.35:60.00:26:0:0.00:0.00:0.00:0:0.00:0.00:0.00	C:0:0.00:0.00:0.00:0:0:0.00:0.00:0.00:0:0.00:0.00:0.00	G:0:0.00:0.00:0.00:0:0:0.00:0.00:0.00:0:0.00:0.00:0.00	T:0:0.00:0.00:0.00:0:0:0.00:0.00:0.00:0:0.00:0.00:0.00	N:0:0.00:0.00:0.00:0:0:0.00:0.00:0.00:0:0.00:0.00:0.00
CMM1971	134	A:0:0.00:0.00:0.00:0:0:0.00:0.00:0.00:0:0.00:0.00:0.00	C:0:0.00:0.00:0.00:0:0:0.00:0.00:0.00:0:0.00:0.00:0.00	G:0:0.00:0.00:0.00:0:0:0.00:0.00:0.00:0:0.00:0.00:0.00	T:26:60.00:33.58:60.00:26:0:0.00:0.00:0.00:0:0.00:0.00:0.00	N:0:0.00:0.00:0.00:0:0:0.00:0.00:0.00:0:0.00:0.00:0.00
CMM1971	135	A:0:0.00:0.00:0.00:0:0:0.00:0.00:0.00:0:0.00:0.00:0.00	C:0:0.00:0.00:0.00:0:0:0.00:0.00:0.00:0:0.00:0.00:0.00	G:26:60.00:35.92:60.00:26:0:0.00:0.00:0.00:0:0.00:0.00:0.00	T:0:0.00:0.00:0.00:0:0:0.00:0.00:0.00:0:0.00:0.00:0.00	N:0:0.00:0.00:0.00:0:0:0.00:0.00:0.00:0:0.00:0.00:0.00
CMM1971	136	A:0:0.00:0.00:0.00:0:0:0.00:0.00:0.00:0:0.00:0.00:0.00	C:0:0.00:0.00:0.00:0:0:0.00:0.00:0.00:0:0.00:0.00:0.00	G:0:0.00:0.00:0.00:0:0:0.00:0.00:0.00:0:0.00:0.00:0.00	T:26:60.00:32.73:60.00:26:0:0.00:0.00:0.00:0:0.00:0.00:0.00	N:0:0.00:0.00:0.00:0:0:0.00:0.00:0.00:0:0.00:0.00:0.00
CMM1971	137	A:0:0.00:0.00:0.00:0:0:0.00:0.00:0.00:0:0.00:0.00:0.00	C:26:60.00:35.85:60.00:26:0:0.00:0.00:0.00:0:0.00:0.00:0.00	G:0:0.00:0.00:0.00:0:0:0.00:0.00:0.00:0:0.00:0.00:0.00	T:0:0.00:0.00:0.00:0:0:0.00:0.00:0.00:0:0.00:0.00:0.00	N:0:0.00:0.00:0.00:0:0:0.00:0.00:0.00:0:0.00:0.00:0.00
CMM1971	138	A:0:0.00:0.00:0.00:0:0:0.00:0.00:0.00:0:0.00:0.00:0.00	C:0:0.00:0.00:0.00:0:0:0.00:0.00:0.00:0:0.00:0.00:0.00	G:0:0.00:0.00:0.00:0:0:0.00:0.00:0.00:0:0.00:0.00:0.00	T:26:60.00:34.15:60.00:26:0:0.00:0.00:0.00:0:0.00:0.00:0.00	N:0:0.00:0.00:0.00:0:0:0.00:0.00:0.00:0:0.00:0.00:0.00
CMM1971	139	A:0:0.00:0.00:0.00:0:0:0.00:0.00:0.00:0:0.00:0.00:0.00	C:26:60.00:34.73:60.00:26:0:0.00:0.00:0.00:0:0.00:0.00:0.00	G:0:0.00:0.00:0.00:0:0:0.00:0.00:0.00:0:0.00:0.00:0.00	T:0:0.00:0.00:0.00:0:0:0.00:0.00:0.00:0:0.00:0.00:0.00	N:0:0.00:0.00:0.00:0:0:0.00:0.00:0.00:0:0.00:0.00:0.00
CMM1971	140	A:0:0.00:0.00:0.00:0:0:0.00:0.00:0.00:0:0.00:0.00:0.00	C:0:0.00:0.00:0.00:0:0:0.00:0.00:0.00:0:0.00:0.00:0.00	G:26:60.00:33.73:60.00:26:0:0.00:0.00:0.00:0:0.00:0.00:0.00	T:0:0.00:0.00:0.00:0:0:0.00:0.00:0.00:0:0.00:0.00:0.00	N:0:0.00:0.00:0.00:0:0:0.00:0.00:0.00:0:0.00:0.00:0.00
CMM1971	141	A:0:0.00:0.00:0.00:0:0:0.00:0.00:0.00:0:0.00:0.00:0.00	C:26:60.00:33.42:60.00:26:0:0.00:0.00:0.00:0:0.00:0.00:0.00	G:0:0.00:0.00:0.00:0:0:0.00:0.00:0.00:0:0.00:0.00:0.00	T:0:0.00:0.00:0.00:0:0:0.00:0.00:0.00:0:0.00:0.00:0.00	N:0:0.00:0.00:0.00:0:0:0.00:0.00:0.00:0:0.00:0.00:0.00
CMM1971	142	A:0:0.00:0.00:0.00:0:0:0.00:0.00:0.00:0:0.00:0.00:0.00	C:0:0.00:0.00:0.00:0:0:0.00:0.00:0.00:0:0.00:0.00:0.00	G:26:60.00:34.69:60.00:26:0:0.00:0.00:0.00:0:0.00:0.00:0.00	T:0:0.00:0.00:0.00:0:0:0.00:0.00:0.00:0:0.00:0.00:0.00	N:0:0.00:0.00:0.00:0:0:0.00:0.00:0.00:0:0.00:0.00:0.00
CMM1971	143	A:26:60.00:35.54:60.00:26:0:0.00:0.00:0.00:0:0.00:0.00:0.00	C:0:0.00:0.00:0.00:0:0:0.00:0.00:0.00:0:0.00:0.00:0.00	G:0:0.00:0.00:0.00:0:0:0.00:0.00:0.00:0:0.00:0.00:0.00	T:0:0.00:0.00:0.00:0:0:0.00:0.00:0.00:0:0.00:0.00:0.00	N:0:0.00:0.00:0.00:0:0:0.00:0.00:0.00:0:0.00:0.00:0.00
CMM1971	144	A:26:60.00:35.38:60.00:26:0:0.00:0.00:0.00:0:0.00:0.00:0.00	C:0:0.00:0.00:0.00:0:0:0.00:0.00:0.00:0:0.00:0.00:0.00	G:0:0.00:0.00:0.00:0:0:0.00:0.00:0.00:0:0.00:0.00:0.00	T:0:0.00:0.00:0.00:0:0:0.00:0.00:0.00:0:0.00:0.00:0.00	N:0:0.00:0.00:0.00:0:0:0.00:0.00:0.00:0:0.00:0.00:0.00
CMM1971	145	A:26:60.00:35.31:60.00:26:0:0.00:0.00:0.00:0:0.00:0.00:0.00	C:0:0.00:0.00:0.00:0:0:0.00:0.00:0.00:0:0.00:0.00:0.00	G:0:0.00:0.00:0.00:0:0:0.00:0.00:0.00:0:0.00:0.00:0.00	T:0:0.00:0.00:0.00:0:0:0.00:0.00:0.00:0:0.00:0.00:0.00	N:0:0.00:0.00:0.00:0:0:0.00:0.00:0.00:0:0.00:0.00:0.00
CMM1971	146	A:0:0.00:0.00:0.00:0:0:0.00:0.00:0.00:0:0.00:0.00:0.00	C:0:0.00:0.00:0.00:0:0:0.00:0.00:0.00:0:0.00:0.00:0.00	G:0:0.00:0.00:0.00:0:0:0.00:0.00:0.00:0:0.00:0.00:0.00	T:26:60.00:32.50:60.00:26:0:0.00:0.00:0.00:0:0.00:0.00:0.00	N:0:0.00:0.00:0.00:0:0:0.00:0.00:0.00:0:0.00:0.00:0.00
CMM1971	147	A:0:0.00:0.00:0.00:0:0:0.00:0.00:0.00:0:0.00:0.00:0.00	C:0:0.00:0.00:0.00:0:0:0.00:0.00:0.00:0:0.00:0.00:0.00	G:0:0.00:0.00:0.00:0:0:0.00:0.00:0.00:0:0.00:0.00:0.00	T:26:60.00:32.46:60.00:26:0:0.00:0.00:0.00:0:0.00:0.00:0.00	N:0:0.00:0.00:0.00:0:0:0.00:0.00:0.00:0:0.00:0.00:0.00
CMM1971	148	A:0:0.00:0.00:0.00:0:0:0.00:0.00:0.00:0:0.00:0.00:0.00	C:0:0.00:0.00:0.00:0:0:0.00:0.00:0.00:0:0.00:0.00:0.00	G:27:60.00:33.33:60.00:27:0:0.00:0.00:0.00:0:0.00:0.00:0.00	T:0:0.00:0.00:0.00:0:0:0.00:0.00:0.00:0:0.00:0.00:0.00	N:0:0.00:0.00:0.00:0:0:0.00:0.00:0.00:0:0.00:0.00:0.00
CMM1971	149	A:27:60.00:29.63:60.00:27:0:0.00:0.00:0.00:0:0.00:0.00:0.00	C:0:0.00:0.00:0.00:0:0:0.00:0.00:0.00:0:0.00:0.00:0.00	G:0:0.00:0.00:0.00:0:0:0.00:0.00:0.00:0:0.00:0.00:0.00	T:0:0.00:0.00:0.00:0:0:0.00:0.00:0.00:0:0.00:0.00:0.00	N:0:0.00:0.00:0.00:0:0:0.00:0.00:0.00:0:0.00:0.00:0.00
CMM1971	150	A:0:0.00:0.00:0.00:0:0:0.00:0.00:0.00:0:0.00:0.00:0.00	C:27:60.00:35.85:60.00:27:0:0.00:0.00:0.00:0:0.00:0.00:0.00	G:0:0.00:0.00:0.00:0:0:0.00:0.00:0.00:0:0.00:0.00:0.00	T:0:0.00:0.00:0.00:0:0:0.00:0.00:0.00:0:0.00:0.00:0.00	N:0:0.00:0.00:0.00:0:0:0.00:0.00:0.00:0:0.00:0.00:0.00
CMM1971	151	A:0:0.00:0.00:0.00:0:0:0.00:0.00:0.00:0:0.00:0.00:0.00	C:0:0.00:0.00:0.00:0:0:0.00:0.00:0.00:0:0.00:0.00:0.00	G:27:60.00:35.07:60.00:27:0:0.00:0.00:0.00:0:0.00:0.00:0.00	T:0:0.00:0.00:0.00:0:0:0.00:0.00:0.00:0:0.00:0.00:0.00	N:0:0.00:0.00:0.00:0:0:0.00:0.00:0.00:0:0.00:0.00:0.00
CMM1971	152	A:0:0.00:0.00:0.00:0:0:0.00:0.00:0.00:0:0.00:0.00:0.00	C:27:60.00:34.78:60.00:27:0:0.00:0.00:0.00:0:0.00:0.00:0.00	G:0:0.00:0.00:0.00:0:0:0.00:0.00:0.00:0:0.00:0.00:0.00	T:0:0.00:0.00:0.00:0:0:0.00:0.00:0.00:0:0.00:0.00:0.00	N:0:0.00:0.00:0.00:0:0:0.00:0.00:0.00:0:0.00:0.00:0.00
CMM1971	153	A:0:0.00:0.00:0.00:0:0:0.00:0.00:0.00:0:0.00:0.00:0.00	C:0:0.00:0.00:0.00:0:0:0.00:0.00:0.00:0:0.00:0.00:0.00	G:0:0.00:0.00:0.00:0:0:0.00:0.00:0.00:0:0.00:0.00:0.00	T:27:60.00:33.89:60.00:27:0:0.00:0.00:0.00:0:0.00:0.00:0.00	N:0:0.00:0.00:0.00:0:0:0.00:0.00:0.00:0:0.00:0.00:0.00
CMM1971	154	A:0:0.00:0.00:0.00:0:0:0.00:0.00:0.00:0:0.00:0.00:0.00	C:0:0.00:0.00:0.00:0:0:0.00:0.00:0.00:0:0.00:0.00:0.00	G:0:0.00:0.00:0.00:0:0:0.00:0.00:0.00:0:0.00:0.00:0.00	T:27:60.00:33.44:60.00:27:0:0.00:0.00:0.00:0:0.00:0.00:0.00	N:0:0.00:0.00:0.00:0:0:0.00:0.00:0.00:0:0.00:0.00:0.00
CMM1971	155	A:0:0.00:0.00:0.00:0:0:0.00:0.00:0.00:0:0.00:0.00:0.00	C:0:0.00:0.00:0.00:0:0:0.00:0.00:0.00:0:0.00:0.00:0.00	G:0:0.00:0.00:0.00:0:0:0.00:0.00:0.00:0:0.00:0.00:0.00	T:27:60.00:34.15:60.00:27:0:0.00:0.00:0.00:0:0.00:0.00:0.00	N:0:0.00:0.00:0.00:0:0:0.00:0.00:0.00:0:0.00:0.00:0.00
CMM1971	156	A:0:0.00:0.00:0.00:0:0:0.00:0.00:0.00:0:0.00:0.00:0.00	C:27:60.00:35.41:60.00:27:0:0.00:0.00:0.00:0:0.00:0.00:0.00	G:0:0.00:0.00:0.00:0:0:0.00:0.00:0.00:0:0.00:0.00:0.00	T:0:0.00:0.00:0.00:0:0:0.00:0.00:0.00:0:0.00:0.00:0.00	N:0:0.00:0.00:0.00:0:0:0.00:0.00:0.00:0:0.00:0.00:0.00
CMM1971	157	A:0:0.00:0.00:0.00:0:0:0.00:0.00:0.00:0:0.00:0.00:0.00	C:27:60.00:36.37:60.00:27:0:0.00:0.00:0.00:0:0.00:0.00:0.00	G:0:0.00:0.00:0.00:0:0:0.00:0.00:0.00:0:0.00:0.00:0.00	T:0:0.00:0.00:0.00:0:0:0.00:0.00:0.00:0:0.00:0.00:0.00	N:0:0.00:0.00:0.00:0:0:0.00:0.00:0.00:0:0.00:0.00:0.00
CMM1971	158	A:0:0.00:0.00:0.00:0:0:0.00:0.00:0.00:0:0.00:0.00:0.00	C:0:0.00:0.00:0.00:0:0:0.00:0.00:0.00:0:0.00:0.00:0.00	G:0:0.00:0.00:0.00:0:0:0.00:0.00:0.00:0:0.00:0.00:0.00	T:27:60.00:34.04:60.00:27:0:0.00:0.00:0.00:0:0.00:0.00:0.00	N:0:0.00:0.00:0.00:0:0:0.00:0.00:0.00:0:0.00:0.00:0.00
CMM1971	159	A:0:0.00:0.00:0.00:0:0:0.00:0.00:0.00:0:0.00:0.00:0.00	C:0:0.00:0.00:0.00:0:0:0.00:0.00:0.00:0:0.00:0.00:0.00	G:27:60.00:37.63:60.00:27:0:0.00:0.00:0.00:0:0.00:0.00:0.00	T:0:0.00:0.00:0.00:0:0:0.00:0.00:0.00:0:0.00:0.00:0.00	N:0:0.00:0.00:0.00:0:0:0.00:0.00:0.00:0:0.00:0.00:0.00
CMM1971	160	A:27:60.00:29.96:60.00:27:0:0.00:0.00:0.00:0:0.00:0.00:0.00	C:0:0.00:0.00:0.00:0:0:0.00:0.00:0.00:0:0.00:0.00:0.00	G:0:0.00:0.00:0.00:0:0:0.00:0.00:0.00:0:0.00:0.00:0.00	T:0:0.00:0.00:0.00:0:0:0.00:0.00:0.00:0:0.00:0.00:0.00	N:0:0.00:0.00:0.00:0:0:0.00:0.00:0.00:0:0.00:0.00:0.00
CMM1971	161	A:27:60.00:33.67:60.00:27:0:0.00:0.00:0.00:0:0.00:0.00:0.00	C:0:0.00:0.00:0.00:0:0:0.00:0.00:0.00:0:0.00:0.00:0.00	G:0:0.00:0.00:0.00:0:0:0.00:0.00:0.00:0:0.00:0.00:0.00	T:0:0.00:0.00:0.00:0:0:0.00:0.00:0.00:0:0.00:0.00:0.00	N:0:0.00:0.00:0.00:0:0:0.00:0.00:0.00:0:0.00:0.00:0.00
CMM1971	162	A:0:0.00:0.00:0.00:0:0:0.00:0.00:0.00:0:0.00:0.00:0.00	C:0:0.00:0.00:0.00:0:0:0.00:0.00:0.00:0:0.00:0.00:0.00	G:0:0.00:0.00:0.00:0:0:0.00:0.00:0.00:0:0.00:0.00:0.00	T:27:60.00:33.67:60.00:27:0:0.00:0.00:0.00:0:0.00:0.00:0.00	N:0:0.00:0.00:0.00:0:0:0.00:0.00:0.00:0:0.00:0.00:0.00
CMM1971	163	A:0:0.00:0.00:0.00:0:0:0.00:0.00:0.00:0:0.00:0.00:0.00	C:27:60.00:34.30:60.00:27:0:0.00:0.00:0.00:0:0.00:0.00:0.00	G:0:0.00:0.00:0.00:0:0:0.00:0.00:0.00:0:0.00:0.00:0.00	T:0:0.00:0.00:0.00:0:0:0.00:0.00:0.00:0:0.00:0.00:0.00	N:0:0.00:0.00:0.00:0:0:0.00:0.00:0.00:0:0.00:0.00:0.00
CMM1971	164	A:0:0.00:0.00:0.00:0:0:0.00:0.00:0.00:0:0.00:0.00:0.00	C:0:0.00:0.00:0.00:0:0:0.00:0.00:0.00:0:0.00:0.00:0.00	G:27:60.00:34.74:60.00:27:0:0.00:0.00:0.00:0:0.00:0.00:0.00	T:0:0.00:0.00:0.00:0:0:0.00:0.00:0.00:0:0.00:0.00:0.00	N:0:0.00:0.00:0.00:0:0:0.00:0.00:0.00:0:0.00:0.00:0.00
CMM1971	165	A:0:0.00:0.00:0.00:0:0:0.00:0.00:0.00:0:0.00:0.00:0.00	C:27:60.00:33.37:60.00:27:0:0.00:0.00:0.00:0:0.00:0.00:0.00	G:0:0.00:0.00:0.00:0:0:0.00:0.00:0.00:0:0.00:0.00:0.00	T:0:0.00:0.00:0.00:0:0:0.00:0.00:0.00:0:0.00:0.00:0.00	N:0:0.00:0.00:0.00:0:0:0.00:0.00:0.00:0:0.00:0.00:0.00
CMM1971	166	A:0:0.00:0.00:0.00:0:0:0.00:0.00:0.00:0:0.00:0.00:0.00	C:0:0.00:0.00:0.00:0:0:0.00:0.00:0.00:0:0.00:0.00:0.00	G:0:0.00:0.00:0.00:0:0:0.00:0.00:0.00:0:0.00:0.00:0.00	T:27:60.00:33.85:60.00:27:0:0.00:0.00:0.00:0:0.00:0.00:0.00	N:0:0.00:0.00:0.00:0:0:0.00:0.00:0.00:0:0.00:0.00:0.00
CMM1971	167	A:27:60.00:35.89:60.00:27:0:0.00:0.00:0.00:0:0.00:0.00:0.00	C:0:0.00:0.00:0.00:0:0:0.00:0.00:0.00:0:0.00:0.00:0.00	G:0:0.00:0.00:0.00:0:0:0.00:0.00:0.00:0:0.00:0.00:0.00	T:0:0.00:0.00:0.00:0:0:0.00:0.00:0.00:0:0.00:0.00:0.00	N:0:0.00:0.00:0.00:0:0:0.00:0.00:0.00:0:0.00:0.00:0.00
CMM1971	168	A:0:0.00:0.00:0.00:0:0:0.00:0.00:0.00:0:0.00:0.00:0.00	C:26:60.00:34.04:60.00:26:0:0.00:0.00:0.00:0:0.00:0.00:0.00	G:1:60.00:22.00:60.00:1:0:0.00:0.02:0.00:0:0.00:0.00:0.00	T:0:0.00:0.00:0.00:0:0:0.00:0.00:0.00:0:0.00:0.00:0.00	N:0:0.00:0.00:0.00:0:0:0.00:0.00:0.00:0:0.00:0.00:0.00
CMM1971	169	A:0:0.00:0.00:0.00:0:0:0.00:0.00:0.00:0:0.00:0.00:0.00	C:27:60.00:35.89:60.00:27:0:0.00:0.00:0.00:0:0.00:0.00:0.00	G:0:0.00:0.00:0.00:0:0:0.00:0.00:0.00:0:0.00:0.00:0.00	T:0:0.00:0.00:0.00:0:0:0.00:0.00:0.00:0:0.00:0.00:0.00	N:0:0.00:0.00:0.00:0:0:0.00:0.00:0.00:0:0.00:0.00:0.00
CMM1971	170	A:29:60.00:35.97:60.00:29:0:0.00:0.00:0.00:0:0.00:0.00:0.00	C:0:0.00:0.00:0.00:0:0:0.00:0.00:0.00:0:0.00:0.00:0.00	G:0:0.00:0.00:0.00:0:0:0.00:0.00:0.00:0:0.00:0.00:0.00	T:0:0.00:0.00:0.00:0:0:0.00:0.00:0.00:0:0.00:0.00:0.00	N:0:0.00:0.00:0.00:0:0:0.00:0.00:0.00:0:0.00:0.00:0.00
CMM1971	171	A:0:0.00:0.00:0.00:0:0:0.00:0.00:0.00:0:0.00:0.00:0.00	C:29:60.00:35.34:60.00:29:0:0.00:0.00:0.00:0:0.00:0.00:0.00	G:0:0.00:0.00:0.00:0:0:0.00:0.00:0.00:0:0.00:0.00:0.00	T:0:0.00:0.00:0.00:0:0:0.00:0.00:0.00:0:0.00:0.00:0.00	N:0:0.00:0.00:0.00:0:0:0.00:0.00:0.00:0:0.00:0.00:0.00
CMM1971	172	A:0:0.00:0.00:0.00:0:0:0.00:0.00:0.00:0:0.00:0.00:0.00	C:0:0.00:0.00:0.00:0:0:0.00:0.00:0.00:0:0.00:0.00:0.00	G:29:60.00:32.34:60.00:29:0:0.00:0.00:0.00:0:0.00:0.00:0.00	T:0:0.00:0.00:0.00:0:0:0.00:0.00:0.00:0:0.00:0.00:0.00	N:0:0.00:0.00:0.00:0:0:0.00:0.00:0.00:0:0.00:0.00:0.00
CMM1971	173	A:0:0.00:0.00:0.00:0:0:0.00:0.00:0.00:0:0.00:0.00:0.00	C:29:60.00:35.03:60.00:29:0:0.00:0.00:0.00:0:0.00:0.00:0.00	G:0:0.00:0.00:0.00:0:0:0.00:0.00:0.00:0:0.00:0.00:0.00	T:0:0.00:0.00:0.00:0:0:0.00:0.00:0.00:0:0.00:0.00:0.00	N:0:0.00:0.00:0.00:0:0:0.00:0.00:0.00:0:0.00:0.00:0.00
CMM1971	174	A:29:60.00:35.10:60.00:29:0:0.00:0.00:0.00:0:0.00:0.00:0.00	C:0:0.00:0.00:0.00:0:0:0.00:0.00:0.00:0:0.00:0.00:0.00	G:0:0.00:0.00:0.00:0:0:0.00:0.00:0.00:0:0.00:0.00:0.00	T:0:0.00:0.00:0.00:0:0:0.00:0.00:0.00:0:0.00:0.00:0.00	N:0:0.00:0.00:0.00:0:0:0.00:0.00:0.00:0:0.00:0.00:0.00
CMM1971	175	A:0:0.00:0.00:0.00:0:0:0.00:0.00:0.00:0:0.00:0.00:0.00	C:29:60.00:35.97:60.00:29:0:0.00:0.00:0.00:0:0.00:0.00:0.00	G:0:0.00:0.00:0.00:0:0:0.00:0.00:0.00:0:0.00:0.00:0.00	T:0:0.00:0.00:0.00:0:0:0.00:0.00:0.00:0:0.00:0.00:0.00	N:0:0.00:0.00:0.00:0:0:0.00:0.00:0.00:0:0.00:0.00:0.00
CMM1971	176	A:0:0.00:0.00:0.00:0:0:0.00:0.00:0.00:0:0.00:0.00:0.00	C:29:60.00:36.21:60.00:29:0:0.00:0.00:0.00:0:0.00:0.00:0.00	G:0:0.00:0.00:0.00:0:0:0.00:0.00:0.00:0:0.00:0.00:0.00	T:0:0.00:0.00:0.00:0:0:0.00:0.00:0.00:0:0.00:0.00:0.00	N:0:0.00:0.00:0.00:0:0:0.00:0.00:0.00:0:0.00:0.00:0.00
CMM1971	177	A:0:0.00:0.00:0.00:0:0:0.00:0.00:0.00:0:0.00:0.00:0.00	C:0:0.00:0.00:0.00:0:0:0.00:0.00:0.00:0:0.00:0.00:0.00	G:0:0.00:0.00:0.00:0:0:0.00:0.00:0.00:0:0.00:0.00:0.00	T:29:60.00:33.97:60.00:29:0:0.00:0.00:0.00:0:0.00:0.00:0.00	N:0:0.00:0.00:0.00:0:0:0.00:0.00:0.00:0:0.00:0.00:0.00
CMM1971	178	A:29:60.00:35.97:60.00:29:0:0.00:0.00:0.00:0:0.00:0.00:0.00	C:0:0.00:0.00:0.00:0:0:0.00:0.00:0.00:0:0.00:0.00:0.00	G:0:0.00:0.00:0.00:0:0:0.00:0.00:0.00:0:0.00:0.00:0.00	T:0:0.00:0.00:0.00:0:0:0.00:0.00:0.00:0:0.00:0.00:0.00	N:0:0.00:0.00:0.00:0:0:0.00:0.00:0.00:0:0.00:0.00:0.00
CMM1971	179	A:0:0.00:0.00:0.00:0:0:0.00:0.00:0.00:0:0.00:0.00:0.00	C:0:0.00:0.00:0.00:0:0:0.00:0.00:0.00:0:0.00:0.00:0.00	G:0:0.00:0.00:0.00:0:0:0.00:0.00:0.00:0:0.00:0.00:0.00	T:29:60.00:33.86:60.00:29:0:0.00:0.00:0.00:0:0.00:0.00:0.00	N:0:0.00:0.00:0.00:0:0:0.00:0.00:0.00:0:0.00:0.00:0.00
CMM1971	180	A:0:0.00:0.00:0.00:0:0:0.00:0.00:0.00:0:0.00:0.00:0.00	C:0:0.00:0.00:0.00:0:0:0.00:0.00:0.00:0:0.00:0.00:0.00	G:0:0.00:0.00:0.00:0:0:0.00:0.00:0.00:0:0.00:0.00:0.00	T:29:60.00:32.76:60.00:29:0:0.00:0.00:0.00:0:0.00:0.00:0.00	N:0:0.00:0.00:0.00:0:0:0.00:0.00:0.00:0:0.00:0.00:0.00
CMM1971	181	A:0:0.00:0.00:0.00:0:0:0.00:0.00:0.00:0:0.00:0.00:0.00	C:0:0.00:0.00:0.00:0:0:0.00:0.00:0.00:0:0.00:0.00:0.00	G:29:60.00:32.79:60.00:29:0:0.00:0.00:0.00:0:0.00:0.00:0.00	T:0:0.00:0.00:0.00:0:0:0.00:0.00:0.00:0:0.00:0.00:0.00	N:0:0.00:0.00:0.00:0:0:0.00:0.00:0.00:0:0.00:0.00:0.00
CMM1971	182	A:29:60.00:30.69:60.00:29:0:0.00:0.00:0.00:0:0.00:0.00:0.00	C:0:0.00:0.00:0.00:0:0:0.00:0.00:0.00:0:0.00:0.00:0.00	G:0:0.00:0.00:0.00:0:0:0.00:0.00:0.00:0:0.00:0.00:0.00	T:0:0.00:0.00:0.00:0:0:0.00:0.00:0.00:0:0.00:0.00:0.00	N:0:0.00:0.00:0.00:0:0:0.00:0.00:0.00:0:0.00:0.00:0.00
CMM1971	183	A:0:0.00:0.00:0.00:0:0:0.00:0.00:0.00:0:0.00:0.00:0.00	C:28:60.00:36.00:60.00:28:0:0.00:0.00:0.00:0:0.00:0.00:0.00	G:1:60.00:3.00:60.00:1:0:0.00:0.00:0.00:0:0.00:0.00:0.00	T:0:0.00:0.00:0.00:0:0:0.00:0.00:0.00:0:0.00:0.00:0.00	N:0:0.00:0.00:0.00:0:0:0.00:0.00:0.00:0:0.00:0.00:0.00
CMM1971	184	A:0:0.00:0.00:0.00:0:0:0.00:0.00:0.00:0:0.00:0.00:0.00	C:0:0.00:0.00:0.00:0:0:0.00:0.00:0.00:0:0.00:0.00:0.00	G:29:60.00:36.17:60.00:29:0:0.00:0.00:0.00:0:0.00:0.00:0.00	T:0:0.00:0.00:0.00:0:0:0.00:0.00:0.00:0:0.00:0.00:0.00	N:0:0.00:0.00:0.00:0:0:0.00:0.00:0.00:0:0.00:0.00:0.00
CMM1971	185	A:0:0.00:0.00:0.00:0:0:0.00:0.00:0.00:0:0.00:0.00:0.00	C:0:0.00:0.00:0.00:0:0:0.00:0.00:0.00:0:0.00:0.00:0.00	G:0:0.00:0.00:0.00:0:0:0.00:0.00:0.00:0:0.00:0.00:0.00	T:29:60.00:34.17:60.00:29:0:0.00:0.00:0.00:0:0.00:0.00:0.00	N:0:0.00:0.00:0.00:0:0:0.00:0.00:0.00:0:0.00:0.00:0.00
CMM1971	186	A:29:60.00:34.14:60.00:29:0:0.00:0.00:0.00:0:0.00:0.00:0.00	C:0:0.00:0.00:0.00:0:0:0.00:0.00:0.00:0:0.00:0.00:0.00	G:0:0.00:0.00:0.00:0:0:0.00:0.00:0.00:0:0.00:0.00:0.00	T:0:0.00:0.00:0.00:0:0:0.00:0.00:0.00:0:0.00:0.00:0.00	N:0:0.00:0.00:0.00:0:0:0.00:0.00:0.00:0:0.00:0.00:0.00
CMM1971	187	A:0:0.00:0.00:0.00:0:0:0.00:0.00:0.00:0:0.00:0.00:0.00	C:0:0.00:0.00:0.00:0:0:0.00:0.00:0.00:0:0.00:0.00:0.00	G:0:0.00:0.00:0.00:0:0:0.00:0.00:0.00:0:0.00:0.00:0.00	T:29:60.00:34.55:60.00:29:0:0.00:0.00:0.00:0:0.00:0.00:0.00	N:0:0.00:0.00:0.00:0:0:0.00:0.00:0.00:0:0.00:0.00:0.00
CMM1971	188	A:0:0.00:0.00:0.00:0:0:0.00:0.00:0.00:0:0.00:0.00:0.00	C:0:0.00:0.00:0.00:0:0:0.00:0.00:0.00:0:0.00:0.00:0.00	G:0:0.00:0.00:0.00:0:0:0.00:0.00:0.00:0:0.00:0.00:0.00	T:29:60.00:34.97:60.00:29:0:0.00:0.00:0.00:0:0.00:0.00:0.00	N:0:0.00:0.00:0.00:0:0:0.00:0.00:0.00:0:0.00:0.00:0.00
CMM1971	189	A:0:0.00:0.00:0.00:0:0:0.00:0.00:0.00:0:0.00:0.00:0.00	C:0:0.00:0.00:0.00:0:0:0.00:0.00:0.00:0:0.00:0.00:0.00	G:29:60.00:36.90:60.00:29:0:0.00:0.00:0.00:0:0.00:0.00:0.00	T:0:0.00:0.00:0.00:0:0:0.00:0.00:0.00:0:0.00:0.00:0.00	N:0:0.00:0.00:0.00:0:0:0.00:0.00:0.00:0:0.00:0.00:0.00
CMM1971	190	A:0:0.00:0.00:0.00:0:0:0.00:0.00:0.00:0:0.00:0.00:0.00	C:0:0.00:0.00:0.00:0:0:0.00:0.00:0.00:0:0.00:0.00:0.00	G:0:0.00:0.00:0.00:0:0:0.00:0.00:0.00:0:0.00:0.00:0.00	T:29:60.00:34.38:60.00:29:0:0.00:0.00:0.00:0:0.00:0.00:0.00	N:0:0.00:0.00:0.00:0:0:0.00:0.00:0.00:0:0.00:0.00:0.00
CMM1971	191	A:0:0.00:0.00:0.00:0:0:0.00:0.00:0.00:0:0.00:0.00:0.00	C:0:0.00:0.00:0.00:0:0:0.00:0.00:0.00:0:0.00:0.00:0.00	G:0:0.00:0.00:0.00:0:0:0.00:0.00:0.00:0:0.00:0.00:0.00	T:29:60.00:34.86:60.00:29:0:0.00:0.00:0.00:0:0.00:0.00:0.00	N:0:0.00:0.00:0.00:0:0:0.00:0.00:0.00:0:0.00:0.00:0.00
CMM1971	192	A:0:0.00:0.00:0.00:0:0:0.00:0.00:0.00:0:0.00:0.00:0.00	C:0:0.00:0.00:0.00:0:0:0.00:0.00:0.00:0:0.00:0.00:0.00	G:0:0.00:0.00:0.00:0:0:0.00:0.00:0.00:0:0.00:0.00:0.00	T:29:60.00:34.97:60.00:29:0:0.00:0.00:0.00:0:0.00:0.00:0.00	N:0:0.00:0.00:0.00:0:0:0.00:0.00:0.00:0:0.00:0.00:0.00
CMM1971	193	A:0:0.00:0.00:0.00:0:0:0.00:0.00:0.00:0:0.00:0.00:0.00	C:0:0.00:0.00:0.00:0:0:0.00:0.00:0.00:0:0.00:0.00:0.00	G:29:60.00:35.38:60.00:29:0:0.00:0.00:0.00:0:0.00:0.00:0.00	T:0:0.00:0.00:0.00:0:0:0.00:0.00:0.00:0:0.00:0.00:0.00	N:0:0.00:0.00:0.00:0:0:0.00:0.00:0.00:0:0.00:0.00:0.00
CMM1971	194	A:0:0.00:0.00:0.00:0:0:0.00:0.00:0.00:0:0.00:0.00:0.00	C:0:0.00:0.00:0.00:0:0:0.00:0.00:0.00:0:0.00:0.00:0.00	G:0:0.00:0.00:0.00:0:0:0.00:0.00:0.00:0:0.00:0.00:0.00	T:29:60.00:34.72:60.00:29:0:0.00:0.00:0.00:0:0.00:0.00:0.00	N:0:0.00:0.00:0.00:0:0:0.00:0.00:0.00:0:0.00:0.00:0.00
CMM1971	195	A:0:0.00:0.00:0.00:0:0:0.00:0.00:0.00:0:0.00:0.00:0.00	C:29:60.00:36.66:60.00:29:0:0.00:0.00:0.00:0:0.00:0.00:0.00	G:0:0.00:0.00:0.00:0:0:0.00:0.00:0.00:0:0.00:0.00:0.00	T:0:0.00:0.00:0.00:0:0:0.00:0.00:0.00:0:0.00:0.00:0.00	N:0:0.00:0.00:0.00:0:0:0.00:0.00:0.00:0:0.00:0.00:0.00
CMM1971	196	A:0:0.00:0.00:0.00:0:0:0.00:0.00:0.00:0:0.00:0.00:0.00	C:0:0.00:0.00:0.00:0:0:0.00:0.00:0.00:0:0.00:0.00:0.00	G:0:0.00:0.00:0.00:0:0:0.00:0.00:0.00:0:0.00:0.00:0.00	T:29:60.00:31.41:60.00:29:0:0.00:0.00:0.00:0:0.00:0.00:0.00	N:0:0.00:0.00:0.00:0:0:0.00:0.00:0.00:0:0.00:0.00:0.00
CMM1971	197	A:0:0.00:0.00:0.00:0:0:0.00:0.00:0.00:0:0.00:0.00:0.00	C:29:60.00:36.97:60.00:29:0:0.00:0.00:0.00:0:0.00:0.00:0.00	G:0:0.00:0.00:0.00:0:0:0.00:0.00:0.00:0:0.00:0.00:0.00	T:0:0.00:0.00:0.00:0:0:0.00:0.00:0.00:0:0.00:0.00:0.00	N:0:0.00:0.00:0.00:0:0:0.00:0.00:0.00:0:0.00:0.00:0.00
CMM1971	198	A:29:60.00:33.34:60.00:29:0:0.00:0.00:0.00:0:0.00:0.00:0.00	C:0:0.00:0.00:0.00:0:0:0.00:0.00:0.00:0:0.00:0.00:0.00	G:0:0.00:0.00:0.00:0:0:0.00:0.00:0.00:0:0.00:0.00:0.00	T:0:0.00:0.00:0.00:0:0:0.00:0.00:0.00:0:0.00:0.00:0.00	N:0:0.00:0.00:0.00:0:0:0.00:0.00:0.00:0:0.00:0.00:0.00
CMM1971	199	A:0:0.00:0.00:0.00:0:0:0.00:0.00:0.00:0:0.00:0.00:0.00	C:29:60.00:36.79:60.00:29:0:0.00:0.00:0.00:0:0.00:0.00:0.00	G:0:0.00:0.00:0.00:0:0:0.00:0.00:0.00:0:0.00:0.00:0.00	T:0:0.00:0.00:0.00:0:0:0.00:0.00:0.00:0:0.00:0.00:0.00	N:0:0.00:0.00:0.00:0:0:0.00:0.00:0.00:0:0.00:0.00:0.00
CMM1971	200	A:29:60.00:32.55:60.00:29:0:0.00:0.00:0.00:0:0.00:0.00:0.00	C:0:0.00:0.00:0.00:0:0:0.00:0.00:0.00:0:0.00:0.00:0.00	G:0:0.00:0.00:0.00:0:0:0.00:0.00:0.00:0:0.00:0.00:0.00	T:0:0.00:0.00:0.00:0:0:0.00:0.00:0.00:0:0.00:0.00:0.00	N:0:0.00:0.00:0.00:0:0:0.00:0.00:0.00:0:0.00:0.00:0.00
CMM1971	201	A:0:0.00:0.00:0.00:0:0:0.00:0.00:0.00:0:0.00:0.00:0.00	C:0:0.00:0.00:0.00:0:0:0.00:0.00:0.00:0:0.00:0.00:0.00	G:0:0.00:0.00:0.00:0:0:0.00:0.00:0.00:0:0.00:0.00:0.00	T:29:60.00:35.72:60.00:29:0:0.00:0.00:0.00:0:0.00:0.00:0.00	N:0:0.00:0.00:0.00:0:0:0.00:0.00:0.00:0:0.00:0.00:0.00
CMM1971	202	A:0:0.00:0.00:0.00:0:0:0.00:0.00:0.00:0:0.00:0.00:0.00	C:0:0.00:0.00:0.00:0:0:0.00:0.00:0.00:0:0.00:0.00:0.00	G:0:0.00:0.00:0.00:0:0:0.00:0.00:0.00:0:0.00:0.00:0.00	T:29:60.00:36.10:60.00:29:0:0.00:0.00:0.00:0:0.00:0.00:0.00	N:0:0.00:0.00:0.00:0:0:0.00:0.00:0.00:0:0.00:0.00:0.00
CMM1971	203	A:0:0.00:0.00:0.00:0:0:0.00:0.00:0.00:0:0.00:0.00:0.00	C:0:0.00:0.00:0.00:0:0:0.00:0.00:0.00:0:0.00:0.00:0.00	G:0:0.00:0.00:0.00:0:0:0.00:0.00:0.00:0:0.00:0.00:0.00	T:29:60.00:33.93:60.00:29:0:0.00:0.00:0.00:0:0.00:0.00:0.00	N:0:0.00:0.00:0.00:0:0:0.00:0.00:0.00:0:0.00:0.00:0.00
CMM1971	204	A:1:60.00:8.00:60.00:1:0:0.00:0.00:0.00:0:0.00:0.00:0.00	C:28:60.00:35.61:60.00:28:0:0.00:0.00:0.00:0:0.00:0.00:0.00	G:0:0.00:0.00:0.00:0:0:0.00:0.00:0.00:0:0.00:0.00:0.00	T:0:0.00:0.00:0.00:0:0:0.00:0.00:0.00:0:0.00:0.00:0.00	N:0:0.00:0.00:0.00:0:0:0.00:0.00:0.00:0:0.00:0.00:0.00
CMM1971	205	A:0:0.00:0.00:0.00:0:0:0.00:0.00:0.00:0:0.00:0.00:0.00	C:29:60.00:37.10:60.00:29:0:0.00:0.00:0.00:0:0.00:0.00:0.00	G:0:0.00:0.00:0.00:0:0:0.00:0.00:0.00:0:0.00:0.00:0.00	T:0:0.00:0.00:0.00:0:0:0.00:0.00:0.00:0:0.00:0.00:0.00	N:0:0.00:0.00:0.00:0:0:0.00:0.00:0.00:0:0.00:0.00:0.00
CMM1971	206	A:29:60.00:31.52:60.00:29:0:0.00:0.00:0.00:0:0.00:0.00:0.00	C:0:0.00:0.00:0.00:0:0:0.00:0.00:0.00:0:0.00:0.00:0.00	G:0:0.00:0.00:0.00:0:0:0.00:0.00:0.00:0:0.00:0.00:0.00	T:0:0.00:0.00:0.00:0:0:0.00:0.00:0.00:0:0.00:0.00:0.00	N:0:0.00:0.00:0.00:0:0:0.00:0.00:0.00:0:0.00:0.00:0.00
CMM1971	207	A:0:0.00:0.00:0.00:0:0:0.00:0.00:0.00:0:0.00:0.00:0.00	C:29:60.00:36.86:60.00:29:0:0.00:0.00:0.00:0:0.00:0.00:0.00	G:0:0.00:0.00:0.00:0:0:0.00:0.00:0.00:0:0.00:0.00:0.00	T:0:0.00:0.00:0.00:0:0:0.00:0.00:0.00:0:0.00:0.00:0.00	N:0:0.00:0.00:0.00:0:0:0.00:0.00:0.00:0:0.00:0.00:0.00
CMM1971	208	A:0:0.00:0.00:0.00:0:0:0.00:0.00:0.00:0:0.00:0.00:0.00	C:0:0.00:0.00:0.00:0:0:0.00:0.00:0.00:0:0.00:0.00:0.00	G:0:0.00:0.00:0.00:0:0:0.00:0.00:0.00:0:0.00:0.00:0.00	T:29:60.00:35.93:60.00:29:0:0.00:0.00:0.00:0:0.00:0.00:0.00	N:0:0.00:0.00:0.00:0:0:0.00:0.00:0.00:0:0.00:0.00:0.00
CMM1971	209	A:29:60.00:32.14:60.00:29:0:0.00:0.00:0.00:0:0.00:0.00:0.00	C:0:0.00:0.00:0.00:0:0:0.00:0.00:0.00:0:0.00:0.00:0.00	G:0:0.00:0.00:0.00:0:0:0.00:0.00:0.00:0:0.00:0.00:0.00	T:0:0.00:0.00:0.00:0:0:0.00:0.00:0.00:0:0.00:0.00:0.00	N:0:0.00:0.00:0.00:0:0:0.00:0.00:0.00:0:0.00:0.00:0.00
CMM1971	210	A:0:0.00:0.00:0.00:0:0:0.00:0.00:0.00:0:0.00:0.00:0.00	C:29:60.00:34.59:60.00:29:0:0.00:0.00:0.00:0:0.00:0.00:0.00	G:0:0.00:0.00:0.00:0:0:0.00:0.00:0.00:0:0.00:0.00:0.00	T:0:0.00:0.00:0.00:0:0:0.00:0.00:0.00:0:0.00:0.00:0.00	N:0:0.00:0.00:0.00:0:0:0.00:0.00:0.00:0:0.00:0.00:0.00
CMM1971	211	A:0:0.00:0.00:0.00:0:0:0.00:0.00:0.00:0:0.00:0.00:0.00	C:0:0.00:0.00:0.00:0:0:0.00:0.00:0.00:0:0.00:0.00:0.00	G:29:60.00:36.17:60.00:29:0:0.00:0.00:0.00:0:0.00:0.00:0.00	T:0:0.00:0.00:0.00:0:0:0.00:0.00:0.00:0:0.00:0.00:0.00	N:0:0.00:0.00:0.00:0:0:0.00:0.00:0.00:0:0.00:0.00:0.00
CMM1971	212	A:29:60.00:33.17:60.00:29:0:0.00:0.00:0.00:0:0.00:0.00:0.00	C:0:0.00:0.00:0.00:0:0:0.00:0.00:0.00:0:0.00:0.00:0.00	G:0:0.00:0.00:0.00:0:0:0.00:0.00:0.00:0:0.00:0.00:0.00	T:0:0.00:0.00:0.00:0:0:0.00:0.00:0.00:0:0.00:0.00:0.00	N:0:0.00:0.00:0.00:0:0:0.00:0.00:0.00:0:0.00:0.00:0.00
CMM1971	213	A:0:0.00:0.00:0.00:0:0:0.00:0.00:0.00:0:0.00:0.00:0.00	C:0:0.00:0.00:0.00:0:0:0.00:0.00:0.00:0:0.00:0.00:0.00	G:0:0.00:0.00:0.00:0:0:0.00:0.00:0.00:0:0.00:0.00:0.00	T:29:60.00:33.90:60.00:29:0:0.00:0.00:0.00:0:0.00:0.00:0.00	N:0:0.00:0.00:0.00:0:0:0.00:0.00:0.00:0:0.00:0.00:0.00
CMM1971	214	A:0:0.00:0.00:0.00:0:0:0.00:0.00:0.00:0:0.00:0.00:0.00	C:29:60.00:37.21:60.00:29:0:0.00:0.00:0.00:0:0.00:0.00:0.00	G:0:0.00:0.00:0.00:0:0:0.00:0.00:0.00:0:0.00:0.00:0.00	T:0:0.00:0.00:0.00:0:0:0.00:0.00:0.00:0:0.00:0.00:0.00	N:0:0.00:0.00:0.00:0:0:0.00:0.00:0.00:0:0.00:0.00:0.00
CMM1971	215	A:29:60.00:33.28:60.00:29:0:0.00:0.00:0.00:0:0.00:0.00:0.00	C:0:0.00:0.00:0.00:0:0:0.00:0.00:0.00:0:0.00:0.00:0.00	G:0:0.00:0.00:0.00:0:0:0.00:0.00:0.00:0:0.00:0.00:0.00	T:0:0.00:0.00:0.00:0:0:0.00:0.00:0.00:0:0.00:0.00:0.00	N:0:0.00:0.00:0.00:0:0:0.00:0.00:0.00:0:0.00:0.00:0.00
CMM1971	216	A:0:0.00:0.00:0.00:0:0:0.00:0.00:0.00:0:0.00:0.00:0.00	C:0:0.00:0.00:0.00:0:0:0.00:0.00:0.00:0:0.00:0.00:0.00	G:0:0.00:0.00:0.00:0:0:0.00:0.00:0.00:0:0.00:0.00:0.00	T:29:60.00:36.07:60.00:29:0:0.00:0.00:0.00:0:0.00:0.00:0.00	N:0:0.00:0.00:0.00:0:0:0.00:0.00:0.00:0:0.00:0.00:0.00
CMM1971	217	A:0:0.00:0.00:0.00:0:0:0.00:0.00:0.00:0:0.00:0.00:0.00	C:0:0.00:0.00:0.00:0:0:0.00:0.00:0.00:0:0.00:0.00:0.00	G:29:60.00:37.03:60.00:29:0:0.00:0.00:0.00:0:0.00:0.00:0.00	T:0:0.00:0.00:0.00:0:0:0.00:0.00:0.00:0:0.00:0.00:0.00	N:0:0.00:0.00:0.00:0:0:0.00:0.00:0.00:0:0.00:0.00:0.00
CMM1971	218	A:0:0.00:0.00:0.00:0:0:0.00:0.00:0.00:0:0.00:0.00:0.00	C:0:0.00:0.00:0.00:0:0:0.00:0.00:0.00:0:0.00:0.00:0.00	G:0:0.00:0.00:0.00:0:0:0.00:0.00:0.00:0:0.00:0.00:0.00	T:29:60.00:33.34:60.00:29:0:0.00:0.00:0.00:0:0.00:0.00:0.00	N:0:0.00:0.00:0.00:0:0:0.00:0.00:0.00:0:0.00:0.00:0.00
CMM1971	219	A:0:0.00:0.00:0.00:0:0:0.00:0.00:0.00:0:0.00:0.00:0.00	C:29:60.00:37.00:60.00:29:0:0.00:0.00:0.00:0:0.00:0.00:0.00	G:0:0.00:0.00:0.00:0:0:0.00:0.00:0.00:0:0.00:0.00:0.00	T:0:0.00:0.00:0.00:0:0:0.00:0.00:0.00:0:0.00:0.00:0.00	N:0:0.00:0.00:0.00:0:0:0.00:0.00:0.00:0:0.00:0.00:0.00
CMM1971	220	A:29:60.00:33.48:60.00:29:0:0.00:0.00:0.00:0:0.00:0.00:0.00	C:0:0.00:0.00:0.00:0:0:0.00:0.00:0.00:0:0.00:0.00:0.00	G:0:0.00:0.00:0.00:0:0:0.00:0.00:0.00:0:0.00:0.00:0.00	T:0:0.00:0.00:0.00:0:0:0.00:0.00:0.00:0:0.00:0.00:0.00	N:0:0.00:0.00:0.00:0:0:0.00:0.00:0.00:0:0.00:0.00:0.00
CMM1971	221	A:0:0.00:0.00:0.00:0:0:0.00:0.00:0.00:0:0.00:0.00:0.00	C:0:0.00:0.00:0.00:0:0:0.00:0.00:0.00:0:0.00:0.00:0.00	G:29:60.00:36.93:60.00:29:0:0.00:0.00:0.00:0:0.00:0.00:0.00	T:0:0.00:0.00:0.00:0:0:0.00:0.00:0.00:0:0.00:0.00:0.00	N:0:0.00:0.00:0.00:0:0:0.00:0.00:0.00:0:0.00:0.00:0.00
CMM1971	222	A:0:0.00:0.00:0.00:0:0:0.00:0.00:0.00:0:0.00:0.00:0.00	C:0:0.00:0.00:0.00:0:0:0.00:0.00:0.00:0:0.00:0.00:0.00	G:0:0.00:0.00:0.00:0:0:0.00:0.00:0.00:0:0.00:0.00:0.00	T:29:60.00:35.76:60.00:29:0:0.00:0.00:0.00:0:0.00:0.00:0.00	N:0:0.00:0.00:0.00:0:0:0.00:0.00:0.00:0:0.00:0.00:0.00
CMM1971	223	A:0:0.00:0.00:0.00:0:0:0.00:0.00:0.00:0:0.00:0.00:0.00	C:0:0.00:0.00:0.00:0:0:0.00:0.00:0.00:0:0.00:0.00:0.00	G:29:60.00:37.66:60.00:29:0:0.00:0.00:0.00:0:0.00:0.00:0.00	T:0:0.00:0.00:0.00:0:0:0.00:0.00:0.00:0:0.00:0.00:0.00	N:0:0.00:0.00:0.00:0:0:0.00:0.00:0.00:0:0.00:0.00:0.00
CMM1971	224	A:0:0.00:0.00:0.00:0:0:0.00:0.00:0.00:0:0.00:0.00:0.00	C:0:0.00:0.00:0.00:0:0:0.00:0.00:0.00:0:0.00:0.00:0.00	G:29:60.00:36.28:60.00:29:0:0.00:0.00:0.00:0:0.00:0.00:0.00	T:0:0.00:0.00:0.00:0:0:0.00:0.00:0.00:0:0.00:0.00:0.00	N:0:0.00:0.00:0.00:0:0:0.00:0.00:0.00:0:0.00:0.00:0.00
CMM1971	225	A:0:0.00:0.00:0.00:0:0:0.00:0.00:0.00:0:0.00:0.00:0.00	C:0:0.00:0.00:0.00:0:0:0.00:0.00:0.00:0:0.00:0.00:0.00	G:0:0.00:0.00:0.00:0:0:0.00:0.00:0.00:0:0.00:0.00:0.00	T:29:60.00:35.79:60.00:29:0:0.00:0.00:0.00:0:0.00:0.00:0.00	N:0:0.00:0.00:0.00:0:0:0.00:0.00:0.00:0:0.00:0.00:0.00
CMM1971	226	A:0:0.00:0.00:0.00:0:0:0.00:0.00:0.00:0:0.00:0.00:0.00	C:0:0.00:0.00:0.00:0:0:0.00:0.00:0.00:0:0.00:0.00:0.00	G:0:0.00:0.00:0.00:0:0:0.00:0.00:0.00:0:0.00:0.00:0.00	T:29:60.00:35.28:60.00:29:0:0.00:0.00:0.00:0:0.00:0.00:0.00	N:0:0.00:0.00:0.00:0:0:0.00:0.00:0.00:0:0.00:0.00:0.00
CMM1971	227	A:0:0.00:0.00:0.00:0:0:0.00:0.00:0.00:0:0.00:0.00:0.00	C:0:0.00:0.00:0.00:0:0:0.00:0.00:0.00:0:0.00:0.00:0.00	G:0:0.00:0.00:0.00:0:0:0.00:0.00:0.00:0:0.00:0.00:0.00	T:29:60.00:35.66:60.00:29:0:0.00:0.00:0.00:0:0.00:0.00:0.00	N:0:0.00:0.00:0.00:0:0:0.00:0.00:0.00:0:0.00:0.00:0.00
CMM1971	228	A:0:0.00:0.00:0.00:0:0:0.00:0.00:0.00:0:0.00:0.00:0.00	C:0:0.00:0.00:0.00:0:0:0.00:0.00:0.00:0:0.00:0.00:0.00	G:29:60.00:36.59:60.00:29:0:0.00:0.00:0.00:0:0.00:0.00:0.00	T:0:0.00:0.00:0.00:0:0:0.00:0.00:0.00:0:0.00:0.00:0.00	N:0:0.00:0.00:0.00:0:0:0.00:0.00:0.00:0:0.00:0.00:0.00
CMM1971	229	A:0:0.00:0.00:0.00:0:0:0.00:0.00:0.00:0:0.00:0.00:0.00	C:29:60.00:34.62:60.00:29:0:0.00:0.00:0.00:0:0.00:0.00:0.00	G:0:0.00:0.00:0.00:0:0:0.00:0.00:0.00:0:0.00:0.00:0.00	T:0:0.00:0.00:0.00:0:0:0.00:0.00:0.00:0:0.00:0.00:0.00	N:0:0.00:0.00:0.00:0:0:0.00:0.00:0.00:0:0.00:0.00:0.00
CMM1971	230	A:0:0.00:0.00:0.00:0:0:0.00:0.00:0.00:0:0.00:0.00:0.00	C:29:60.00:35.14:60.00:29:0:0.00:0.00:0.00:0:0.00:0.00:0.00	G:0:0.00:0.00:0.00:0:0:0.00:0.00:0.00:0:0.00:0.00:0.00	T:0:0.00:0.00:0.00:0:0:0.00:0.00:0.00:0:0.00:0.00:0.00	N:0:0.00:0.00:0.00:0:0:0.00:0.00:0.00:0:0.00:0.00:0.00
CMM1971	231	A:0:0.00:0.00:0.00:0:0:0.00:0.00:0.00:0:0.00:0.00:0.00	C:0:0.00:0.00:0.00:0:0:0.00:0.00:0.00:0:0.00:0.00:0.00	G:29:60.00:36.17:60.00:29:0:0.00:0.00:0.00:0:0.00:0.00:0.00	T:0:0.00:0.00:0.00:0:0:0.00:0.00:0.00:0:0.00:0.00:0.00	N:0:0.00:0.00:0.00:0:0:0.00:0.00:0.00:0:0.00:0.00:0.00
CMM1971	232	A:0:0.00:0.00:0.00:0:0:0.00:0.00:0.00:0:0.00:0.00:0.00	C:0:0.00:0.00:0.00:0:0:0.00:0.00:0.00:0:0.00:0.00:0.00	G:0:0.00:0.00:0.00:0:0:0.00:0.00:0.00:0:0.00:0.00:0.00	T:29:60.00:35.76:60.00:29:0:0.00:0.00:0.00:0:0.00:0.00:0.00	N:0:0.00:0.00:0.00:0:0:0.00:0.00:0.00:0:0.00:0.00:0.00
CMM1971	233	A:29:60.00:33.90:60.00:29:0:0.00:0.00:0.00:0:0.00:0.00:0.00	C:0:0.00:0.00:0.00:0:0:0.00:0.00:0.00:0:0.00:0.00:0.00	G:0:0.00:0.00:0.00:0:0:0.00:0.00:0.00:0:0.00:0.00:0.00	T:0:0.00:0.00:0.00:0:0:0.00:0.00:0.00:0:0.00:0.00:0.00	N:0:0.00:0.00:0.00:0:0:0.00:0.00:0.00:0:0.00:0.00:0.00
CMM1971	234	A:0:0.00:0.00:0.00:0:0:0.00:0.00:0.00:0:0.00:0.00:0.00	C:0:0.00:0.00:0.00:0:0:0.00:0.00:0.00:0:0.00:0.00:0.00	G:0:0.00:0.00:0.00:0:0:0.00:0.00:0.00:0:0.00:0.00:0.00	T:29:60.00:35.10:60.00:29:0:0.00:0.00:0.00:0:0.00:0.00:0.00	N:0:0.00:0.00:0.00:0:0:0.00:0.00:0.00:0:0.00:0.00:0.00
CMM1971	235	A:0:0.00:0.00:0.00:0:0:0.00:0.00:0.00:0:0.00:0.00:0.00	C:29:60.00:37.69:60.00:29:0:0.00:0.00:0.00:0:0.00:0.00:0.00	G:0:0.00:0.00:0.00:0:0:0.00:0.00:0.00:0:0.00:0.00:0.00	T:0:0.00:0.00:0.00:0:0:0.00:0.00:0.00:0:0.00:0.00:0.00	N:0:0.00:0.00:0.00:0:0:0.00:0.00:0.00:0:0.00:0.00:0.00
CMM1971	236	A:1:60.00:25.00:60.00:1:0:0.00:0.02:0.00:0:0.00:0.00:0.00	C:0:0.00:0.00:0.00:0:0:0.00:0.00:0.00:0:0.00:0.00:0.00	G:0:0.00:0.00:0.00:0:0:0.00:0.00:0.00:0:0.00:0.00:0.00	T:28:60.00:34.11:60.00:28:0:0.00:0.00:0.00:0:0.00:0.00:0.00	N:0:0.00:0.00:0.00:0:0:0.00:0.00:0.00:0:0.00:0.00:0.00
CMM1971	237	A:0:0.00:0.00:0.00:0:0:0.00:0.00:0.00:0:0.00:0.00:0.00	C:29:60.00:36.31:60.00:29:0:0.00:0.00:0.00:0:0.00:0.00:0.00	G:0:0.00:0.00:0.00:0:0:0.00:0.00:0.00:0:0.00:0.00:0.00	T:0:0.00:0.00:0.00:0:0:0.00:0.00:0.00:0:0.00:0.00:0.00	N:0:0.00:0.00:0.00:0:0:0.00:0.00:0.00:0:0.00:0.00:0.00
CMM1971	238	A:0:0.00:0.00:0.00:0:0:0.00:0.00:0.00:0:0.00:0.00:0.00	C:0:0.00:0.00:0.00:0:0:0.00:0.00:0.00:0:0.00:0.00:0.00	G:0:0.00:0.00:0.00:0:0:0.00:0.00:0.00:0:0.00:0.00:0.00	T:29:60.00:35.21:60.00:29:0:0.00:0.00:0.00:0:0.00:0.00:0.00	N:0:0.00:0.00:0.00:0:0:0.00:0.00:0.00:0:0.00:0.00:0.00
CMM1971	239	A:0:0.00:0.00:0.00:0:0:0.00:0.00:0.00:0:0.00:0.00:0.00	C:0:0.00:0.00:0.00:0:0:0.00:0.00:0.00:0:0.00:0.00:0.00	G:0:0.00:0.00:0.00:0:0:0.00:0.00:0.00:0:0.00:0.00:0.00	T:29:60.00:35.83:60.00:29:0:0.00:0.00:0.00:0:0.00:0.00:0.00	N:0:0.00:0.00:0.00:0:0:0.00:0.00:0.00:0:0.00:0.00:0.00
CMM1971	240	A:0:0.00:0.00:0.00:0:0:0.00:0.00:0.00:0:0.00:0.00:0.00	C:0:0.00:0.00:0.00:0:0:0.00:0.00:0.00:0:0.00:0.00:0.00	G:29:60.00:37.21:60.00:29:0:0.00:0.00:0.00:0:0.00:0.00:0.00	T:0:0.00:0.00:0.00:0:0:0.00:0.00:0.00:0:0.00:0.00:0.00	N:0:0.00:0.00:0.00:0:0:0.00:0.00:0.00:0:0.00:0.00:0.00
CMM1971	241	A:29:60.00:34.14:60.00:29:0:0.00:0.00:0.00:0:0.00:0.00:0.00	C:0:0.00:0.00:0.00:0:0:0.00:0.00:0.00:0:0.00:0.00:0.00	G:0:0.00:0.00:0.00:0:0:0.00:0.00:0.00:0:0.00:0.00:0.00	T:0:0.00:0.00:0.00:0:0:0.00:0.00:0.00:0:0.00:0.00:0.00	N:0:0.00:0.00:0.00:0:0:0.00:0.00:0.00:0:0.00:0.00:0.00
CMM1971	242	A:0:0.00:0.00:0.00:0:0:0.00:0.00:0.00:0:0.00:0.00:0.00	C:0:0.00:0.00:0.00:0:0:0.00:0.00:0.00:0:0.00:0.00:0.00	G:29:60.00:37.55:60.00:29:0:0.00:0.00:0.00:0:0.00:0.00:0.00	T:0:0.00:0.00:0.00:0:0:0.00:0.00:0.00:0:0.00:0.00:0.00	N:0:0.00:0.00:0.00:0:0:0.00:0.00:0.00:0:0.00:0.00:0.00
CMM1971	243	A:0:0.00:0.00:0.00:0:0:0.00:0.00:0.00:0:0.00:0.00:0.00	C:0:0.00:0.00:0.00:0:0:0.00:0.00:0.00:0:0.00:0.00:0.00	G:29:60.00:37.66:60.00:29:0:0.00:0.00:0.00:0:0.00:0.00:0.00	T:0:0.00:0.00:0.00:0:0:0.00:0.00:0.00:0:0.00:0.00:0.00	N:0:0.00:0.00:0.00:0:0:0.00:0.00:0.00:0:0.00:0.00:0.00
CMM1971	244	A:0:0.00:0.00:0.00:0:0:0.00:0.00:0.00:0:0.00:0.00:0.00	C:0:0.00:0.00:0.00:0:0:0.00:0.00:0.00:0:0.00:0.00:0.00	G:29:60.00:37.07:60.00:29:0:0.00:0.00:0.00:0:0.00:0.00:0.00	T:0:0.00:0.00:0.00:0:0:0.00:0.00:0.00:0:0.00:0.00:0.00	N:0:0.00:0.00:0.00:0:0:0.00:0.00:0.00:0:0.00:0.00:0.00
CMM1971	245	A:0:0.00:0.00:0.00:0:0:0.00:0.00:0.00:0:0.00:0.00:0.00	C:29:60.00:35.21:60.00:29:0:0.00:0.00:0.00:0:0.00:0.00:0.00	G:0:0.00:0.00:0.00:0:0:0.00:0.00:0.00:0:0.00:0.00:0.00	T:0:0.00:0.00:0.00:0:0:0.00:0.00:0.00:0:0.00:0.00:0.00	N:0:0.00:0.00:0.00:0:0:0.00:0.00:0.00:0:0.00:0.00:0.00
CMM1971	246	A:0:0.00:0.00:0.00:0:0:0.00:0.00:0.00:0:0.00:0.00:0.00	C:0:0.00:0.00:0.00:0:0:0.00:0.00:0.00:0:0.00:0.00:0.00	G:28:60.00:37.14:60.00:28:0:0.00:0.00:0.00:0:0.00:0.00:0.00	T:0:0.00:0.00:0.00:0:0:0.00:0.00:0.00:0:0.00:0.00:0.00	N:0:0.00:0.00:0.00:0:0:0.00:0.00:0.00:0:0.00:0.00:0.00
CMM1971	247	A:0:0.00:0.00:0.00:0:0:0.00:0.00:0.00:0:0.00:0.00:0.00	C:0:0.00:0.00:0.00:0:0:0.00:0.00:0.00:0:0.00:0.00:0.00	G:29:60.00:37.10:60.00:29:0:0.00:0.00:0.00:0:0.00:0.00:0.00	T:0:0.00:0.00:0.00:0:0:0.00:0.00:0.00:0:0.00:0.00:0.00	N:0:0.00:0.00:0.00:0:0:0.00:0.00:0.00:0:0.00:0.00:0.00
CMM1971	248	A:0:0.00:0.00:0.00:0:0:0.00:0.00:0.00:0:0.00:0.00:0.00	C:0:0.00:0.00:0.00:0:0:0.00:0.00:0.00:0:0.00:0.00:0.00	G:29:60.00:37.03:60.00:29:0:0.00:0.00:0.00:0:0.00:0.00:0.00	T:0:0.00:0.00:0.00:0:0:0.00:0.00:0.00:0:0.00:0.00:0.00	N:0:0.00:0.00:0.00:0:0:0.00:0.00:0.00:0:0.00:0.00:0.00
CMM1971	249	A:0:0.00:0.00:0.00:0:0:0.00:0.00:0.00:0:0.00:0.00:0.00	C:0:0.00:0.00:0.00:0:0:0.00:0.00:0.00:0:0.00:0.00:0.00	G:28:60.00:37.82:60.00:28:0:0.00:0.00:0.00:0:0.00:0.00:0.00	T:0:0.00:0.00:0.00:0:0:0.00:0.00:0.00:0:0.00:0.00:0.00	N:0:0.00:0.00:0.00:0:0:0.00:0.00:0.00:0:0.00:0.00:0.00
CMM1971	250	A:0:0.00:0.00:0.00:0:0:0.00:0.00:0.00:0:0.00:0.00:0.00	C:0:0.00:0.00:0.00:0:0:0.00:0.00:0.00:0:0.00:0.00:0.00	G:28:60.00:36.96:60.00:28:0:0.00:0.00:0.00:0:0.00:0.00:0.00	T:0:0.00:0.00:0.00:0:0:0.00:0.00:0.00:0:0.00:0.00:0.00	N:0:0.00:0.00:0.00:0:0:0.00:0.00:0.00:0:0.00:0.00:0.00
CMM1971	251	A:0:0.00:0.00:0.00:0:0:0.00:0.00:0.00:0:0.00:0.00:0.00	C:0:0.00:0.00:0.00:0:0:0.00:0.00:0.00:0:0.00:0.00:0.00	G:0:0.00:0.00:0.00:0:0:0.00:0.00:0.00:0:0.00:0.00:0.00	T:28:60.00:35.68:60.00:28:0:0.00:0.00:0.00:0:0.00:0.00:0.00	N:0:0.00:0.00:0.00:0:0:0.00:0.00:0.00:0:0.00:0.00:0.00
CMM1971	252	A:0:0.00:0.00:0.00:0:0:0.00:0.00:0.00:0:0.00:0.00:0.00	C:0:0.00:0.00:0.00:0:0:0.00:0.00:0.00:0:0.00:0.00:0.00	G:28:60.00:37.32:60.00:28:0:0.00:0.00:0.00:0:0.00:0.00:0.00	T:0:0.00:0.00:0.00:0:0:0.00:0.00:0.00:0:0.00:0.00:0.00	N:0:0.00:0.00:0.00:0:0:0.00:0.00:0.00:0:0.00:0.00:0.00
CMM1971	253	A:0:0.00:0.00:0.00:0:0:0.00:0.00:0.00:0:0.00:0.00:0.00	C:0:0.00:0.00:0.00:0:0:0.00:0.00:0.00:0:0.00:0.00:0.00	G:28:60.00:36.04:60.00:28:0:0.00:0.00:0.00:0:0.00:0.00:0.00	T:0:0.00:0.00:0.00:0:0:0.00:0.00:0.00:0:0.00:0.00:0.00	N:0:0.00:0.00:0.00:0:0:0.00:0.00:0.00:0:0.00:0.00:0.00
CMM1971	254	A:0:0.00:0.00:0.00:0:0:0.00:0.00:0.00:0:0.00:0.00:0.00	C:0:0.00:0.00:0.00:0:0:0.00:0.00:0.00:0:0.00:0.00:0.00	G:0:0.00:0.00:0.00:0:0:0.00:0.00:0.00:0:0.00:0.00:0.00	T:28:60.00:35.86:60.00:28:0:0.00:0.00:0.00:0:0.00:0.00:0.00	N:0:0.00:0.00:0.00:0:0:0.00:0.00:0.00:0:0.00:0.00:0.00
CMM1971	255	A:0:0.00:0.00:0.00:0:0:0.00:0.00:0.00:0:0.00:0.00:0.00	C:0:0.00:0.00:0.00:0:0:0.00:0.00:0.00:0:0.00:0.00:0.00	G:28:60.00:36.96:60.00:28:0:0.00:0.00:0.00:0:0.00:0.00:0.00	T:0:0.00:0.00:0.00:0:0:0.00:0.00:0.00:0:0.00:0.00:0.00	N:0:0.00:0.00:0.00:0:0:0.00:0.00:0.00:0:0.00:0.00:0.00
CMM1971	256	A:0:0.00:0.00:0.00:0:0:0.00:0.00:0.00:0:0.00:0.00:0.00	C:28:60.00:36.64:60.00:28:0:0.00:0.00:0.00:0:0.00:0.00:0.00	G:0:0.00:0.00:0.00:0:0:0.00:0.00:0.00:0:0.00:0.00:0.00	T:0:0.00:0.00:0.00:0:0:0.00:0.00:0.00:0:0.00:0.00:0.00	N:0:0.00:0.00:0.00:0:0:0.00:0.00:0.00:0:0.00:0.00:0.00
CMM1971	257	A:0:0.00:0.00:0.00:0:0:0.00:0.00:0.00:0:0.00:0.00:0.00	C:0:0.00:0.00:0.00:0:0:0.00:0.00:0.00:0:0.00:0.00:0.00	G:28:60.00:36.21:60.00:28:0:0.00:0.00:0.00:0:0.00:0.00:0.00	T:0:0.00:0.00:0.00:0:0:0.00:0.00:0.00:0:0.00:0.00:0.00	N:0:0.00:0.00:0.00:0:0:0.00:0.00:0.00:0:0.00:0.00:0.00
CMM1971	258	A:0:0.00:0.00:0.00:0:0:0.00:0.00:0.00:0:0.00:0.00:0.00	C:28:60.00:37.71:60.00:28:0:0.00:0.00:0.00:0:0.00:0.00:0.00	G:0:0.00:0.00:0.00:0:0:0.00:0.00:0.00:0:0.00:0.00:0.00	T:0:0.00:0.00:0.00:0:0:0.00:0.00:0.00:0:0.00:0.00:0.00	N:0:0.00:0.00:0.00:0:0:0.00:0.00:0.00:0:0.00:0.00:0.00
CMM1971	259	A:0:0.00:0.00:0.00:0:0:0.00:0.00:0.00:0:0.00:0.00:0.00	C:0:0.00:0.00:0.00:0:0:0.00:0.00:0.00:0:0.00:0.00:0.00	G:0:0.00:0.00:0.00:0:0:0.00:0.00:0.00:0:0.00:0.00:0.00	T:27:60.00:34.41:60.00:27:0:0.00:0.00:0.00:0:0.00:0.00:0.00	N:0:0.00:0.00:0.00:0:0:0.00:0.00:0.00:0:0.00:0.00:0.00
CMM1971	260	A:0:0.00:0.00:0.00:0:0:0.00:0.00:0.00:0:0.00:0.00:0.00	C:27:60.00:37.33:60.00:27:0:0.00:0.00:0.00:0:0.00:0.00:0.00	G:0:0.00:0.00:0.00:0:0:0.00:0.00:0.00:0:0.00:0.00:0.00	T:0:0.00:0.00:0.00:0:0:0.00:0.00:0.00:0:0.00:0.00:0.00	N:0:0.00:0.00:0.00:0:0:0.00:0.00:0.00:0:0.00:0.00:0.00
CMM1971	261	A:0:0.00:0.00:0.00:0:0:0.00:0.00:0.00:0:0.00:0.00:0.00	C:0:0.00:0.00:0.00:0:0:0.00:0.00:0.00:0:0.00:0.00:0.00	G:27:60.00:37.59:60.00:27:0:0.00:0.00:0.00:0:0.00:0.00:0.00	T:0:0.00:0.00:0.00:0:0:0.00:0.00:0.00:0:0.00:0.00:0.00	N:0:0.00:0.00:0.00:0:0:0.00:0.00:0.00:0:0.00:0.00:0.00
CMM1971	262	A:0:0.00:0.00:0.00:0:0:0.00:0.00:0.00:0:0.00:0.00:0.00	C:27:60.00:38.07:60.00:27:0:0.00:0.00:0.00:0:0.00:0.00:0.00	G:0:0.00:0.00:0.00:0:0:0.00:0.00:0.00:0:0.00:0.00:0.00	T:0:0.00:0.00:0.00:0:0:0.00:0.00:0.00:0:0.00:0.00:0.00	N:0:0.00:0.00:0.00:0:0:0.00:0.00:0.00:0:0.00:0.00:0.00
CMM1971	263	A:0:0.00:0.00:0.00:0:0:0.00:0.00:0.00:0:0.00:0.00:0.00	C:0:0.00:0.00:0.00:0:0:0.00:0.00:0.00:0:0.00:0.00:0.00	G:0:0.00:0.00:0.00:0:0:0.00:0.00:0.00:0:0.00:0.00:0.00	T:27:60.00:35.89:60.00:27:0:0.00:0.00:0.00:0:0.00:0.00:0.00	N:0:0.00:0.00:0.00:0:0:0.00:0.00:0.00:0:0.00:0.00:0.00
CMM1971	264	A:0:0.00:0.00:0.00:0:0:0.00:0.00:0.00:0:0.00:0.00:0.00	C:0:0.00:0.00:0.00:0:0:0.00:0.00:0.00:0:0.00:0.00:0.00	G:27:60.00:37.70:60.00:27:0:0.00:0.00:0.00:0:0.00:0.00:0.00	T:0:0.00:0.00:0.00:0:0:0.00:0.00:0.00:0:0.00:0.00:0.00	N:0:0.00:0.00:0.00:0:0:0.00:0.00:0.00:0:0.00:0.00:0.00
CMM1971	265	A:1:60.00:34.00:60.00:1:0:0.00:0.00:0.00:0:0.00:0.00:0.00	C:0:0.00:0.00:0.00:0:0:0.00:0.00:0.00:0:0.00:0.00:0.00	G:26:60.00:37.04:60.00:26:0:0.00:0.00:0.00:0:0.00:0.00:0.00	T:0:0.00:0.00:0.00:0:0:0.00:0.00:0.00:0:0.00:0.00:0.00	N:0:0.00:0.00:0.00:0:0:0.00:0.00:0.00:0:0.00:0.00:0.00
CMM1971	266	A:0:0.00:0.00:0.00:0:0:0.00:0.00:0.00:0:0.00:0.00:0.00	C:0:0.00:0.00:0.00:0:0:0.00:0.00:0.00:0:0.00:0.00:0.00	G:0:0.00:0.00:0.00:0:0:0.00:0.00:0.00:0:0.00:0.00:0.00	T:27:60.00:35.81:60.00:27:0:0.00:0.00:0.00:0:0.00:0.00:0.00	N:0:0.00:0.00:0.00:0:0:0.00:0.00:0.00:0:0.00:0.00:0.00
CMM1971	267	A:0:0.00:0.00:0.00:0:0:0.00:0.00:0.00:0:0.00:0.00:0.00	C:1:60.00:38.00:60.00:1:0:0.00:0.01:0.00:0:0.00:0.00:0.00	G:26:60.00:37.08:60.00:26:0:0.00:0.00:0.00:0:0.00:0.00:0.00	T:0:0.00:0.00:0.00:0:0:0.00:0.00:0.00:0:0.00:0.00:0.00	N:0:0.00:0.00:0.00:0:0:0.00:0.00:0.00:0:0.00:0.00:0.00
CMM1971	268	A:0:0.00:0.00:0.00:0:0:0.00:0.00:0.00:0:0.00:0.00:0.00	C:27:60.00:38.00:60.00:27:0:0.00:0.00:0.00:0:0.00:0.00:0.00	G:0:0.00:0.00:0.00:0:0:0.00:0.00:0.00:0:0.00:0.00:0.00	T:0:0.00:0.00:0.00:0:0:0.00:0.00:0.00:0:0.00:0.00:0.00	N:0:0.00:0.00:0.00:0:0:0.00:0.00:0.00:0:0.00:0.00:0.00
CMM1971	269	A:0:0.00:0.00:0.00:0:0:0.00:0.00:0.00:0:0.00:0.00:0.00	C:0:0.00:0.00:0.00:0:0:0.00:0.00:0.00:0:0.00:0.00:0.00	G:0:0.00:0.00:0.00:0:0:0.00:0.00:0.00:0:0.00:0.00:0.00	T:27:60.00:35.48:60.00:27:0:0.00:0.00:0.00:0:0.00:0.00:0.00	N:0:0.00:0.00:0.00:0:0:0.00:0.00:0.00:0:0.00:0.00:0.00
CMM1971	270	A:0:0.00:0.00:0.00:0:0:0.00:0.00:0.00:0:0.00:0.00:0.00	C:0:0.00:0.00:0.00:0:0:0.00:0.00:0.00:0:0.00:0.00:0.00	G:0:0.00:0.00:0.00:0:0:0.00:0.00:0.00:0:0.00:0.00:0.00	T:27:60.00:34.78:60.00:27:0:0.00:0.00:0.00:0:0.00:0.00:0.00	N:0:0.00:0.00:0.00:0:0:0.00:0.00:0.00:0:0.00:0.00:0.00
CMM1971	271	A:0:0.00:0.00:0.00:0:0:0.00:0.00:0.00:0:0.00:0.00:0.00	C:27:60.00:34.52:60.00:27:0:0.00:0.00:0.00:0:0.00:0.00:0.00	G:0:0.00:0.00:0.00:0:0:0.00:0.00:0.00:0:0.00:0.00:0.00	T:0:0.00:0.00:0.00:0:0:0.00:0.00:0.00:0:0.00:0.00:0.00	N:0:0.00:0.00:0.00:0:0:0.00:0.00:0.00:0:0.00:0.00:0.00
CMM1971	272	A:0:0.00:0.00:0.00:0:0:0.00:0.00:0.00:0:0.00:0.00:0.00	C:27:60.00:36.56:60.00:27:0:0.00:0.00:0.00:0:0.00:0.00:0.00	G:0:0.00:0.00:0.00:0:0:0.00:0.00:0.00:0:0.00:0.00:0.00	T:0:0.00:0.00:0.00:0:0:0.00:0.00:0.00:0:0.00:0.00:0.00	N:0:0.00:0.00:0.00:0:0:0.00:0.00:0.00:0:0.00:0.00:0.00
CMM1971	273	A:0:0.00:0.00:0.00:0:0:0.00:0.00:0.00:0:0.00:0.00:0.00	C:27:60.00:37.78:60.00:27:0:0.00:0.00:0.00:0:0.00:0.00:0.00	G:0:0.00:0.00:0.00:0:0:0.00:0.00:0.00:0:0.00:0.00:0.00	T:0:0.00:0.00:0.00:0:0:0.00:0.00:0.00:0:0.00:0.00:0.00	N:0:0.00:0.00:0.00:0:0:0.00:0.00:0.00:0:0.00:0.00:0.00
CMM1971	274	A:0:0.00:0.00:0.00:0:0:0.00:0.00:0.00:0:0.00:0.00:0.00	C:27:60.00:37.63:60.00:27:0:0.00:0.00:0.00:0:0.00:0.00:0.00	G:0:0.00:0.00:0.00:0:0:0.00:0.00:0.00:0:0.00:0.00:0.00	T:0:0.00:0.00:0.00:0:0:0.00:0.00:0.00:0:0.00:0.00:0.00	N:0:0.00:0.00:0.00:0:0:0.00:0.00:0.00:0:0.00:0.00:0.00
CMM1971	275	A:0:0.00:0.00:0.00:0:0:0.00:0.00:0.00:0:0.00:0.00:0.00	C:0:0.00:0.00:0.00:0:0:0.00:0.00:0.00:0:0.00:0.00:0.00	G:0:0.00:0.00:0.00:0:0:0.00:0.00:0.00:0:0.00:0.00:0.00	T:27:60.00:36.19:60.00:27:0:0.00:0.00:0.00:0:0.00:0.00:0.00	N:0:0.00:0.00:0.00:0:0:0.00:0.00:0.00:0:0.00:0.00:0.00
CMM1971	276	A:0:0.00:0.00:0.00:0:0:0.00:0.00:0.00:0:0.00:0.00:0.00	C:0:0.00:0.00:0.00:0:0:0.00:0.00:0.00:0:0.00:0.00:0.00	G:27:60.00:37.00:60.00:27:0:0.00:0.00:0.00:0:0.00:0.00:0.00	T:0:0.00:0.00:0.00:0:0:0.00:0.00:0.00:0:0.00:0.00:0.00	N:0:0.00:0.00:0.00:0:0:0.00:0.00:0.00:0:0.00:0.00:0.00
CMM1971	277	A:27:60.00:34.37:60.00:27:0:0.00:0.00:0.00:0:0.00:0.00:0.00	C:0:0.00:0.00:0.00:0:0:0.00:0.00:0.00:0:0.00:0.00:0.00	G:0:0.00:0.00:0.00:0:0:0.00:0.00:0.00:0:0.00:0.00:0.00	T:0:0.00:0.00:0.00:0:0:0.00:0.00:0.00:0:0.00:0.00:0.00	N:0:0.00:0.00:0.00:0:0:0.00:0.00:0.00:0:0.00:0.00:0.00
CMM1971	278	A:0:0.00:0.00:0.00:0:0:0.00:0.00:0.00:0:0.00:0.00:0.00	C:0:0.00:0.00:0.00:0:0:0.00:0.00:0.00:0:0.00:0.00:0.00	G:0:0.00:0.00:0.00:0:0:0.00:0.00:0.00:0:0.00:0.00:0.00	T:26:60.00:34.58:60.00:26:0:0.00:0.00:0.00:0:0.00:0.00:0.00	N:0:0.00:0.00:0.00:0:0:0.00:0.00:0.00:0:0.00:0.00:0.00
CMM1971	279	A:0:0.00:0.00:0.00:0:0:0.00:0.00:0.00:0:0.00:0.00:0.00	C:26:60.00:35.69:60.00:26:0:0.00:0.00:0.00:0:0.00:0.00:0.00	G:0:0.00:0.00:0.00:0:0:0.00:0.00:0.00:0:0.00:0.00:0.00	T:0:0.00:0.00:0.00:0:0:0.00:0.00:0.00:0:0.00:0.00:0.00	N:0:0.00:0.00:0.00:0:0:0.00:0.00:0.00:0:0.00:0.00:0.00
CMM1971	280	A:0:0.00:0.00:0.00:0:0:0.00:0.00:0.00:0:0.00:0.00:0.00	C:26:60.00:37.27:60.00:26:0:0.00:0.00:0.00:0:0.00:0.00:0.00	G:0:0.00:0.00:0.00:0:0:0.00:0.00:0.00:0:0.00:0.00:0.00	T:0:0.00:0.00:0.00:0:0:0.00:0.00:0.00:0:0.00:0.00:0.00	N:0:0.00:0.00:0.00:0:0:0.00:0.00:0.00:0:0.00:0.00:0.00
CMM1971	281	A:0:0.00:0.00:0.00:0:0:0.00:0.00:0.00:0:0.00:0.00:0.00	C:26:60.00:37.42:60.00:26:0:0.00:0.00:0.00:0:0.00:0.00:0.00	G:0:0.00:0.00:0.00:0:0:0.00:0.00:0.00:0:0.00:0.00:0.00	T:0:0.00:0.00:0.00:0:0:0.00:0.00:0.00:0:0.00:0.00:0.00	N:0:0.00:0.00:0.00:0:0:0.00:0.00:0.00:0:0.00:0.00:0.00
CMM1971	282	A:0:0.00:0.00:0.00:0:0:0.00:0.00:0.00:0:0.00:0.00:0.00	C:26:60.00:36.92:60.00:26:0:0.00:0.00:0.00:0:0.00:0.00:0.00	G:0:0.00:0.00:0.00:0:0:0.00:0.00:0.00:0:0.00:0.00:0.00	T:0:0.00:0.00:0.00:0:0:0.00:0.00:0.00:0:0.00:0.00:0.00	N:0:0.00:0.00:0.00:0:0:0.00:0.00:0.00:0:0.00:0.00:0.00
CMM1971	283	A:0:0.00:0.00:0.00:0:0:0.00:0.00:0.00:0:0.00:0.00:0.00	C:0:0.00:0.00:0.00:0:0:0.00:0.00:0.00:0:0.00:0.00:0.00	G:26:60.00:37.96:60.00:26:0:0.00:0.00:0.00:0:0.00:0.00:0.00	T:0:0.00:0.00:0.00:0:0:0.00:0.00:0.00:0:0.00:0.00:0.00	N:0:0.00:0.00:0.00:0:0:0.00:0.00:0.00:0:0.00:0.00:0.00
CMM1971	284	A:26:60.00:34.12:60.00:26:0:0.00:0.00:0.00:0:0.00:0.00:0.00	C:0:0.00:0.00:0.00:0:0:0.00:0.00:0.00:0:0.00:0.00:0.00	G:0:0.00:0.00:0.00:0:0:0.00:0.00:0.00:0:0.00:0.00:0.00	T:0:0.00:0.00:0.00:0:0:0.00:0.00:0.00:0:0.00:0.00:0.00	N:0:0.00:0.00:0.00:0:0:0.00:0.00:0.00:0:0.00:0.00:0.00
CMM1971	285	A:26:60.00:34.27:60.00:26:0:0.00:0.00:0.00:0:0.00:0.00:0.00	C:0:0.00:0.00:0.00:0:0:0.00:0.00:0.00:0:0.00:0.00:0.00	G:0:0.00:0.00:0.00:0:0:0.00:0.00:0.00:0:0.00:0.00:0.00	T:0:0.00:0.00:0.00:0:0:0.00:0.00:0.00:0:0.00:0.00:0.00	N:0:0.00:0.00:0.00:0:0:0.00:0.00:0.00:0:0.00:0.00:0.00
CMM1971	286	A:0:0.00:0.00:0.00:0:0:0.00:0.00:0.00:0:0.00:0.00:0.00	C:0:0.00:0.00:0.00:0:0:0.00:0.00:0.00:0:0.00:0.00:0.00	G:0:0.00:0.00:0.00:0:0:0.00:0.00:0.00:0:0.00:0.00:0.00	T:26:60.00:35.58:60.00:26:0:0.00:0.00:0.00:0:0.00:0.00:0.00	N:0:0.00:0.00:0.00:0:0:0.00:0.00:0.00:0:0.00:0.00:0.00
CMM1971	287	A:0:0.00:0.00:0.00:0:0:0.00:0.00:0.00:0:0.00:0.00:0.00	C:26:60.00:37.73:60.00:26:0:0.00:0.00:0.00:0:0.00:0.00:0.00	G:0:0.00:0.00:0.00:0:0:0.00:0.00:0.00:0:0.00:0.00:0.00	T:0:0.00:0.00:0.00:0:0:0.00:0.00:0.00:0:0.00:0.00:0.00	N:0:0.00:0.00:0.00:0:0:0.00:0.00:0.00:0:0.00:0.00:0.00
CMM1971	288	A:0:0.00:0.00:0.00:0:0:0.00:0.00:0.00:0:0.00:0.00:0.00	C:0:0.00:0.00:0.00:0:0:0.00:0.00:0.00:0:0.00:0.00:0.00	G:0:0.00:0.00:0.00:0:0:0.00:0.00:0.00:0:0.00:0.00:0.00	T:26:60.00:36.31:60.00:26:0:0.00:0.00:0.00:0:0.00:0.00:0.00	N:0:0.00:0.00:0.00:0:0:0.00:0.00:0.00:0:0.00:0.00:0.00
CMM1971	289	A:0:0.00:0.00:0.00:0:0:0.00:0.00:0.00:0:0.00:0.00:0.00	C:0:0.00:0.00:0.00:0:0:0.00:0.00:0.00:0:0.00:0.00:0.00	G:26:60.00:37.58:60.00:26:0:0.00:0.00:0.00:0:0.00:0.00:0.00	T:0:0.00:0.00:0.00:0:0:0.00:0.00:0.00:0:0.00:0.00:0.00	N:0:0.00:0.00:0.00:0:0:0.00:0.00:0.00:0:0.00:0.00:0.00
CMM1971	290	A:26:60.00:34.04:60.00:26:0:0.00:0.00:0.00:0:0.00:0.00:0.00	C:0:0.00:0.00:0.00:0:0:0.00:0.00:0.00:0:0.00:0.00:0.00	G:0:0.00:0.00:0.00:0:0:0.00:0.00:0.00:0:0.00:0.00:0.00	T:0:0.00:0.00:0.00:0:0:0.00:0.00:0.00:0:0.00:0.00:0.00	N:0:0.00:0.00:0.00:0:0:0.00:0.00:0.00:0:0.00:0.00:0.00
CMM1971	291	A:0:0.00:0.00:0.00:0:0:0.00:0.00:0.00:0:0.00:0.00:0.00	C:26:60.00:38.42:60.00:26:0:0.00:0.00:0.00:0:0.00:0.00:0.00	G:0:0.00:0.00:0.00:0:0:0.00:0.00:0.00:0:0.00:0.00:0.00	T:0:0.00:0.00:0.00:0:0:0.00:0.00:0.00:0:0.00:0.00:0.00	N:0:0.00:0.00:0.00:0:0:0.00:0.00:0.00:0:0.00:0.00:0.00
CMM1971	292	A:26:60.00:34.19:60.00:26:0:0.00:0.00:0.00:0:0.00:0.00:0.00	C:0:0.00:0.00:0.00:0:0:0.00:0.00:0.00:0:0.00:0.00:0.00	G:0:0.00:0.00:0.00:0:0:0.00:0.00:0.00:0:0.00:0.00:0.00	T:0:0.00:0.00:0.00:0:0:0.00:0.00:0.00:0:0.00:0.00:0.00	N:0:0.00:0.00:0.00:0:0:0.00:0.00:0.00:0:0.00:0.00:0.00
CMM1971	293	A:26:60.00:34.65:60.00:26:0:0.00:0.00:0.00:0:0.00:0.00:0.00	C:0:0.00:0.00:0.00:0:0:0.00:0.00:0.00:0:0.00:0.00:0.00	G:0:0.00:0.00:0.00:0:0:0.00:0.00:0.00:0:0.00:0.00:0.00	T:0:0.00:0.00:0.00:0:0:0.00:0.00:0.00:0:0.00:0.00:0.00	N:0:0.00:0.00:0.00:0:0:0.00:0.00:0.00:0:0.00:0.00:0.00
CMM1971	294	A:0:0.00:0.00:0.00:0:0:0.00:0.00:0.00:0:0.00:0.00:0.00	C:0:0.00:0.00:0.00:0:0:0.00:0.00:0.00:0:0.00:0.00:0.00	G:26:60.00:37.96:60.00:26:0:0.00:0.00:0.00:0:0.00:0.00:0.00	T:0:0.00:0.00:0.00:0:0:0.00:0.00:0.00:0:0.00:0.00:0.00	N:0:0.00:0.00:0.00:0:0:0.00:0.00:0.00:0:0.00:0.00:0.00
CMM0376	127	A:0:0.00:0.00:0.00:0:0:0.00:0.00:0.00:0:0.00:0.00:0.00	C:0:0.00:0.00:0.00:0:0:0.00:0.00:0.00:0:0.00:0.00:0.00	G:60:60.00:37.12:60.00:60:0:0.00:0.00:0.00:0:0.00:0.00:0.00	T:0:0.00:0.00:0.00:0:0:0.00:0.00:0.00:0:0.00:0.00:0.00	N:0:0.00:0.00:0.00:0:0:0.00:0.00:0.00:0:0.00:0.00:0.00
CMM0376	128	A:0:0.00:0.00:0.00:0:0:0.00:0.00:0.00:0:0.00:0.00:0.00	C:0:0.00:0.00:0.00:0:0:0.00:0.00:0.00:0:0.00:0.00:0.00	G:60:60.00:35.88:60.00:60:0:0.00:0.00:0.00:0:0.00:0.00:0.00	T:0:0.00:0.00:0.00:0:0:0.00:0.00:0.00:0:0.00:0.00:0.00	N:0:0.00:0.00:0.00:0:0:0.00:0.00:0.00:0:0.00:0.00:0.00
CMM0376	129	A:61:60.00:33.75:60.00:61:0:0.00:0.00:0.00:0:0.00:0.00:0.00	C:0:0.00:0.00:0.00:0:0:0.00:0.00:0.00:0:0.00:0.00:0.00	G:0:0.00:0.00:0.00:0:0:0.00:0.00:0.00:0:0.00:0.00:0.00	T:0:0.00:0.00:0.00:0:0:0.00:0.00:0.00:0:0.00:0.00:0.00	N:0:0.00:0.00:0.00:0:0:0.00:0.00:0.00:0:0.00:0.00:0.00
CMM0376	130	A:0:0.00:0.00:0.00:0:0:0.00:0.00:0.00:0:0.00:0.00:0.00	C:1:60.00:24.00:60.00:1:0:0.00:0.04:0.00:0:0.00:0.00:0.00	G:0:0.00:0.00:0.00:0:0:0.00:0.00:0.00:0:0.00:0.00:0.00	T:86:60.00:32.55:60.00:86:0:0.00:0.01:0.00:0:0.00:0.00:0.00	N:0:0.00:0.00:0.00:0:0:0.00:0.00:0.00:0:0.00:0.00:0.00
CMM0376	131	A:1:60.00:25.00:60.00:1:0:0.00:0.04:0.00:0:0.00:0.00:0.00	C:91:60.00:34.87:60.00:91:0:0.00:0.01:0.00:0:0.00:0.00:0.00	G:0:0.00:0.00:0.00:0:0:0.00:0.00:0.00:0:0.00:0.00:0.00	T:0:0.00:0.00:0.00:0:0:0.00:0.00:0.00:0:0.00:0.00:0.00	N:0:0.00:0.00:0.00:0:0:0.00:0.00:0.00:0:0.00:0.00:0.00
CMM0376	132	A:1:60.00:2.00:60.00:1:0:0.00:0.03:0.00:0:0.00:0.00:0.00	C:148:60.00:34.29:60.00:148:0:0.00:0.01:0.00:0:0.00:0.00:0.00	G:2:60.00:7.50:60.00:2:0:0.00:0.02:0.00:0:0.00:0.00:0.00	T:1:60.00:35.00:60.00:1:0:0.00:0.05:0.00:0:0.00:0.00:0.00	N:0:0.00:0.00:0.00:0:0:0.00:0.00:0.00:0:0.00:0.00:0.00
CMM0376	133	A:2:60.00:18.50:60.00:2:0:0.00:0.02:0.00:0:0.00:0.00:0.00	C:5:60.00:27.20:60.00:5:0:0.00:0.02:0.00:0:0.00:0.00:0.00	G:151:60.00:33.26:60.00:151:0:0.00:0.01:0.00:0:0.00:0.00:0.00	T:1:60.00:16.00:60.00:1:0:0.00:0.02:0.00:0:0.00:0.00:0.00	N:0:0.00:0.00:0.00:0:0:0.00:0.00:0.00:0:0.00:0.00:0.00
CMM0376	134	A:2:60.00:5.50:60.00:2:0:0.00:0.01:0.00:0:0.00:0.00:0.00	C:6:60.00:14.33:60.00:6:0:0.00:0.02:0.00:0:0.00:0.00:0.00	G:149:60.00:33.31:60.00:149:0:0.00:0.01:0.00:0:0.00:0.00:0.00	T:5:60.00:20.40:60.00:5:0:0.00:0.01:0.00:0:0.00:0.00:0.00	N:0:0.00:0.00:0.00:0:0:0.00:0.00:0.00:0:0.00:0.00:0.00
CMM0376	135	A:1:60.00:13.00:60.00:1:0:0.00:0.01:0.00:0:0.00:0.00:0.00	C:10:60.00:13.90:60.00:10:0:0.00:0.02:0.00:0:0.00:0.00:0.00	G:152:60.00:30.87:60.00:152:0:0.00:0.01:0.00:0:0.00:0.00:0.00	T:1:60.00:18.00:60.00:1:0:0.00:0.01:0.00:0:0.00:0.00:0.00	N:0:0.00:0.00:0.00:0:0:0.00:0.00:0.00:0:0.00:0.00:0.00
CMM0376	136	A:155:60.00:32.26:60.00:155:0:0.00:0.01:0.00:0:0.00:0.00:0.00	C:2:60.00:10.50:60.00:2:0:0.00:0.02:0.00:0:0.00:0.00:0.00	G:3:60.00:11.67:60.00:3:0:0.00:0.01:0.00:0:0.00:0.00:0.00	T:5:60.00:13.00:60.00:5:0:0.00:0.03:0.00:0:0.00:0.00:0.00	N:0:0.00:0.00:0.00:0:0:0.00:0.00:0.00:0:0.00:0.00:0.00
CMM0376	137	A:168:60.00:34.45:60.00:168:0:0.00:0.01:0.00:0:0.00:0.00:0.00	C:1:60.00:15.00:60.00:1:0:0.00:0.01:0.00:0:0.00:0.00:0.00	G:0:0.00:0.00:0.00:0:0:0.00:0.00:0.00:0:0.00:0.00:0.00	T:1:60.00:23.00:60.00:1:0:0.00:0.04:0.00:0:0.00:0.00:0.00	N:0:0.00:0.00:0.00:0:0:0.00:0.00:0.00:0:0.00:0.00:0.00
CMM0376	138	A:2:60.00:9.50:60.00:2:0:0.00:0.03:0.00:0:0.00:0.00:0.00	C:2:60.00:15.00:60.00:2:0:0.00:0.01:0.00:0:0.00:0.00:0.00	G:166:60.00:35.78:60.00:166:0:0.00:0.01:0.00:0:0.00:0.00:0.00	T:0:0.00:0.00:0.00:0:0:0.00:0.00:0.00:0:0.00:0.00:0.00	N:0:0.00:0.00:0.00:0:0:0.00:0.00:0.00:0:0.00:0.00:0.00
CMM0376	139	A:3:60.00:12.00:60.00:3:0:0.00:0.02:0.00:0:0.00:0.00:0.00	C:1:60.00:4.00:60.00:1:0:0.00:0.01:0.00:0:0.00:0.00:0.00	G:10:60.00:11.40:60.00:10:0:0.00:0.02:0.00:0:0.00:0.00:0.00	T:156:60.00:31.79:60.00:156:0:0.00:0.01:0.00:0:0.00:0.00:0.00	N:0:0.00:0.00:0.00:0:0:0.00:0.00:0.00:0:0.00:0.00:0.00
CMM0376	140	A:2:60.00:27.00:60.00:2:0:0.00:0.02:0.00:0:0.00:0.00:0.00	C:165:60.00:34.62:60.00:165:0:0.00:0.01:0.00:0:0.00:0.00:0.00	G:3:60.00:16.67:60.00:3:0:0.00:0.02:0.00:0:0.00:0.00:0.00	T:1:60.00:27.00:60.00:1:0:0.00:0.03:0.00:0:0.00:0.00:0.00	N:0:0.00:0.00:0.00:0:0:0.00:0.00:0.00:0:0.00:0.00:0.00
CMM0376	141	A:2:60.00:15.00:60.00:2:0:0.00:0.03:0.00:0:0.00:0.00:0.00	C:11:60.00:18.55:60.00:11:0:0.00:0.03:0.00:0:0.00:0.00:0.00	G:158:60.00:32.86:60.00:158:0:0.00:0.01:0.00:0:0.00:0.00:0.00	T:1:60.00:8.00:60.00:1:0:0.00:0.03:0.00:0:0.00:0.00:0.00	N:0:0.00:0.00:0.00:0:0:0.00:0.00:0.00:0:0.00:0.00:0.00
CMM0376	142	A:149:60.00:30.19:60.00:149:0:0.00:0.01:0.00:0:0.00:0.00:0.00	C:3:60.00:11.33:60.00:3:0:0.00:0.02:0.00:0:0.00:0.00:0.00	G:19:60.00:29.68:60.00:19:0:0.00:0.02:0.00:0:0.00:0.00:0.00	T:1:60.00:7.00:60.00:1:0:0.00:0.02:0.00:0:0.00:0.00:0.00	N:0:0.00:0.00:0.00:0:0:0.00:0.00:0.00:0:0.00:0.00:0.00
CMM0376	143	A:1:60.00:24.00:60.00:1:0:0.00:0.02:0.00:0:0.00:0.00:0.00	C:171:60.00:34.37:60.00:171:0:0.00:0.01:0.00:0:0.00:0.00:0.00	G:1:60.00:36.00:60.00:1:0:0.00:0.02:0.00:0:0.00:0.00:0.00	T:1:60.00:14.00:60.00:1:0:0.00:0.03:0.00:0:0.00:0.00:0.00	N:0:0.00:0.00:0.00:0:0:0.00:0.00:0.00:0:0.00:0.00:0.00
CMM0376	144	A:2:60.00:7.00:60.00:2:0:0.00:0.01:0.00:0:0.00:0.00:0.00	C:169:60.00:34.83:60.00:169:0:0.00:0.01:0.00:0:0.00:0.00:0.00	G:2:60.00:12.00:60.00:2:0:0.00:0.02:0.00:0:0.00:0.00:0.00	T:4:60.00:22.25:60.00:4:0:0.00:0.02:0.00:0:0.00:0.00:0.00	N:0:0.00:0.00:0.00:0:0:0.00:0.00:0.00:0:0.00:0.00:0.00
CMM0376	145	A:2:60.00:36.00:60.00:2:0:0.00:0.01:0.00:0:0.00:0.00:0.00	C:7988:60.00:37.69:60.00:7988:0:0.00:0.00:0.00:0:0.00:0.00:0.00	G:8:60.00:7.12:60.00:8:0:0.00:0.03:0.00:0:0.00:0.00:0.00	T:1:60.00:35.00:60.00:1:0:0.00:0.01:0.00:0:0.00:0.00:0.00	N:0:0.00:0.00:0.00:0:0:0.00:0.00:0.00:0:0.00:0.00:0.00
CMM0376	146	A:4:60.00:8.50:60.00:4:0:0.00:0.01:0.00:0:0.00:0.00:0.00	C:1:60.00:37.00:60.00:1:0:0.00:0.01:0.00:0:0.00:0.00:0.00	G:1:60.00:13.00:60.00:1:0:0.00:0.01:0.00:0:0.00:0.00:0.00	T:7994:60.00:34.33:60.00:7994:0:0.00:0.00:0.00:0:0.00:0.00:0.00	N:0:0.00:0.00:0.00:0:0:0.00:0.00:0.00:0:0.00:0.00:0.00
CMM0376	147	A:5:60.00:36.40:60.00:5:0:0.00:0.01:0.00:0:0.00:0.00:0.00	C:8:60.00:11.50:60.00:8:0:0.00:0.03:0.00:0:0.00:0.00:0.00	G:7987:60.00:38.06:60.00:7987:0:0.00:0.00:0.00:0:0.00:0.00:0.00	T:1:60.00:34.00:60.00:1:0:0.00:0.01:0.00:0:0.00:0.00:0.00	N:0:0.00:0.00:0.00:0:0:0.00:0.00:0.00:0:0.00:0.00:0.00
CMM0376	148	A:10:60.00:17.60:60.00:10:0:0.00:0.02:0.00:0:0.00:0.00:0.00	C:7972:60.00:36.58:60.00:7972:0:0.00:0.00:0.00:0:0.00:0.00:0.00	G:11:60.00:17.27:60.00:11:0:0.00:0.02:0.00:0:0.00:0.00:0.00	T:9:60.00:28.44:60.00:9:0:0.00:0.02:0.00:0:0.00:0.00:0.00	N:0:0.00:0.00:0.00:0:0:0.00:0.00:0.00:0:0.00:0.00:0.00
CMM0376	149	A:2:60.00:20.50:60.00:2:0:0.00:0.01:0.00:0:0.00:0.00:0.00	C:6:60.00:33.83:60.00:6:0:0.00:0.01:0.00:0:0.00:0.00:0.00	G:0:0.00:0.00:0.00:0:0:0.00:0.00:0.00:0:0.00:0.00:0.00	T:7995:60.00:34.38:60.00:7995:0:0.00:0.00:0.00:0:0.00:0.00:0.00	N:0:0.00:0.00:0.00:0:0:0.00:0.00:0.00:0:0.00:0.00:0.00
CMM0376	150	A:0:0.00:0.00:0.00:0:0:0.00:0.00:0.00:0:0.00:0.00:0.00	C:7997:60.00:37.72:60.00:7997:0:0.00:0.00:0.00:0:0.00:0.00:0.00	G:1:60.00:17.00:60.00:1:0:0.00:0.03:0.00:0:0.00:0.00:0.00	T:5:60.00:34.80:60.00:5:0:0.00:0.01:0.00:0:0.00:0.00:0.00	N:0:0.00:0.00:0.00:0:0:0.00:0.00:0.00:0:0.00:0.00:0.00
CMM0376	151	A:6:60.00:33.00:60.00:6:0:0.00:0.01:0.00:0:0.00:0.00:0.00	C:12:60.00:20.00:60.00:12:0:0.00:0.02:0.00:0:0.00:0.00:0.00	G:7983:60.00:37.35:60.00:7983:0:0.00:0.00:0.00:0:0.00:0.00:0.00	T:3:60.00:23.67:60.00:3:0:0.00:0.01:0.00:0:0.00:0.00:0.00	N:0:0.00:0.00:0.00:0:0:0.00:0.00:0.00:0:0.00:0.00:0.00
CMM0376	152	A:15:60.00:25.20:60.00:15:0:0.00:0.01:0.00:0:0.00:0.00:0.00	C:12:60.00:20.17:60.00:12:0:0.00:0.02:0.00:0:0.00:0.00:0.00	G:7970:60.00:36.56:60.00:7970:0:0.00:0.00:0.00:0:0.00:0.00:0.00	T:7:60.00:19.71:60.00:7:0:0.00:0.02:0.00:0:0.00:0.00:0.00	N:0:0.00:0.00:0.00:0:0:0.00:0.00:0.00:0:0.00:0.00:0.00
CMM0376	153	A:1:60.00:30.00:60.00:1:0:0.00:0.01:0.00:0:0.00:0.00:0.00	C:7992:60.00:36.91:60.00:7992:0:0.00:0.00:0.00:0:0.00:0.00:0.00	G:2:60.00:20.50:60.00:2:0:0.00:0.02:0.00:0:0.00:0.00:0.00	T:10:60.00:29.80:60.00:10:0:0.00:0.01:0.00:0:0.00:0.00:0.00	N:0:0.00:0.00:0.00:0:0:0.00:0.00:0.00:0:0.00:0.00:0.00
CMM0376	154	A:7999:60.00:35.31:60.00:7999:0:0.00:0.00:0.00:0:0.00:0.00:0.00	C:2:60.00:11.50:60.00:2:0:0.00:0.03:0.00:0:0.00:0.00:0.00	G:2:60.00:28.50:60.00:2:0:0.00:0.01:0.00:0:0.00:0.00:0.00	T:2:60.00:24.00:60.00:2:0:0.00:0.02:0.00:0:0.00:0.00:0.00	N:0:0.00:0.00:0.00:0:0:0.00:0.00:0.00:0:0.00:0.00:0.00
CMM0376	155	A:1:60.00:29.00:60.00:1:0:0.00:0.01:0.00:0:0.00:0.00:0.00	C:7998:60.00:36.73:60.00:7998:0:0.00:0.00:0.00:0:0.00:0.00:0.00	G:4:60.00:13.50:60.00:4:0:0.00:0.02:0.00:0:0.00:0.00:0.00	T:3:60.00:23.33:60.00:3:0:0.00:0.01:0.00:0:0.00:0.00:0.00	N:0:0.00:0.00:0.00:0:0:0.00:0.00:0.00:0:0.00:0.00:0.00
CMM0376	156	A:2:60.00:15.00:60.00:2:0:0.00:0.01:0.00:0:0.00:0.00:0.00	C:7985:60.00:36.91:60.00:7985:0:0.00:0.00:0.00:0:0.00:0.00:0.00	G:13:60.00:16.00:60.00:13:0:0.00:0.02:0.00:0:0.00:0.00:0.00	T:6:60.00:27.50:60.00:6:0:0.00:0.01:0.00:0:0.00:0.00:0.00	N:0:0.00:0.00:0.00:0:0:0.00:0.00:0.00:0:0.00:0.00:0.00
CMM0376	157	A:1:60.00:28.00:60.00:1:0:0.00:0.04:0.00:0:0.00:0.00:0.00	C:7992:60.00:37.34:60.00:7992:0:0.00:0.00:0.00:0:0.00:0.00:0.00	G:5:60.00:21.20:60.00:5:0:0.00:0.02:0.00:0:0.00:0.00:0.00	T:8:60.00:28.75:60.00:8:0:0.00:0.01:0.00:0:0.00:0.00:0.00	N:0:0.00:0.00:0.00:0:0:0.00:0.00:0.00:0:0.00:0.00:0.00
CMM0376	158	A:0:0.00:0.00:0.00:0:0:0.00:0.00:0.00:0:0.00:0.00:0.00	C:6:60.00:37.67:60.00:6:0:0.00:0.01:0.00:0:0.00:0.00:0.00	G:0:0.00:0.00:0.00:0:0:0.00:0.00:0.00:0:0.00:0.00:0.00	T:8001:60.00:34.41:60.00:8001:0:0.00:0.00:0.00:0:0.00:0.00:0.00	N:0:0.00:0.00:0.00:0:0:0.00:0.00:0.00:0:0.00:0.00:0.00
CMM0376	159	A:1:60.00:19.00:60.00:1:0:0.00:0.01:0.00:0:0.00:0.00:0.00	C:7997:60.00:37.41:60.00:7997:0:0.00:0.00:0.00:0:0.00:0.00:0.00	G:4:60.00:24.50:60.00:4:0:0.00:0.02:0.00:0:0.00:0.00:0.00	T:5:60.00:35.00:60.00:5:0:0.00:0.01:0.00:0:0.00:0.00:0.00	N:0:0.00:0.00:0.00:0:0:0.00:0.00:0.00:0:0.00:0.00:0.00
CMM0376	160	A:0:0.00:0.00:0.00:0:0:0.00:0.00:0.00:0:0.00:0.00:0.00	C:7:60.00:29.43:60.00:7:0:0.00:0.02:0.00:0:0.00:0.00:0.00	G:1:60.00:5.00:60.00:1:0:0.00:0.05:0.00:0:0.00:0.00:0.00	T:8000:60.00:34.43:60.00:8000:0:0.00:0.00:0.00:0:0.00:0.00:0.00	N:0:0.00:0.00:0.00:0:0:0.00:0.00:0.00:0:0.00:0.00:0.00
CMM0376	161	A:1:60.00:32.00:60.00:1:0:0.00:0.02:0.00:0:0.00:0.00:0.00	C:7998:60.00:37.24:60.00:7998:0:0.00:0.00:0.00:0:0.00:0.00:0.00	G:3:60.00:12.00:60.00:3:0:0.00:0.01:0.00:0:0.00:0.00:0.00	T:7:60.00:25.71:60.00:7:0:0.00:0.01:0.00:0:0.00:0.00:0.00	N:0:0.00:0.00:0.00:0:0:0.00:0.00:0.00:0:0.00:0.00:0.00
CMM0376	162	A:1:60.00:18.00:60.00:1:0:0.00:0.05:0.00:0:0.00:0.00:0.00	C:8004:60.00:37.56:60.00:8004:0:0.00:0.00:0.00:0:0.00:0.00:0.00	G:1:60.00:29.00:60.00:1:0:0.00:0.01:0.00:0:0.00:0.00:0.00	T:4:60.00:35.00:60.00:4:0:0.00:0.02:0.00:0:0.00:0.00:0.00	N:0:0.00:0.00:0.00:0:0:0.00:0.00:0.00:0:0.00:0.00:0.00
CMM0376	163	A:1:60.00:30.00:60.00:1:0:0.00:0.01:0.00:0:0.00:0.00:0.00	C:7999:60.00:37.50:60.00:7999:0:0.00:0.00:0.00:0:0.00:0.00:0.00	G:6:60.00:22.00:60.00:6:0:0.00:0.02:0.00:0:0.00:0.00:0.00	T:4:60.00:23.25:60.00:4:0:0.00:0.02:0.00:0:0.00:0.00:0.00	N:0:0.00:0.00:0.00:0:0:0.00:0.00:0.00:0:0.00:0.00:0.00
CMM0376	164	A:7995:60.00:34.95:60.00:7995:0:0.00:0.00:0.00:0:0.00:0.00:0.00	C:1:60.00:17.00:60.00:1:0:0.00:0.01:0.00:0:0.00:0.00:0.00	G:5:60.00:29.40:60.00:5:0:0.00:0.03:0.00:0:0.00:0.00:0.00	T:9:60.00:24.33:60.00:9:0:0.00:0.01:0.00:0:0.00:0.00:0.00	N:0:0.00:0.00:0.00:0:0:0.00:0.00:0.00:0:0.00:0.00:0.00
CMM0376	165	A:1:60.00:37.00:60.00:1:0:0.00:0.01:0.00:0:0.00:0.00:0.00	C:4:60.00:13.00:60.00:4:0:0.00:0.02:0.00:0:0.00:0.00:0.00	G:8005:60.00:37.29:60.00:8005:0:0.00:0.00:0.00:0:0.00:0.00:0.00	T:1:60.00:35.00:60.00:1:0:0.00:0.01:0.00:0:0.00:0.00:0.00	N:0:0.00:0.00:0.00:0:0:0.00:0.00:0.00:0:0.00:0.00:0.00
CMM0376	166	A:0:0.00:0.00:0.00:0:0:0.00:0.00:0.00:0:0.00:0.00:0.00	C:7990:60.00:36.82:60.00:7990:0:0.00:0.00:0.00:0:0.00:0.00:0.00	G:13:60.00:13.31:60.00:13:0:0.00:0.02:0.00:0:0.00:0.00:0.00	T:9:60.00:23.11:60.00:9:0:0.00:0.02:0.00:0:0.00:0.00:0.00	N:0:0.00:0.00:0.00:0:0:0.00:0.00:0.00:0:0.00:0.00:0.00
CMM0376	167	A:2:60.00:35.50:60.00:2:0:0.00:0.01:0.00:0:0.00:0.00:0.00	C:5:60.00:17.00:60.00:5:0:0.00:0.01:0.00:0:0.00:0.00:0.00	G:8003:60.00:37.15:60.00:8003:0:0.00:0.00:0.00:0:0.00:0.00:0.00	T:1:60.00:12.00:60.00:1:0:0.00:0.01:0.00:0:0.00:0.00:0.00	N:0:0.00:0.00:0.00:0:0:0.00:0.00:0.00:0:0.00:0.00:0.00
CMM0376	168	A:4:60.00:27.25:60.00:4:0:0.00:0.01:0.00:0:0.00:0.00:0.00	C:7:60.00:20.71:60.00:7:0:0.00:0.04:0.00:0:0.00:0.00:0.00	G:7997:60.00:37.03:60.00:7997:0:0.00:0.00:0.00:0:0.00:0.00:0.00	T:1:60.00:16.00:60.00:1:0:0.00:0.03:0.00:0:0.00:0.00:0.00	N:0:0.00:0.00:0.00:0:0:0.00:0.00:0.00:0:0.00:0.00:0.00
CMM0376	169	A:5:60.00:24.80:60.00:5:0:0.00:0.02:0.00:0:0.00:0.00:0.00	C:7976:60.00:34.40:60.00:7976:0:0.00:0.00:0.00:0:0.00:0.00:0.00	G:19:60.00:20.21:60.00:19:0:0.00:0.01:0.00:0:0.00:0.00:0.00	T:9:60.00:27.00:60.00:9:0:0.00:0.01:0.00:0:0.00:0.00:0.00	N:0:0.00:0.00:0.00:0:0:0.00:0.00:0.00:0:0.00:0.00:0.00
CMM0376	170	A:4:60.00:8.00:60.00:4:0:0.00:0.02:0.00:0:0.00:0.00:0.00	C:4:60.00:19.25:60.00:4:0:0.00:0.04:0.00:0:0.00:0.00:0.00	G:3:60.00:16.33:60.00:3:0:0.00:0.02:0.00:0:0.00:0.00:0.00	T:7999:60.00:33.86:60.00:7999:0:0.00:0.00:0.00:0:0.00:0.00:0.00	N:0:0.00:0.00:0.00:0:0:0.00:0.00:0.00:0:0.00:0.00:0.00
CMM0376	171	A:0:0.00:0.00:0.00:0:0:0.00:0.00:0.00:0:0.00:0.00:0.00	C:8008:60.00:37.13:60.00:8008:0:0.00:0.00:0.00:0:0.00:0.00:0.00	G:1:60.00:8.00:60.00:1:0:0.00:0.01:0.00:0:0.00:0.00:0.00	T:2:60.00:33.50:60.00:2:0:0.00:0.03:0.00:0:0.00:0.00:0.00	N:0:0.00:0.00:0.00:0:0:0.00:0.00:0.00:0:0.00:0.00:0.00
CMM0376	172	A:4:60.00:33.75:60.00:4:0:0.00:0.01:0.00:0:0.00:0.00:0.00	C:24:60.00:18.12:60.00:24:0:0.00:0.03:0.00:0:0.00:0.00:0.00	G:7980:60.00:36.23:60.00:7980:0:0.00:0.00:0.00:0:0.00:0.00:0.00	T:3:60.00:16.67:60.00:3:0:0.00:0.01:0.00:0:0.00:0.00:0.00	N:0:0.00:0.00:0.00:0:0:0.00:0.00:0.00:0:0.00:0.00:0.00
CMM0376	173	A:2:60.00:28.50:60.00:2:0:0.00:0.02:0.00:0:0.00:0.00:0.00	C:8000:60.00:36.60:60.00:8000:0:0.00:0.00:0.00:0:0.00:0.00:0.00	G:4:60.00:17.50:60.00:4:0:0.00:0.02:0.00:0:0.00:0.00:0.00	T:6:60.00:28.83:60.00:6:0:0.00:0.01:0.00:0:0.00:0.00:0.00	N:0:0.00:0.00:0.00:0:0:0.00:0.00:0.00:0:0.00:0.00:0.00
CMM0376	174	A:5:60.00:34.20:60.00:5:0:0.00:0.02:0.00:0:0.00:0.00:0.00	C:16:60.00:16.50:60.00:16:0:0.00:0.02:0.00:0:0.00:0.00:0.00	G:7990:60.00:37.20:60.00:7990:0:0.00:0.00:0.00:0:0.00:0.00:0.00	T:1:60.00:18.00:60.00:1:0:0.00:0.02:0.00:0:0.00:0.00:0.00	N:0:0.00:0.00:0.00:0:0:0.00:0.00:0.00:0:0.00:0.00:0.00
CMM0376	175	A:0:0.00:0.00:0.00:0:0:0.00:0.00:0.00:0:0.00:0.00:0.00	C:8009:60.00:37.05:60.00:8009:0:0.00:0.00:0.00:0:0.00:0.00:0.00	G:1:60.00:18.00:60.00:1:0:0.00:0.02:0.00:0:0.00:0.00:0.00	T:2:60.00:29.50:60.00:2:0:0.00:0.01:0.00:0:0.00:0.00:0.00	N:0:0.00:0.00:0.00:0:0:0.00:0.00:0.00:0:0.00:0.00:0.00
CMM0376	176	A:2:60.00:36.50:60.00:2:0:0.00:0.01:0.00:0:0.00:0.00:0.00	C:6:60.00:23.33:60.00:6:0:0.00:0.03:0.00:0:0.00:0.00:0.00	G:0:0.00:0.00:0.00:0:0:0.00:0.00:0.00:0:0.00:0.00:0.00	T:8004:60.00:34.28:60.00:8004:0:0.00:0.00:0.00:0:0.00:0.00:0.00	N:0:0.00:0.00:0.00:0:0:0.00:0.00:0.00:0:0.00:0.00:0.00
CMM0376	177	A:1:60.00:37.00:60.00:1:0:0.00:0.01:0.00:0:0.00:0.00:0.00	C:8008:60.00:37.32:60.00:8008:0:0.00:0.00:0.00:0:0.00:0.00:0.00	G:1:60.00:10.00:60.00:1:0:0.00:0.01:0.00:0:0.00:0.00:0.00	T:3:60.00:34.33:60.00:3:0:0.00:0.01:0.00:0:0.00:0.00:0.00	N:0:0.00:0.00:0.00:0:0:0.00:0.00:0.00:0:0.00:0.00:0.00
CMM0376	178	A:8008:60.00:35.60:60.00:8008:0:0.00:0.00:0.00:0:0.00:0.00:0.00	C:0:0.00:0.00:0.00:0:0:0.00:0.00:0.00:0:0.00:0.00:0.00	G:4:60.00:36.25:60.00:4:0:0.00:0.01:0.00:0:0.00:0.00:0.00	T:0:0.00:0.00:0.00:0:0:0.00:0.00:0.00:0:0.00:0.00:0.00	N:0:0.00:0.00:0.00:0:0:0.00:0.00:0.00:0:0.00:0.00:0.00
CMM0376	179	A:5:60.00:34.60:60.00:5:0:0.00:0.01:0.00:0:0.00:0.00:0.00	C:4:60.00:16.00:60.00:4:0:0.00:0.04:0.00:0:0.00:0.00:0.00	G:8004:60.00:36.78:60.00:8004:0:0.00:0.00:0.00:0:0.00:0.00:0.00	T:0:0.00:0.00:0.00:0:0:0.00:0.00:0.00:0:0.00:0.00:0.00	N:0:0.00:0.00:0.00:0:0:0.00:0.00:0.00:0:0.00:0.00:0.00
CMM0376	180	A:2:60.00:9.50:60.00:2:0:0.00:0.03:0.00:0:0.00:0.00:0.00	C:7992:60.00:35.80:60.00:7992:0:0.00:0.00:0.00:0:0.00:0.00:0.00	G:16:60.00:14.94:60.00:16:0:0.00:0.02:0.00:0:0.00:0.00:0.00	T:3:60.00:25.33:60.00:3:0:0.00:0.01:0.00:0:0.00:0.00:0.00	N:0:0.00:0.00:0.00:0:0:0.00:0.00:0.00:0:0.00:0.00:0.00
CMM0376	181	A:7:60.00:35.43:60.00:7:0:0.00:0.02:0.00:0:0.00:0.00:0.00	C:4:60.00:16.00:60.00:4:0:0.00:0.01:0.00:0:0.00:0.00:0.00	G:8002:60.00:36.87:60.00:8002:0:0.00:0.00:0.00:0:0.00:0.00:0.00	T:0:0.00:0.00:0.00:0:0:0.00:0.00:0.00:0:0.00:0.00:0.00	N:0:0.00:0.00:0.00:0:0:0.00:0.00:0.00:0:0.00:0.00:0.00
CMM0376	182	A:7971:60.00:33.36:60.00:7971:0:0.00:0.00:0.00:0:0.00:0.00:0.00	C:5:60.00:12.20:60.00:5:0:0.00:0.02:0.00:0:0.00:0.00:0.00	G:32:60.00:18.50:60.00:32:0:0.00:0.04:0.00:0:0.00:0.00:0.00	T:5:60.00:16.20:60.00:5:0:0.00:0.01:0.00:0:0.00:0.00:0.00	N:0:0.00:0.00:0.00:0:0:0.00:0.00:0.00:0:0.00:0.00:0.00
CMM0376	183	A:2:60.00:26.00:60.00:2:0:0.00:0.03:0.00:0:0.00:0.00:0.00	C:1:60.00:33.00:60.00:1:0:0.00:0.01:0.00:0:0.00:0.00:0.00	G:8010:60.00:38.32:60.00:8010:0:0.00:0.00:0.00:0:0.00:0.00:0.00	T:0:0.00:0.00:0.00:0:0:0.00:0.00:0.00:0:0.00:0.00:0.00	N:0:0.00:0.00:0.00:0:0:0.00:0.00:0.00:0:0.00:0.00:0.00
CMM0376	184	A:3:60.00:34.33:60.00:3:0:0.00:0.01:0.00:0:0.00:0.00:0.00	C:7:60.00:15.71:60.00:7:0:0.00:0.03:0.00:0:0.00:0.00:0.00	G:8001:60.00:36.97:60.00:8001:0:0.00:0.00:0.00:0:0.00:0.00:0.00	T:2:60.00:20.00:60.00:2:0:0.00:0.01:0.00:0:0.00:0.00:0.00	N:0:0.00:0.00:0.00:0:0:0.00:0.00:0.00:0:0.00:0.00:0.00
CMM0376	185	A:10:60.00:31.30:60.00:10:0:0.00:0.01:0.00:0:0.00:0.00:0.00	C:7:60.00:16.71:60.00:7:0:0.00:0.03:0.00:0:0.00:0.00:0.00	G:7995:60.00:36.60:60.00:7995:0:0.00:0.00:0.00:0:0.00:0.00:0.00	T:1:60.00:34.00:60.00:1:0:0.00:0.01:0.00:0:0.00:0.00:0.00	N:0:0.00:0.00:0.00:0:0:0.00:0.00:0.00:0:0.00:0.00:0.00
CMM0376	186	A:0:0.00:0.00:0.00:0:0:0.00:0.00:0.00:0:0.00:0.00:0.00	C:8007:60.00:36.81:60.00:8007:0:0.00:0.00:0.00:0:0.00:0.00:0.00	G:3:60.00:20.00:60.00:3:0:0.00:0.01:0.00:0:0.00:0.00:0.00	T:3:60.00:31.00:60.00:3:0:0.00:0.02:0.00:0:0.00:0.00:0.00	N:0:0.00:0.00:0.00:0:0:0.00:0.00:0.00:0:0.00:0.00:0.00
CMM0376	187	A:8007:60.00:35.14:60.00:8007:0:0.00:0.00:0.00:0:0.00:0.00:0.00	C:1:60.00:37.00:60.00:1:0:0.00:0.01:0.00:0:0.00:0.00:0.00	G:5:60.00:28.60:60.00:5:0:0.00:0.03:0.00:0:0.00:0.00:0.00	T:0:0.00:0.00:0.00:0:0:0.00:0.00:0.00:0:0.00:0.00:0.00	N:0:0.00:0.00:0.00:0:0:0.00:0.00:0.00:0:0.00:0.00:0.00
CMM0376	188	A:12:60.00:33.17:60.00:12:0:0.00:0.01:0.00:0:0.00:0.00:0.00	C:2:60.00:19.50:60.00:2:0:0.00:0.06:0.00:0:0.00:0.00:0.00	G:7996:60.00:37.03:60.00:7996:0:0.00:0.00:0.00:0:0.00:0.00:0.00	T:3:60.00:13.67:60.00:3:0:0.00:0.02:0.00:0:0.00:0.00:0.00	N:0:0.00:0.00:0.00:0:0:0.00:0.00:0.00:0:0.00:0.00:0.00
CMM0376	189	A:5:60.00:21.80:60.00:5:0:0.00:0.04:0.00:0:0.00:0.00:0.00	C:8001:60.00:36.51:60.00:8001:0:0.00:0.00:0.00:0:0.00:0.00:0.00	G:0:0.00:0.00:0.00:0:0:0.00:0.00:0.00:0:0.00:0.00:0.00	T:7:60.00:34.00:60.00:7:0:0.00:0.01:0.00:0:0.00:0.00:0.00	N:0:0.00:0.00:0.00:0:0:0.00:0.00:0.00:0:0.00:0.00:0.00
CMM0376	190	A:8013:60.00:35.49:60.00:8013:0:0.00:0.00:0.00:0:0.00:0.00:0.00	C:0:0.00:0.00:0.00:0:0:0.00:0.00:0.00:0:0.00:0.00:0.00	G:0:0.00:0.00:0.00:0:0:0.00:0.00:0.00:0:0.00:0.00:0.00	T:0:0.00:0.00:0.00:0:0:0.00:0.00:0.00:0:0.00:0.00:0.00	N:0:0.00:0.00:0.00:0:0:0.00:0.00:0.00:0:0.00:0.00:0.00
CMM0376	191	A:2:60.00:8.50:60.00:2:0:0.00:0.04:0.00:0:0.00:0.00:0.00	C:9:60.00:16.33:60.00:9:0:0.00:0.04:0.00:0:0.00:0.00:0.00	G:1:60.00:38.00:60.00:1:0:0.00:0.01:0.00:0:0.00:0.00:0.00	T:8001:60.00:34.01:60.00:8001:0:0.00:0.00:0.00:0:0.00:0.00:0.00	N:0:0.00:0.00:0.00:0:0:0.00:0.00:0.00:0:0.00:0.00:0.00
CMM0376	192	A:0:0.00:0.00:0.00:0:0:0.00:0.00:0.00:0:0.00:0.00:0.00	C:8010:60.00:37.28:60.00:8010:0:0.00:0.00:0.00:0:0.00:0.00:0.00	G:2:60.00:27.00:60.00:2:0:0.00:0.02:0.00:0:0.00:0.00:0.00	T:1:60.00:35.00:60.00:1:0:0.00:0.01:0.00:0:0.00:0.00:0.00	N:0:0.00:0.00:0.00:0:0:0.00:0.00:0.00:0:0.00:0.00:0.00
CMM0376	193	A:1:60.00:36.00:60.00:1:0:0.00:0.01:0.00:0:0.00:0.00:0.00	C:8004:60.00:37.94:60.00:8004:0:0.00:0.00:0.00:0:0.00:0.00:0.00	G:0:0.00:0.00:0.00:0:0:0.00:0.00:0.00:0:0.00:0.00:0.00	T:8:60.00:34.00:60.00:8:0:0.00:0.01:0.00:0:0.00:0.00:0.00	N:0:0.00:0.00:0.00:0:0:0.00:0.00:0.00:0:0.00:0.00:0.00
CMM0376	194	A:4:60.00:36.75:60.00:4:0:0.00:0.01:0.00:0:0.00:0.00:0.00	C:23:60.00:14.09:60.00:23:0:0.00:0.03:0.00:0:0.00:0.00:0.00	G:7981:60.00:35.85:60.00:7981:0:0.00:0.00:0.00:0:0.00:0.00:0.00	T:5:60.00:27.80:60.00:5:0:0.00:0.01:0.00:0:0.00:0.00:0.00	N:0:0.00:0.00:0.00:0:0:0.00:0.00:0.00:0:0.00:0.00:0.00
CMM0376	195	A:0:0.00:0.00:0.00:0:0:0.00:0.00:0.00:0:0.00:0.00:0.00	C:8008:60.00:36.44:60.00:8008:0:0.00:0.00:0.00:0:0.00:0.00:0.00	G:2:60.00:6.00:60.00:2:0:0.00:0.01:0.00:0:0.00:0.00:0.00	T:3:60.00:16.33:60.00:3:0:0.00:0.02:0.00:0:0.00:0.00:0.00	N:0:0.00:0.00:0.00:0:0:0.00:0.00:0.00:0:0.00:0.00:0.00
CMM0376	196	A:1:60.00:5.00:60.00:1:0:0.00:0.01:0.00:0:0.00:0.00:0.00	C:1:60.00:38.00:60.00:1:0:0.00:0.01:0.00:0:0.00:0.00:0.00	G:0:0.00:0.00:0.00:0:0:0.00:0.00:0.00:0:0.00:0.00:0.00	T:8010:60.00:34.13:60.00:8010:0:0.00:0.00:0.00:0:0.00:0.00:0.00	N:0:0.00:0.00:0.00:0:0:0.00:0.00:0.00:0:0.00:0.00:0.00
CMM0376	197	A:8007:60.00:35.44:60.00:8007:0:0.00:0.00:0.00:0:0.00:0.00:0.00	C:2:60.00:10.00:60.00:2:0:0.00:0.07:0.00:0:0.00:0.00:0.00	G:2:60.00:24.00:60.00:2:0:0.00:0.01:0.00:0:0.00:0.00:0.00	T:1:60.00:35.00:60.00:1:0:0.00:0.01:0.00:0:0.00:0.00:0.00	N:0:0.00:0.00:0.00:0:0:0.00:0.00:0.00:0:0.00:0.00:0.00
CMM0376	198	A:1:60.00:4.00:60.00:1:0:0.00:0.03:0.00:0:0.00:0.00:0.00	C:8004:60.00:37.10:60.00:8004:0:0.00:0.00:0.00:0:0.00:0.00:0.00	G:2:60.00:13.00:60.00:2:0:0.00:0.01:0.00:0:0.00:0.00:0.00	T:5:60.00:34.20:60.00:5:0:0.00:0.01:0.00:0:0.00:0.00:0.00	N:0:0.00:0.00:0.00:0:0:0.00:0.00:0.00:0:0.00:0.00:0.00
CMM0376	199	A:4:60.00:26.75:60.00:4:0:0.00:0.02:0.00:0:0.00:0.00:0.00	C:7999:60.00:37.02:60.00:7999:0:0.00:0.00:0.00:0:0.00:0.00:0.00	G:4:60.00:20.75:60.00:4:0:0.00:0.04:0.00:0:0.00:0.00:0.00	T:5:60.00:33.60:60.00:5:0:0.00:0.01:0.00:0:0.00:0.00:0.00	N:0:0.00:0.00:0.00:0:0:0.00:0.00:0.00:0:0.00:0.00:0.00
CMM0376	200	A:3:60.00:36.33:60.00:3:0:0.00:0.01:0.00:0:0.00:0.00:0.00	C:5:60.00:18.40:60.00:5:0:0.00:0.02:0.00:0:0.00:0.00:0.00	G:8003:60.00:36.44:60.00:8003:0:0.00:0.00:0.00:0:0.00:0.00:0.00	T:1:60.00:34.00:60.00:1:0:0.00:0.01:0.00:0:0.00:0.00:0.00	N:0:0.00:0.00:0.00:0:0:0.00:0.00:0.00:0:0.00:0.00:0.00
CMM0376	201	A:5:60.00:32.20:60.00:5:0:0.00:0.02:0.00:0:0.00:0.00:0.00	C:41:60.00:20.95:60.00:41:0:0.00:0.03:0.00:0:0.00:0.00:0.00	G:7961:60.00:35.45:60.00:7961:0:0.00:0.00:0.00:0:0.00:0.00:0.00	T:4:60.00:15.75:60.00:4:0:0.00:0.02:0.00:0:0.00:0.00:0.00	N:0:0.00:0.00:0.00:0:0:0.00:0.00:0.00:0:0.00:0.00:0.00
CMM0376	202	A:0:0.00:0.00:0.00:0:0:0.00:0.00:0.00:0:0.00:0.00:0.00	C:8005:60.00:35.87:60.00:8005:0:0.00:0.00:0.00:0:0.00:0.00:0.00	G:4:60.00:24.00:60.00:4:0:0.00:0.03:0.00:0:0.00:0.00:0.00	T:2:60.00:27.50:60.00:2:0:0.00:0.01:0.00:0:0.00:0.00:0.00	N:0:0.00:0.00:0.00:0:0:0.00:0.00:0.00:0:0.00:0.00:0.00
CMM0376	203	A:4:60.00:20.00:60.00:4:0:0.00:0.01:0.00:0:0.00:0.00:0.00	C:8:60.00:28.25:60.00:8:0:0.00:0.02:0.00:0:0.00:0.00:0.00	G:9:60.00:16.78:60.00:9:0:0.00:0.05:0.00:0:0.00:0.00:0.00	T:7991:60.00:33.12:60.00:7991:0:0.00:0.00:0.00:0:0.00:0.00:0.00	N:0:0.00:0.00:0.00:0:0:0.00:0.00:0.00:0:0.00:0.00:0.00
CMM0376	204	A:5:60.00:32.60:60.00:5:0:0.00:0.02:0.00:0:0.00:0.00:0.00	C:3:60.00:19.67:60.00:3:0:0.00:0.02:0.00:0:0.00:0.00:0.00	G:8003:60.00:37.32:60.00:8003:0:0.00:0.00:0.00:0:0.00:0.00:0.00	T:2:60.00:35.00:60.00:2:0:0.00:0.01:0.00:0:0.00:0.00:0.00	N:0:0.00:0.00:0.00:0:0:0.00:0.00:0.00:0:0.00:0.00:0.00
CMM0376	205	A:4:60.00:30.75:60.00:4:0:0.00:0.01:0.00:0:0.00:0.00:0.00	C:15:60.00:20.53:60.00:15:0:0.00:0.05:0.00:0:0.00:0.00:0.00	G:7991:60.00:37.05:60.00:7991:0:0.00:0.00:0.00:0:0.00:0.00:0.00	T:3:60.00:34.33:60.00:3:0:0.00:0.01:0.00:0:0.00:0.00:0.00	N:0:0.00:0.00:0.00:0:0:0.00:0.00:0.00:0:0.00:0.00:0.00
CMM0376	206	A:1:60.00:15.00:60.00:1:0:0.00:0.02:0.00:0:0.00:0.00:0.00	C:7998:60.00:36.85:60.00:7998:0:0.00:0.00:0.00:0:0.00:0.00:0.00	G:5:60.00:18.80:60.00:5:0:0.00:0.03:0.00:0:0.00:0.00:0.00	T:10:60.00:34.20:60.00:10:0:0.00:0.01:0.00:0:0.00:0.00:0.00	N:0:0.00:0.00:0.00:0:0:0.00:0.00:0.00:0:0.00:0.00:0.00
CMM0376	207	A:2:60.00:36.00:60.00:2:0:0.00:0.01:0.00:0:0.00:0.00:0.00	C:8001:60.00:36.92:60.00:8001:0:0.00:0.00:0.00:0:0.00:0.00:0.00	G:4:60.00:9.00:60.00:4:0:0.00:0.03:0.00:0:0.00:0.00:0.00	T:6:60.00:28.67:60.00:6:0:0.00:0.01:0.00:0:0.00:0.00:0.00	N:0:0.00:0.00:0.00:0:0:0.00:0.00:0.00:0:0.00:0.00:0.00
CMM0376	208	A:1:60.00:37.00:60.00:1:0:0.00:0.01:0.00:0:0.00:0.00:0.00	C:10:60.00:13.00:60.00:10:0:0.00:0.01:0.00:0:0.00:0.00:0.00	G:8000:60.00:35.92:60.00:8000:0:0.00:0.00:0.00:0:0.00:0.00:0.00	T:1:60.00:2.00:60.00:1:0:0.00:0.03:0.00:0:0.00:0.00:0.00	N:0:0.00:0.00:0.00:0:0:0.00:0.00:0.00:0:0.00:0.00:0.00
CMM0376	209	A:7984:60.00:32.99:60.00:7984:0:0.00:0.00:0.00:0:0.00:0.00:0.00	C:15:60.00:16.07:60.00:15:0:0.00:0.05:0.00:0:0.00:0.00:0.00	G:8:60.00:17.88:60.00:8:0:0.00:0.01:0.00:0:0.00:0.00:0.00	T:6:60.00:26.33:60.00:6:0:0.00:0.02:0.00:0:0.00:0.00:0.00	N:0:0.00:0.00:0.00:0:0:0.00:0.00:0.00:0:0.00:0.00:0.00
CMM0376	210	A:0:0.00:0.00:0.00:0:0:0.00:0.00:0.00:0:0.00:0.00:0.00	C:7976:60.00:35.47:60.00:7976:0:0.00:0.00:0.00:0:0.00:0.00:0.00	G:31:60.00:16.61:60.00:31:0:0.00:0.04:0.00:0:0.00:0.00:0.00	T:7:60.00:33.86:60.00:7:0:0.00:0.01:0.00:0:0.00:0.00:0.00	N:0:0.00:0.00:0.00:0:0:0.00:0.00:0.00:0:0.00:0.00:0.00
CMM0376	211	A:2:60.00:35.00:60.00:2:0:0.00:0.01:0.00:0:0.00:0.00:0.00	C:2:60.00:19.00:60.00:2:0:0.00:0.01:0.00:0:0.00:0.00:0.00	G:8009:60.00:37.41:60.00:8009:0:0.00:0.00:0.00:0:0.00:0.00:0.00	T:1:60.00:34.00:60.00:1:0:0.00:0.01:0.00:0:0.00:0.00:0.00	N:0:0.00:0.00:0.00:0:0:0.00:0.00:0.00:0:0.00:0.00:0.00
CMM0376	212	A:2:60.00:25.00:60.00:2:0:0.00:0.03:0.00:0:0.00:0.00:0.00	C:15:60.00:23.20:60.00:15:0:0.00:0.04:0.00:0:0.00:0.00:0.00	G:7996:60.00:35.81:60.00:7996:0:0.00:0.00:0.00:0:0.00:0.00:0.00	T:1:60.00:11.00:60.00:1:0:0.00:0.01:0.00:0:0.00:0.00:0.00	N:0:0.00:0.00:0.00:0:0:0.00:0.00:0.00:0:0.00:0.00:0.00
CMM0376	213	A:0:0.00:0.00:0.00:0:0:0.00:0.00:0.00:0:0.00:0.00:0.00	C:7986:60.00:35.13:60.00:7986:0:0.00:0.00:0.00:0:0.00:0.00:0.00	G:26:60.00:15.96:60.00:26:0:0.00:0.03:0.00:0:0.00:0.00:0.00	T:3:60.00:34.33:60.00:3:0:0.00:0.01:0.00:0:0.00:0.00:0.00	N:0:0.00:0.00:0.00:0:0:0.00:0.00:0.00:0:0.00:0.00:0.00
CMM0376	214	A:4:60.00:36.50:60.00:4:0:0.00:0.01:0.00:0:0.00:0.00:0.00	C:12:60.00:15.75:60.00:12:0:0.00:0.02:0.00:0:0.00:0.00:0.00	G:7999:60.00:36.00:60.00:7999:0:0.00:0.00:0.00:0:0.00:0.00:0.00	T:0:0.00:0.00:0.00:0:0:0.00:0.00:0.00:0:0.00:0.00:0.00	N:0:0.00:0.00:0.00:0:0:0.00:0.00:0.00:0:0.00:0.00:0.00
CMM0376	215	A:7948:60.00:32.94:60.00:7948:0:0.00:0.00:0.00:0:0.00:0.00:0.00	C:1:60.00:16.00:60.00:1:0:0.00:0.01:0.00:0:0.00:0.00:0.00	G:63:60.00:20.68:60.00:63:0:0.00:0.04:0.00:0:0.00:0.00:0.00	T:2:60.00:23.50:60.00:2:0:0.00:0.02:0.00:0:0.00:0.00:0.00	N:0:0.00:0.00:0.00:0:0:0.00:0.00:0.00:0:0.00:0.00:0.00
CMM0376	216	A:4:60.00:35.25:60.00:4:0:0.00:0.01:0.00:0:0.00:0.00:0.00	C:1:60.00:26.00:60.00:1:0:0.00:0.02:0.00:0:0.00:0.00:0.00	G:8009:60.00:37.56:60.00:8009:0:0.00:0.00:0.00:0:0.00:0.00:0.00	T:0:0.00:0.00:0.00:0:0:0.00:0.00:0.00:0:0.00:0.00:0.00	N:0:0.00:0.00:0.00:0:0:0.00:0.00:0.00:0:0.00:0.00:0.00
CMM0376	217	A:1:60.00:10.00:60.00:1:0:0.00:0.04:0.00:0:0.00:0.00:0.00	C:5:60.00:22.00:60.00:5:0:0.00:0.03:0.00:0:0.00:0.00:0.00	G:8004:60.00:36.42:60.00:8004:0:0.00:0.00:0.00:0:0.00:0.00:0.00	T:4:60.00:15.00:60.00:4:0:0.00:0.04:0.00:0:0.00:0.00:0.00	N:0:0.00:0.00:0.00:0:0:0.00:0.00:0.00:0:0.00:0.00:0.00
CMM0376	218	A:7:60.00:16.14:60.00:7:0:0.00:0.02:0.00:0:0.00:0.00:0.00	C:20:60.00:13.30:60.00:20:0:0.00:0.05:0.00:0:0.00:0.00:0.00	G:9:56.78:14.78:56.78:9:0:0.00:0.03:0.00:0:0.00:0.00:0.00	T:7979:60.00:32.14:60.00:7979:0:0.00:0.00:0.00:0:0.00:0.00:0.00	N:0:0.00:0.00:0.00:0:0:0.00:0.00:0.00:0:0.00:0.00:0.00
CMM0376	219	A:0:0.00:0.00:0.00:0:0:0.00:0.00:0.00:0:0.00:0.00:0.00	C:7993:60.00:35.75:60.00:7993:0:0.00:0.00:0.00:0:0.00:0.00:0.00	G:18:60.00:15.94:60.00:18:0:0.00:0.03:0.00:0:0.00:0.00:0.00	T:4:60.00:34.00:60.00:4:0:0.00:0.01:0.00:0:0.00:0.00:0.00	N:0:0.00:0.00:0.00:0:0:0.00:0.00:0.00:0:0.00:0.00:0.00
CMM0376	220	A:5:60.00:35.20:60.00:5:0:0.00:0.01:0.00:0:0.00:0.00:0.00	C:2:60.00:13.00:60.00:2:0:0.00:0.03:0.00:0:0.00:0.00:0.00	G:8007:60.00:36.56:60.00:8007:0:0.00:0.00:0.00:0:0.00:0.00:0.00	T:1:60.00:34.00:60.00:1:0:0.00:0.01:0.00:0:0.00:0.00:0.00	N:0:0.00:0.00:0.00:0:0:0.00:0.00:0.00:0:0.00:0.00:0.00
CMM0376	221	A:1:60.00:1.00:60.00:1:0:0.00:0.01:0.00:0:0.00:0.00:0.00	C:3:60.00:21.67:60.00:3:0:0.00:0.02:0.00:0:0.00:0.00:0.00	G:149:60.00:22.33:60.00:149:0:0.00:0.04:0.00:0:0.00:0.00:0.00	T:7861:60.00:31.75:60.00:7861:0:0.00:0.00:0.00:0:0.00:0.00:0.00	N:0:0.00:0.00:0.00:0:0:0.00:0.00:0.00:0:0.00:0.00:0.00
CMM0376	222	A:4:60.00:29.25:60.00:4:0:0.00:0.02:0.00:0:0.00:0.00:0.00	C:0:0.00:0.00:0.00:0:0:0.00:0.00:0.00:0:0.00:0.00:0.00	G:8010:60.00:38.32:60.00:8010:0:0.00:0.00:0.00:0:0.00:0.00:0.00	T:1:60.00:34.00:60.00:1:0:0.00:0.01:0.00:0:0.00:0.00:0.00	N:0:0.00:0.00:0.00:0:0:0.00:0.00:0.00:0:0.00:0.00:0.00
CMM0376	223	A:2:60.00:25.50:60.00:2:0:0.00:0.02:0.00:0:0.00:0.00:0.00	C:3:60.00:22.00:60.00:3:0:0.00:0.01:0.00:0:0.00:0.00:0.00	G:8009:60.00:36.47:60.00:8009:0:0.00:0.00:0.00:0:0.00:0.00:0.00	T:1:60.00:18.00:60.00:1:0:0.00:0.03:0.00:0:0.00:0.00:0.00	N:0:0.00:0.00:0.00:0:0:0.00:0.00:0.00:0:0.00:0.00:0.00
CMM0376	224	A:7801:60.00:30.32:60.00:7801:0:0.00:0.00:0.00:0:0.00:0.00:0.00	C:3:60.00:7.67:60.00:3:0:0.00:0.02:0.00:0:0.00:0.00:0.00	G:205:59.86:21.77:59.86:205:0:0.00:0.03:0.00:0:0.00:0.00:0.00	T:6:60.00:19.17:60.00:6:0:0.00:0.01:0.00:0:0.00:0.00:0.00	N:0:0.00:0.00:0.00:0:0:0.00:0.00:0.00:0:0.00:0.00:0.00
CMM0376	225	A:5:60.00:33.60:60.00:5:0:0.00:0.01:0.00:0:0.00:0.00:0.00	C:15:60.00:19.93:60.00:15:0:0.00:0.04:0.00:0:0.00:0.00:0.00	G:7996:60.00:37.38:60.00:7996:0:0.00:0.00:0.00:0:0.00:0.00:0.00	T:0:0.00:0.00:0.00:0:0:0.00:0.00:0.00:0:0.00:0.00:0.00	N:0:0.00:0.00:0.00:0:0:0.00:0.00:0.00:0:0.00:0.00:0.00
CMM0376	226	A:1:60.00:21.00:60.00:1:0:0.00:0.03:0.00:0:0.00:0.00:0.00	C:8000:60.00:35.30:60.00:8000:0:0.00:0.00:0.00:0:0.00:0.00:0.00	G:6:60.00:15.67:60.00:6:0:0.00:0.02:0.00:0:0.00:0.00:0.00	T:9:60.00:26.44:60.00:9:0:0.00:0.02:0.00:0:0.00:0.00:0.00	N:0:0.00:0.00:0.00:0:0:0.00:0.00:0.00:0:0.00:0.00:0.00
CMM0376	227	A:1:60.00:21.00:60.00:1:0:0.00:0.01:0.00:0:0.00:0.00:0.00	C:30:60.00:18.00:60.00:30:0:0.00:0.04:0.00:0:0.00:0.00:0.00	G:3:60.00:19.00:60.00:3:0:0.00:0.03:0.00:0:0.00:0.00:0.00	T:7983:60.00:33.25:60.00:7983:0:0.00:0.00:0.00:0:0.00:0.00:0.00	N:0:0.00:0.00:0.00:0:0:0.00:0.00:0.00:0:0.00:0.00:0.00
CMM0376	228	A:0:0.00:0.00:0.00:0:0:0.00:0.00:0.00:0:0.00:0.00:0.00	C:8007:60.00:36.40:60.00:8007:0:0.00:0.00:0.00:0:0.00:0.00:0.00	G:5:60.00:12.00:60.00:5:0:0.00:0.06:0.00:0:0.00:0.00:0.00	T:5:60.00:34.40:60.00:5:0:0.00:0.01:0.00:0:0.00:0.00:0.00	N:0:0.00:0.00:0.00:0:0:0.00:0.00:0.00:0:0.00:0.00:0.00
CMM0376	229	A:3:60.00:32.33:60.00:3:0:0.00:0.01:0.00:0:0.00:0.00:0.00	C:31:60.00:18.77:60.00:31:0:0.00:0.04:0.00:0:0.00:0.00:0.00	G:7971:60.00:35.89:60.00:7971:0:0.00:0.00:0.00:0:0.00:0.00:0.00	T:12:60.00:34.00:60.00:12:0:0.00:0.03:0.00:0:0.00:0.00:0.00	N:0:0.00:0.00:0.00:0:0:0.00:0.00:0.00:0:0.00:0.00:0.00
CMM0376	230	A:0:0.00:0.00:0.00:0:0:0.00:0.00:0.00:0:0.00:0.00:0.00	C:7977:60.00:35.48:60.00:7977:0:0.00:0.00:0.00:0:0.00:0.00:0.00	G:32:60.00:15.38:60.00:32:0:0.00:0.03:0.00:0:0.00:0.00:0.00	T:8:60.00:25.12:60.00:8:0:0.00:0.01:0.00:0:0.00:0.00:0.00	N:0:0.00:0.00:0.00:0:0:0.00:0.00:0.00:0:0.00:0.00:0.00
CMM0376	231	A:4:60.00:36.50:60.00:4:0:0.00:0.01:0.00:0:0.00:0.00:0.00	C:2:60.00:16.50:60.00:2:0:0.00:0.03:0.00:0:0.00:0.00:0.00	G:8012:60.00:37.18:60.00:8012:0:0.00:0.00:0.00:0:0.00:0.00:0.00	T:0:0.00:0.00:0.00:0:0:0.00:0.00:0.00:0:0.00:0.00:0.00	N:0:0.00:0.00:0.00:0:0:0.00:0.00:0.00:0:0.00:0.00:0.00
CMM0376	232	A:2:60.00:19.00:60.00:2:0:0.00:0.02:0.00:0:0.00:0.00:0.00	C:11:60.00:18.55:60.00:11:0:0.00:0.02:0.00:0:0.00:0.00:0.00	G:8002:60.00:35.60:60.00:8002:0:0.00:0.00:0.00:0:0.00:0.00:0.00	T:2:60.00:17.00:60.00:2:0:0.00:0.03:0.00:0:0.00:0.00:0.00	N:0:0.00:0.00:0.00:0:0:0.00:0.00:0.00:0:0.00:0.00:0.00
CMM0376	233	A:7939:60.00:32.43:60.00:7939:0:0.00:0.00:0.00:0:0.00:0.00:0.00	C:63:60.00:18.60:60.00:63:0:0.00:0.04:0.00:0:0.00:0.00:0.00	G:9:60.00:17.22:60.00:9:0:0.00:0.03:0.00:0:0.00:0.00:0.00	T:5:60.00:20.40:60.00:5:0:0.00:0.02:0.00:0:0.00:0.00:0.00	N:0:0.00:0.00:0.00:0:0:0.00:0.00:0.00:0:0.00:0.00:0.00
CMM0376	234	A:2:60.00:10.00:60.00:2:0:0.00:0.01:0.00:0:0.00:0.00:0.00	C:8009:60.00:36.02:60.00:8009:0:0.00:0.00:0.00:0:0.00:0.00:0.00	G:2:60.00:22.50:60.00:2:0:0.00:0.01:0.00:0:0.00:0.00:0.00	T:3:60.00:34.33:60.00:3:0:0.00:0.01:0.00:0:0.00:0.00:0.00	N:0:0.00:0.00:0.00:0:0:0.00:0.00:0.00:0:0.00:0.00:0.00
CMM0376	235	A:14:60.00:33.64:60.00:14:0:0.00:0.03:0.00:0:0.00:0.00:0.00	C:7984:60.00:35.85:60.00:7984:0:0.00:0.00:0.00:0:0.00:0.00:0.00	G:1:60.00:9.00:60.00:1:0:0.00:0.01:0.00:0:0.00:0.00:0.00	T:17:60.00:19.18:60.00:17:0:0.00:0.05:0.00:0:0.00:0.00:0.00	N:0:0.00:0.00:0.00:0:0:0.00:0.00:0.00:0:0.00:0.00:0.00
CMM0376	236	A:0:0.00:0.00:0.00:0:0:0.00:0.00:0.00:0:0.00:0.00:0.00	C:3:60.00:28.67:60.00:3:0:0.00:0.02:0.00:0:0.00:0.00:0.00	G:14:60.00:34.29:60.00:14:0:0.00:0.04:0.00:0:0.00:0.00:0.00	T:8000:60.00:33.89:60.00:8000:0:0.00:0.00:0.00:0:0.00:0.00:0.00	N:0:0.00:0.00:0.00:0:0:0.00:0.00:0.00:0:0.00:0.00:0.00
CMM0376	237	A:5:60.00:31.60:60.00:5:0:0.00:0.02:0.00:0:0.00:0.00:0.00	C:0:0.00:0.00:0.00:0:0:0.00:0.00:0.00:0:0.00:0.00:0.00	G:8007:60.00:37.21:60.00:8007:0:0.00:0.00:0.00:0:0.00:0.00:0.00	T:5:60.00:18.40:60.00:5:0:0.00:0.03:0.00:0:0.00:0.00:0.00	N:0:0.00:0.00:0.00:0:0:0.00:0.00:0.00:0:0.00:0.00:0.00
CMM0376	238	A:4:60.00:12.00:60.00:4:0:0.00:0.02:0.00:0:0.00:0.00:0.00	C:40:60.00:19.62:60.00:40:0:0.00:0.04:0.00:0:0.00:0.00:0.00	G:3:60.00:16.33:60.00:3:0:0.00:0.02:0.00:0:0.00:0.00:0.00	T:7970:60.00:32.70:60.00:7970:0:0.00:0.00:0.00:0:0.00:0.00:0.00	N:0:0.00:0.00:0.00:0:0:0.00:0.00:0.00:0:0.00:0.00:0.00
CMM0376	239	A:0:0.00:0.00:0.00:0:0:0.00:0.00:0.00:0:0.00:0.00:0.00	C:8007:60.00:36.35:60.00:8007:0:0.00:0.00:0.00:0:0.00:0.00:0.00	G:6:60.00:9.33:60.00:6:0:0.00:0.02:0.00:0:0.00:0.00:0.00	T:5:60.00:26.40:60.00:5:0:0.00:0.01:0.00:0:0.00:0.00:0.00	N:0:0.00:0.00:0.00:0:0:0.00:0.00:0.00:0:0.00:0.00:0.00
CMM0376	240	A:0:0.00:0.00:0.00:0:0:0.00:0.00:0.00:0:0.00:0.00:0.00	C:8008:60.00:36.63:60.00:8008:0:0.00:0.00:0.00:0:0.00:0.00:0.00	G:8:60.00:15.00:60.00:8:0:0.00:0.03:0.00:0:0.00:0.00:0.00	T:3:60.00:34.67:60.00:3:0:0.00:0.01:0.00:0:0.00:0.00:0.00	N:0:0.00:0.00:0.00:0:0:0.00:0.00:0.00:0:0.00:0.00:0.00
CMM0376	241	A:3:60.00:23.00:60.00:3:0:0.00:0.03:0.00:0:0.00:0.00:0.00	C:7:60.00:17.43:60.00:7:0:0.00:0.02:0.00:0:0.00:0.00:0.00	G:8009:60.00:35.74:60.00:8009:0:0.00:0.00:0.00:0:0.00:0.00:0.00	T:0:0.00:0.00:0.00:0:0:0.00:0.00:0.00:0:0.00:0.00:0.00	N:0:0.00:0.00:0.00:0:0:0.00:0.00:0.00:0:0.00:0.00:0.00
CMM0376	242	A:7915:60.00:31.25:60.00:7915:0:0.00:0.00:0.00:0:0.00:0.00:0.00	C:12:60.00:36.25:60.00:12:0:0.00:0.03:0.00:0:0.00:0.00:0.00	G:83:60.00:21.64:60.00:83:0:0.00:0.04:0.00:0:0.00:0.00:0.00	T:7:60.00:15.14:60.00:7:0:0.00:0.02:0.00:0:0.00:0.00:0.00	N:0:0.00:0.00:0.00:0:0:0.00:0.00:0.00:0:0.00:0.00:0.00
CMM0376	243	A:2:60.00:32.50:60.00:2:0:0.00:0.01:0.00:0:0.00:0.00:0.00	C:3:60.00:20.00:60.00:3:0:0.00:0.01:0.00:0:0.00:0.00:0.00	G:8013:60.00:37.13:60.00:8013:0:0.00:0.00:0.00:0:0.00:0.00:0.00	T:0:0.00:0.00:0.00:0:0:0.00:0.00:0.00:0:0.00:0.00:0.00	N:0:0.00:0.00:0.00:0:0:0.00:0.00:0.00:0:0.00:0.00:0.00
CMM0376	244	A:7879:60.00:31.26:60.00:7879:0:0.00:0.00:0.00:0:0.00:0.00:0.00	C:5:60.00:21.80:60.00:5:0:0.00:0.01:0.00:0:0.00:0.00:0.00	G:126:59.77:20.89:59.77:126:0:0.00:0.03:0.00:0:0.00:0.00:0.00	T:2:60.00:19.00:60.00:2:0:0.00:0.02:0.00:0:0.00:0.00:0.00	N:0:0.00:0.00:0.00:0:0:0.00:0.00:0.00:0:0.00:0.00:0.00
CMM0376	245	A:2:60.00:10.00:60.00:2:0:0.00:0.04:0.00:0:0.00:0.00:0.00	C:9:60.00:15.89:60.00:9:0:0.00:0.05:0.00:0:0.00:0.00:0.00	G:8002:60.00:37.19:60.00:8002:0:0.00:0.00:0.00:0:0.00:0.00:0.00	T:0:0.00:0.00:0.00:0:0:0.00:0.00:0.00:0:0.00:0.00:0.00	N:0:0.00:0.00:0.00:0:0:0.00:0.00:0.00:0:0.00:0.00:0.00
CMM0376	246	A:1:60.00:36.00:60.00:1:0:0.00:0.01:0.00:0:0.00:0.00:0.00	C:7983:60.00:35.27:60.00:7983:0:0.00:0.00:0.00:0:0.00:0.00:0.00	G:25:60.00:17.56:60.00:25:0:0.00:0.04:0.00:0:0.00:0.00:0.00	T:5:60.00:30.40:60.00:5:0:0.00:0.01:0.00:0:0.00:0.00:0.00	N:0:0.00:0.00:0.00:0:0:0.00:0.00:0.00:0:0.00:0.00:0.00
CMM0376	247	A:1:60.00:37.00:60.00:1:0:0.00:0.01:0.00:0:0.00:0.00:0.00	C:24:60.00:20.88:60.00:24:0:0.00:0.04:0.00:0:0.00:0.00:0.00	G:7989:60.00:35.94:60.00:7989:0:0.00:0.00:0.00:0:0.00:0.00:0.00	T:0:0.00:0.00:0.00:0:0:0.00:0.00:0.00:0:0.00:0.00:0.00	N:0:0.00:0.00:0.00:0:0:0.00:0.00:0.00:0:0.00:0.00:0.00
CMM0376	248	A:1:60.00:36.00:60.00:1:0:0.00:0.01:0.00:0:0.00:0.00:0.00	C:7956:60.00:34.97:60.00:7956:0:0.00:0.00:0.00:0:0.00:0.00:0.00	G:55:60.00:19.04:60.00:55:0:0.00:0.04:0.00:0:0.00:0.00:0.00	T:2:60.00:33.50:60.00:2:0:0.00:0.01:0.00:0:0.00:0.00:0.00	N:0:0.00:0.00:0.00:0:0:0.00:0.00:0.00:0:0.00:0.00:0.00
CMM0376	249	A:3:60.00:36.67:60.00:3:0:0.00:0.01:0.00:0:0.00:0.00:0.00	C:5:60.00:21.20:60.00:5:0:0.00:0.02:0.00:0:0.00:0.00:0.00	G:8005:60.00:37.30:60.00:8005:0:0.00:0.00:0.00:0:0.00:0.00:0.00	T:2:60.00:34.50:60.00:2:0:0.00:0.01:0.00:0:0.00:0.00:0.00	N:0:0.00:0.00:0.00:0:0:0.00:0.00:0.00:0:0.00:0.00:0.00
CMM0376	250	A:4:60.00:35.00:60.00:4:0:0.00:0.01:0.00:0:0.00:0.00:0.00	C:3:60.00:19.00:60.00:3:0:0.00:0.02:0.00:0:0.00:0.00:0.00	G:8003:60.00:36.94:60.00:8003:0:0.00:0.00:0.00:0:0.00:0.00:0.00	T:5:60.00:17.00:60.00:5:0:0.00:0.06:0.00:0:0.00:0.00:0.00	N:0:0.00:0.00:0.00:0:0:0.00:0.00:0.00:0:0.00:0.00:0.00
CMM0376	251	A:2:60.00:12.00:60.00:2:0:0.00:0.03:0.00:0:0.00:0.00:0.00	C:5:60.00:23.80:60.00:5:0:0.00:0.01:0.00:0:0.00:0.00:0.00	G:61:60.00:23.41:60.00:61:0:0.00:0.04:0.00:0:0.00:0.00:0.00	T:7947:60.00:31.61:60.00:7947:0:0.00:0.00:0.00:0:0.00:0.00:0.00	N:0:0.00:0.00:0.00:0:0:0.00:0.00:0.00:0:0.00:0.00:0.00
CMM0376	252	A:0:0.00:0.00:0.00:0:0:0.00:0.00:0.00:0:0.00:0.00:0.00	C:18:60.00:18.33:60.00:18:0:0.00:0.05:0.00:0:0.00:0.00:0.00	G:7996:60.00:36.49:60.00:7995:1:0.00:0.00:0.00:0:0.00:0.00:0.00	T:0:0.00:0.00:0.00:0:0:0.00:0.00:0.00:0:0.00:0.00:0.00	N:2:60.00:0.00:60.00:2:0:0.00:0.01:0.00:0:0.00:0.00:0.00
CMM0376	253	A:1:60.00:34.00:60.00:1:0:0.00:0.01:0.00:0:0.00:0.00:0.00	C:7993:60.00:35.53:60.00:7992:1:0.00:0.00:0.00:0:0.00:0.00:0.00	G:17:60.00:20.29:60.00:17:0:0.00:0.03:0.00:0:0.00:0.00:0.00	T:5:60.00:29.60:60.00:5:0:0.00:0.01:0.00:0:0.00:0.00:0.00	N:0:0.00:0.00:0.00:0:0:0.00:0.00:0.00:0:0.00:0.00:0.00
CMM0376	254	A:5:60.00:29.20:60.00:5:0:0.00:0.01:0.00:0:0.00:0.00:0.00	C:60:60.00:19.27:60.00:60:0:0.00:0.03:0.00:0:0.00:0.00:0.00	G:7945:60.00:36.22:60.00:7944:1:0.00:0.00:0.00:0:0.00:0.00:0.00	T:6:60.00:22.00:60.00:6:0:0.00:0.01:0.00:0:0.00:0.00:0.00	N:0:0.00:0.00:0.00:0:0:0.00:0.00:0.00:0:0.00:0.00:0.00
CMM0376	255	A:18:60.00:21.44:60.00:18:0:0.00:0.02:0.00:0:0.00:0.00:0.00	C:7890:60.00:30.60:60.00:7888:2:0.00:0.00:0.00:0:0.00:0.00:0.00	G:74:60.00:21.46:60.00:74:0:0.00:0.01:0.00:0:0.00:0.00:0.00	T:35:60.00:17.14:60.00:35:0:0.00:0.01:0.00:0:0.00:0.00:0.00	N:0:0.00:0.00:0.00:0:0:0.00:0.00:0.00:0:0.00:0.00:0.00
CMM0376	256	A:1:60.00:8.00:60.00:1:0:0.00:0.01:0.00:0:0.00:0.00:0.00	C:8004:60.00:36.28:60.00:8002:2:0.00:0.00:0.00:0:0.00:0.00:0.00	G:5:60.00:9.00:60.00:5:0:0.00:0.03:0.00:0:0.00:0.00:0.00	T:7:60.00:32.57:60.00:7:0:0.00:0.01:0.00:0:0.00:0.00:0.00	N:0:0.00:0.00:0.00:0:0:0.00:0.00:0.00:0:0.00:0.00:0.00
CMM0376	257	A:1:60.00:23.00:60.00:1:0:0.00:0.01:0.00:0:0.00:0.00:0.00	C:80:60.00:24.50:60.00:80:0:0.00:0.04:0.00:0:0.00:0.00:0.00	G:7934:60.00:35.54:60.00:7932:2:0.00:0.00:0.00:0:0.00:0.00:0.00	T:1:60.00:35.00:60.00:1:0:0.00:0.01:0.00:0:0.00:0.00:0.00	N:0:0.00:0.00:0.00:0:0:0.00:0.00:0.00:0:0.00:0.00:0.00
CMM0376	258	A:1:60.00:7.00:60.00:1:0:0.00:0.01:0.00:0:0.00:0.00:0.00	C:8001:60.00:35.86:60.00:7999:2:0.00:0.00:0.00:0:0.00:0.00:0.00	G:6:60.00:21.17:60.00:6:0:0.00:0.02:0.00:0:0.00:0.00:0.00	T:8:60.00:33.12:60.00:8:0:0.00:0.01:0.00:0:0.00:0.00:0.00	N:0:0.00:0.00:0.00:0:0:0.00:0.00:0.00:0:0.00:0.00:0.00
CMM0376	259	A:4:60.00:34.00:60.00:4:0:0.00:0.01:0.00:0:0.00:0.00:0.00	C:7995:60.00:36.33:60.00:7993:2:0.00:0.00:0.00:0:0.00:0.00:0.00	G:3:60.00:20.67:60.00:3:0:0.00:0.02:0.00:0:0.00:0.00:0.00	T:14:60.00:19.79:60.00:14:0:0.00:0.06:0.00:0:0.00:0.00:0.00	N:0:0.00:0.00:0.00:0:0:0.00:0.00:0.00:0:0.00:0.00:0.00
CMM0376	260	A:2:60.00:20.50:60.00:2:0:0.00:0.01:0.00:0:0.00:0.00:0.00	C:7:60.00:37.71:60.00:7:0:0.00:0.01:0.00:0:0.00:0.00:0.00	G:3:60.00:13.33:60.00:3:0:0.00:0.03:0.00:0:0.00:0.00:0.00	T:8003:60.00:33.85:60.00:8001:2:0.00:0.00:0.00:0:0.00:0.00:0.00	N:0:0.00:0.00:0.00:0:0:0.00:0.00:0.00:0:0.00:0.00:0.00
CMM0376	261	A:8:60.00:34.50:60.00:8:0:0.00:0.01:0.00:0:0.00:0.00:0.00	C:2:60.00:19.50:60.00:2:0:0.00:0.01:0.00:0:0.00:0.00:0.00	G:8002:60.00:37.18:60.00:8000:2:0.00:0.00:0.00:0:0.00:0.00:0.00	T:3:60.00:28.67:60.00:3:0:0.00:0.03:0.00:0:0.00:0.00:0.00	N:0:0.00:0.00:0.00:0:0:0.00:0.00:0.00:0:0.00:0.00:0.00
CMM0376	262	A:3:60.00:17.33:60.00:3:0:0.00:0.01:0.00:0:0.00:0.00:0.00	C:7:60.00:31.43:60.00:7:0:0.00:0.01:0.00:0:0.00:0.00:0.00	G:118:59.75:23.03:59.75:118:0:0.00:0.04:0.00:0:0.00:0.00:0.00	T:7883:60.00:31.90:60.00:7881:2:0.00:0.00:0.00:0:0.00:0.00:0.00	N:0:0.00:0.00:0.00:0:0:0.00:0.00:0.00:0:0.00:0.00:0.00
CMM0376	263	A:5:60.00:23.40:60.00:5:0:0.00:0.01:0.00:0:0.00:0.00:0.00	C:12:60.00:22.33:60.00:12:0:0.00:0.01:0.00:0:0.00:0.00:0.00	G:7988:60.00:37.29:60.00:7986:2:0.00:0.00:0.00:0:0.00:0.00:0.00	T:6:60.00:24.67:60.00:6:0:0.00:0.01:0.00:0:0.00:0.00:0.00	N:0:0.00:0.00:0.00:0:0:0.00:0.00:0.00:0:0.00:0.00:0.00
CMM0376	264	A:3:60.00:21.00:60.00:3:0:0.00:0.01:0.00:0:0.00:0.00:0.00	C:35:60.00:21.86:60.00:35:0:0.00:0.02:0.00:0:0.00:0.00:0.00	G:7971:60.00:34.89:60.00:7969:2:0.00:0.00:0.00:0:0.00:0.00:0.00	T:3:60.00:14.00:60.00:3:0:0.00:0.01:0.00:0:0.00:0.00:0.00	N:0:0.00:0.00:0.00:0:0:0.00:0.00:0.00:0:0.00:0.00:0.00
CMM0376	265	A:4:60.00:13.75:60.00:4:0:0.00:0.01:0.00:0:0.00:0.00:0.00	C:7920:60.00:32.88:60.00:7918:2:0.00:0.00:0.00:0:0.00:0.00:0.00	G:80:59.64:22.34:59.64:80:0:0.00:0.03:0.00:0:0.00:0.00:0.00	T:7:60.00:26.14:60.00:7:0:0.00:0.01:0.00:0:0.00:0.00:0.00	N:0:0.00:0.00:0.00:0:0:0.00:0.00:0.00:0:0.00:0.00:0.00
CMM0376	266	A:4:60.00:36.25:60.00:4:0:0.00:0.01:0.00:0:0.00:0.00:0.00	C:1:60.00:19.00:60.00:1:0:0.00:0.01:0.00:0:0.00:0.00:0.00	G:8005:60.00:37.01:60.00:8003:2:0.00:0.00:0.00:0:0.00:0.00:0.00	T:1:60.00:34.00:60.00:1:0:0.00:0.01:0.00:0:0.00:0.00:0.00	N:0:0.00:0.00:0.00:0:0:0.00:0.00:0.00:0:0.00:0.00:0.00
CMM0376	267	A:4:60.00:22.75:60.00:4:0:0.00:0.02:0.00:0:0.00:0.00:0.00	C:5:60.00:22.40:60.00:5:0:0.00:0.02:0.00:0:0.00:0.00:0.00	G:8000:60.00:35.40:60.00:7998:2:0.00:0.00:0.00:0:0.00:0.00:0.00	T:2:60.00:31.50:60.00:2:0:0.00:0.03:0.00:0:0.00:0.00:0.00	N:0:0.00:0.00:0.00:0:0:0.00:0.00:0.00:0:0.00:0.00:0.00
CMM0376	268	A:7919:60.00:32.10:60.00:7917:2:0.00:0.00:0.00:0:0.00:0.00:0.00	C:1:60.00:32.00:60.00:1:0:0.00:0.03:0.00:0:0.00:0.00:0.00	G:84:59.65:21.70:59.65:84:0:0.00:0.04:0.00:0:0.00:0.00:0.00	T:5:60.00:17.40:60.00:5:0:0.00:0.04:0.00:0:0.00:0.00:0.00	N:0:0.00:0.00:0.00:0:0:0.00:0.00:0.00:0:0.00:0.00:0.00
CMM0376	269	A:3:60.00:35.67:60.00:3:0:0.00:0.01:0.00:0:0.00:0.00:0.00	C:18:60.00:21.44:60.00:18:0:0.00:0.03:0.00:0:0.00:0.00:0.00	G:7984:60.00:36.24:60.00:7982:2:0.00:0.00:0.00:0:0.00:0.00:0.00	T:3:60.00:11.00:60.00:3:0:0.00:0.01:0.00:0:0.00:0.00:0.00	N:0:0.00:0.00:0.00:0:0:0.00:0.00:0.00:0:0.00:0.00:0.00
CMM0376	270	A:0:0.00:0.00:0.00:0:0:0.00:0.00:0.00:0:0.00:0.00:0.00	C:7951:60.00:34.39:60.00:7949:2:0.00:0.00:0.00:0:0.00:0.00:0.00	G:49:60.00:17.31:60.00:49:0:0.00:0.03:0.00:0:0.00:0.00:0.00	T:6:60.00:27.50:60.00:6:0:0.00:0.01:0.00:0:0.00:0.00:0.00	N:0:0.00:0.00:0.00:0:0:0.00:0.00:0.00:0:0.00:0.00:0.00
CMM0376	271	A:6:60.00:35.33:60.00:6:0:0.00:0.01:0.00:0:0.00:0.00:0.00	C:3:60.00:16.33:60.00:3:0:0.00:0.02:0.00:0:0.00:0.00:0.00	G:7997:60.00:36.49:60.00:7995:2:0.00:0.00:0.00:0:0.00:0.00:0.00	T:0:0.00:0.00:0.00:0:0:0.00:0.00:0.00:0:0.00:0.00:0.00	N:0:0.00:0.00:0.00:0:0:0.00:0.00:0.00:0:0.00:0.00:0.00
CMM0376	272	A:7937:60.00:33.39:60.00:7935:2:0.00:0.00:0.00:0:0.00:0.00:0.00	C:0:0.00:0.00:0.00:0:0:0.00:0.00:0.00:0:0.00:0.00:0.00	G:66:60.00:20.36:60.00:66:0:0.00:0.04:0.00:0:0.00:0.00:0.00	T:3:60.00:24.67:60.00:3:0:0.00:0.02:0.00:0:0.00:0.00:0.00	N:0:0.00:0.00:0.00:0:0:0.00:0.00:0.00:0:0.00:0.00:0.00
CMM0376	273	A:3:60.00:33.33:60.00:3:0:0.00:0.01:0.00:0:0.00:0.00:0.00	C:2:60.00:13.00:60.00:2:0:0.00:0.01:0.00:0:0.00:0.00:0.00	G:8001:60.00:36.87:60.00:7999:2:0.00:0.00:0.00:0:0.00:0.00:0.00	T:0:0.00:0.00:0.00:0:0:0.00:0.00:0.00:0:0.00:0.00:0.00	N:0:0.00:0.00:0.00:0:0:0.00:0.00:0.00:0:0.00:0.00:0.00
CMM0376	274	A:5:60.00:19.40:60.00:5:0:0.00:0.01:0.00:0:0.00:0.00:0.00	C:3:60.00:18.67:60.00:3:0:0.00:0.02:0.00:0:0.00:0.00:0.00	G:130:59.78:21.13:59.78:130:0:0.00:0.04:0.00:0:0.00:0.00:0.00	T:7867:60.00:31.73:60.00:7865:2:0.00:0.00:0.00:0:0.00:0.00:0.00	N:0:0.00:0.00:0.00:0:0:0.00:0.00:0.00:0:0.00:0.00:0.00
CMM0376	275	A:3:60.00:19.67:60.00:3:0:0.00:0.02:0.00:0:0.00:0.00:0.00	C:2:60.00:16.50:60.00:2:0:0.00:0.01:0.00:0:0.00:0.00:0.00	G:7995:60.00:37.26:60.00:7993:2:0.00:0.00:0.00:0:0.00:0.00:0.00	T:5:60.00:16.60:60.00:5:0:0.00:0.02:0.00:0:0.00:0.00:0.00	N:0:0.00:0.00:0.00:0:0:0.00:0.00:0.00:0:0.00:0.00:0.00
CMM0376	276	A:1:60.00:16.00:60.00:1:0:0.00:0.01:0.00:0:0.00:0.00:0.00	C:6:60.00:14.00:60.00:6:0:0.00:0.03:0.00:0:0.00:0.00:0.00	G:7993:60.00:36.41:60.00:7991:2:0.00:0.00:0.00:0:0.00:0.00:0.00	T:5:60.00:22.40:60.00:5:0:0.00:0.02:0.00:0:0.00:0.00:0.00	N:0:0.00:0.00:0.00:0:0:0.00:0.00:0.00:0:0.00:0.00:0.00
CMM0376	277	A:2:60.00:24.00:60.00:2:0:0.00:0.02:0.00:0:0.00:0.00:0.00	C:0:0.00:0.00:0.00:0:0:0.00:0.00:0.00:0:0.00:0.00:0.00	G:8002:60.00:37.66:60.00:8000:2:0.00:0.00:0.00:0:0.00:0.00:0.00	T:1:60.00:2.00:60.00:1:0:0.00:0.01:0.00:0:0.00:0.00:0.00	N:0:0.00:0.00:0.00:0:0:0.00:0.00:0.00:0:0.00:0.00:0.00
CMM0376	278	A:0:0.00:0.00:0.00:0:0:0.00:0.00:0.00:0:0.00:0.00:0.00	C:7:60.00:8.43:60.00:7:0:0.00:0.01:0.00:0:0.00:0.00:0.00	G:7990:60.00:36.80:60.00:7988:2:0.00:0.00:0.00:0:0.00:0.00:0.00	T:8:60.00:13.25:60.00:8:0:0.00:0.01:0.00:0:0.00:0.00:0.00	N:0:0.00:0.00:0.00:0:0:0.00:0.00:0.00:0:0.00:0.00:0.00
CMM0376	279	A:0:0.00:0.00:0.00:0:0:0.00:0.00:0.00:0:0.00:0.00:0.00	C:15:60.00:36.87:60.00:13:2:0.00:0.01:0.00:0:0.00:0.00:0.00	G:0:0.00:0.00:0.00:0:0:0.00:0.00:0.00:0:0.00:0.00:0.00	T:0:0.00:0.00:0.00:0:0:0.00:0.00:0.00:0:0.00:0.00:0.00	N:0:0.00:0.00:0.00:0:0:0.00:0.00:0.00:0:0.00:0.00:0.00
CMM0376	280	A:0:0.00:0.00:0.00:0:0:0.00:0.00:0.00:0:0.00:0.00:0.00	C:0:0.00:0.00:0.00:0:0:0.00:0.00:0.00:0:0.00:0.00:0.00	G:0:0.00:0.00:0.00:0:0:0.00:0.00:0.00:0:0.00:0.00:0.00	T:15:60.00:34.53:60.00:13:2:0.00:0.01:0.00:0:0.00:0.00:0.00	N:0:0.00:0.00:0.00:0:0:0.00:0.00:0.00:0:0.00:0.00:0.00
CMM0376	281	A:0:0.00:0.00:0.00:0:0:0.00:0.00:0.00:0:0.00:0.00:0.00	C:1:60.00:2.00:60.00:1:0:0.00:0.03:0.00:0:0.00:0.00:0.00	G:0:0.00:0.00:0.00:0:0:0.00:0.00:0.00:0:0.00:0.00:0.00	T:14:60.00:35.86:60.00:12:2:0.00:0.01:0.00:0:0.00:0.00:0.00	N:0:0.00:0.00:0.00:0:0:0.00:0.00:0.00:0:0.00:0.00:0.00
CMM0376	282	A:0:0.00:0.00:0.00:0:0:0.00:0.00:0.00:0:0.00:0.00:0.00	C:15:60.00:34.47:60.00:13:2:0.00:0.01:0.00:0:0.00:0.00:0.00	G:0:0.00:0.00:0.00:0:0:0.00:0.00:0.00:0:0.00:0.00:0.00	T:0:0.00:0.00:0.00:0:0:0.00:0.00:0.00:0:0.00:0.00:0.00	N:0:0.00:0.00:0.00:0:0:0.00:0.00:0.00:0:0.00:0.00:0.00
CMM0376	283	A:0:0.00:0.00:0.00:0:0:0.00:0.00:0.00:0:0.00:0.00:0.00	C:0:0.00:0.00:0.00:0:0:0.00:0.00:0.00:0:0.00:0.00:0.00	G:15:60.00:30.07:60.00:13:2:0.00:0.01:0.00:0:0.00:0.00:0.00	T:0:0.00:0.00:0.00:0:0:0.00:0.00:0.00:0:0.00:0.00:0.00	N:0:0.00:0.00:0.00:0:0:0.00:0.00:0.00:0:0.00:0.00:0.00
CMM0376	284	A:0:0.00:0.00:0.00:0:0:0.00:0.00:0.00:0:0.00:0.00:0.00	C:0:0.00:0.00:0.00:0:0:0.00:0.00:0.00:0:0.00:0.00:0.00	G:0:0.00:0.00:0.00:0:0:0.00:0.00:0.00:0:0.00:0.00:0.00	T:15:60.00:35.80:60.00:13:2:0.00:0.01:0.00:0:0.00:0.00:0.00	N:0:0.00:0.00:0.00:0:0:0.00:0.00:0.00:0:0.00:0.00:0.00
CMM0376	285	A:1:60.00:35.00:60.00:1:0:0.00:0.01:0.00:0:0.00:0.00:0.00	C:0:0.00:0.00:0.00:0:0:0.00:0.00:0.00:0:0.00:0.00:0.00	G:14:60.00:37.00:60.00:12:2:0.00:0.01:0.00:0:0.00:0.00:0.00	T:0:0.00:0.00:0.00:0:0:0.00:0.00:0.00:0:0.00:0.00:0.00	N:0:0.00:0.00:0.00:0:0:0.00:0.00:0.00:0:0.00:0.00:0.00
CMM0376	286	A:0:0.00:0.00:0.00:0:0:0.00:0.00:0.00:0:0.00:0.00:0.00	C:14:60.00:38.29:60.00:12:2:0.00:0.01:0.00:0:0.00:0.00:0.00	G:0:0.00:0.00:0.00:0:0:0.00:0.00:0.00:0:0.00:0.00:0.00	T:1:60.00:25.00:60.00:1:0:0.00:0.03:0.00:0:0.00:0.00:0.00	N:0:0.00:0.00:0.00:0:0:0.00:0.00:0.00:0:0.00:0.00:0.00
CMM0376	287	A:15:60.00:34.00:60.00:13:2:0.00:0.01:0.00:0:0.00:0.00:0.00	C:0:0.00:0.00:0.00:0:0:0.00:0.00:0.00:0:0.00:0.00:0.00	G:0:0.00:0.00:0.00:0:0:0.00:0.00:0.00:0:0.00:0.00:0.00	T:0:0.00:0.00:0.00:0:0:0.00:0.00:0.00:0:0.00:0.00:0.00	N:0:0.00:0.00:0.00:0:0:0.00:0.00:0.00:0:0.00:0.00:0.00
CMM0376	288	A:0:0.00:0.00:0.00:0:0:0.00:0.00:0.00:0:0.00:0.00:0.00	C:14:60.00:34.93:60.00:12:2:0.00:0.01:0.00:0:0.00:0.00:0.00	G:1:60.00:15.00:60.00:1:0:0.00:0.03:0.00:0:0.00:0.00:0.00	T:0:0.00:0.00:0.00:0:0:0.00:0.00:0.00:0:0.00:0.00:0.00	N:0:0.00:0.00:0.00:0:0:0.00:0.00:0.00:0:0.00:0.00:0.00
CMM0376	289	A:1:60.00:34.00:60.00:1:0:0.00:0.01:0.00:0:0.00:0.00:0.00	C:14:60.00:37.93:60.00:12:2:0.00:0.01:0.00:0:0.00:0.00:0.00	G:0:0.00:0.00:0.00:0:0:0.00:0.00:0.00:0:0.00:0.00:0.00	T:0:0.00:0.00:0.00:0:0:0.00:0.00:0.00:0:0.00:0.00:0.00	N:0:0.00:0.00:0.00:0:0:0.00:0.00:0.00:0:0.00:0.00:0.00
CMM0376	290	A:15:60.00:31.93:60.00:13:2:0.00:0.01:0.00:0:0.00:0.00:0.00	C:0:0.00:0.00:0.00:0:0:0.00:0.00:0.00:0:0.00:0.00:0.00	G:0:0.00:0.00:0.00:0:0:0.00:0.00:0.00:0:0.00:0.00:0.00	T:0:0.00:0.00:0.00:0:0:0.00:0.00:0.00:0:0.00:0.00:0.00	N:0:0.00:0.00:0.00:0:0:0.00:0.00:0.00:0:0.00:0.00:0.00
CMM0376	291	A:0:0.00:0.00:0.00:0:0:0.00:0.00:0.00:0:0.00:0.00:0.00	C:0:0.00:0.00:0.00:0:0:0.00:0.00:0.00:0:0.00:0.00:0.00	G:15:60.00:38.20:60.00:13:2:0.00:0.01:0.00:0:0.00:0.00:0.00	T:0:0.00:0.00:0.00:0:0:0.00:0.00:0.00:0:0.00:0.00:0.00	N:0:0.00:0.00:0.00:0:0:0.00:0.00:0.00:0:0.00:0.00:0.00
CMM0376	292	A:0:0.00:0.00:0.00:0:0:0.00:0.00:0.00:0:0.00:0.00:0.00	C:0:0.00:0.00:0.00:0:0:0.00:0.00:0.00:0:0.00:0.00:0.00	G:15:60.00:35.40:60.00:13:2:0.00:0.01:0.00:0:0.00:0.00:0.00	T:0:0.00:0.00:0.00:0:0:0.00:0.00:0.00:0:0.00:0.00:0.00	N:0:0.00:0.00:0.00:0:0:0.00:0.00:0.00:0:0.00:0.00:0.00
CMM0376	293	A:12:60.00:32.67:60.00:10:2:0.00:0.01:0.00:0:0.00:0.00:0.00	C:1:60.00:39.00:60.00:1:0:0.00:0.01:0.00:0:0.00:0.00:0.00	G:2:60.00:37.00:60.00:2:0:0.00:0.01:0.00:0:0.00:0.00:0.00	T:0:0.00:0.00:0.00:0:0:0.00:0.00:0.00:0:0.00:0.00:0.00	N:0:0.00:0.00:0.00:0:0:0.00:0.00:0.00:0:0.00:0.00:0.00
CMM0376	294	A:0:0.00:0.00:0.00:0:0:0.00:0.00:0.00:0:0.00:0.00:0.00	C:3:60.00:20.00:60.00:3:0:0.00:0.01:0.00:0:0.00:0.00:0.00	G:2:60.00:21.50:60.00:2:0:0.00:0.01:0.00:0:0.00:0.00:0.00	T:9:60.00:31.44:60.00:7:2:0.00:0.01:0.00:0:0.00:0.00:0.00	N:0:0.00:0.00:0.00:0:0:0.00:0.00:0.00:0:0.00:0.00:0.00
CMM0813	1053	A:1:60.00:4.00:60.00:1:0:0.00:0.00:0.00:0:0.00:0.00:0.00	C:856:60.00:36.37:60.00:856:0:0.00:0.00:0.00:0:0.00:0.00:0.00	G:2:60.00:23.50:60.00:2:0:0.00:0.01:0.00:0:0.00:0.00:0.00	T:1:60.00:35.00:60.00:1:0:0.00:0.00:0.00:0:0.00:0.00:0.00	N:0:0.00:0.00:0.00:0:0:0.00:0.00:0.00:0:0.00:0.00:0.00
CMM0813	1054	A:1:60.00:16.00:60.00:1:0:0.00:0.03:0.00:0:0.00:0.00:0.00	C:2:60.00:13.00:60.00:2:0:0.00:0.02:0.00:0:0.00:0.00:0.00	G:857:60.00:37.16:60.00:857:0:0.00:0.00:0.00:0:0.00:0.00:0.00	T:0:0.00:0.00:0.00:0:0:0.00:0.00:0.00:0:0.00:0.00:0.00	N:0:0.00:0.00:0.00:0:0:0.00:0.00:0.00:0:0.00:0.00:0.00
CMM0813	1055	A:3:60.00:13.33:60.00:3:0:0.00:0.03:0.00:0:0.00:0.00:0.00	C:1:60.00:2.00:60.00:1:0:0.00:0.02:0.00:0:0.00:0.00:0.00	G:856:60.00:35.99:60.00:856:0:0.00:0.00:0.00:0:0.00:0.00:0.00	T:0:0.00:0.00:0.00:0:0:0.00:0.00:0.00:0:0.00:0.00:0.00	N:0:0.00:0.00:0.00:0:0:0.00:0.00:0.00:0:0.00:0.00:0.00
CMM0813	1056	A:0:0.00:0.00:0.00:0:0:0.00:0.00:0.00:0:0.00:0.00:0.00	C:859:60.00:36.32:60.00:859:0:0.00:0.00:0.00:0:0.00:0.00:0.00	G:0:0.00:0.00:0.00:0:0:0.00:0.00:0.00:0:0.00:0.00:0.00	T:1:60.00:35.00:60.00:1:0:0.00:0.01:0.00:0:0.00:0.00:0.00	N:0:0.00:0.00:0.00:0:0:0.00:0.00:0.00:0:0.00:0.00:0.00
CMM0813	1057	A:1:60.00:2.00:60.00:1:0:0.00:0.01:0.00:0:0.00:0.00:0.00	C:856:60.00:36.45:60.00:856:0:0.00:0.00:0.00:0:0.00:0.00:0.00	G:1:60.00:10.00:60.00:1:0:0.00:0.01:0.00:0:0.00:0.00:0.00	T:2:60.00:35.00:60.00:2:0:0.00:0.00:0.00:0:0.00:0.00:0.00	N:0:0.00:0.00:0.00:0:0:0.00:0.00:0.00:0:0.00:0.00:0.00
CMM0813	1058	A:1:60.00:37.00:60.00:1:0:0.00:0.00:0.00:0:0.00:0.00:0.00	C:1:60.00:25.00:60.00:1:0:0.00:0.02:0.00:0:0.00:0.00:0.00	G:857:60.00:36.58:60.00:857:0:0.00:0.00:0.00:0:0.00:0.00:0.00	T:1:60.00:16.00:60.00:1:0:0.00:0.06:0.00:0:0.00:0.00:0.00	N:0:0.00:0.00:0.00:0:0:0.00:0.00:0.00:0:0.00:0.00:0.00
CMM0813	1059	A:2:60.00:23.50:60.00:2:0:0.00:0.01:0.00:0:0.00:0.00:0.00	C:856:60.00:35.34:60.00:856:0:0.00:0.00:0.00:0:0.00:0.00:0.00	G:2:60.00:14.00:60.00:2:0:0.00:0.04:0.00:0:0.00:0.00:0.00	T:0:0.00:0.00:0.00:0:0:0.00:0.00:0.00:0:0.00:0.00:0.00	N:0:0.00:0.00:0.00:0:0:0.00:0.00:0.00:0:0.00:0.00:0.00
CMM0813	1060	A:856:60.00:35.85:60.00:856:0:0.00:0.00:0.00:0:0.00:0.00:0.00	C:0:0.00:0.00:0.00:0:0:0.00:0.00:0.00:0:0.00:0.00:0.00	G:0:0.00:0.00:0.00:0:0:0.00:0.00:0.00:0:0.00:0.00:0.00	T:0:0.00:0.00:0.00:0:0:0.00:0.00:0.00:0:0.00:0.00:0.00	N:4:60.00:0.00:60.00:4:0:0.00:0.04:0.00:0:0.00:0.00:0.00
CMM0813	1061	A:1:60.00:14.00:60.00:1:0:0.00:0.02:0.00:0:0.00:0.00:0.00	C:1:60.00:5.00:60.00:1:0:0.00:0.06:0.00:0:0.00:0.00:0.00	G:0:0.00:0.00:0.00:0:0:0.00:0.00:0.00:0:0.00:0.00:0.00	T:858:60.00:34.14:60.00:858:0:0.00:0.00:0.00:0:0.00:0.00:0.00	N:0:0.00:0.00:0.00:0:0:0.00:0.00:0.00:0:0.00:0.00:0.00
CMM0813	1062	A:0:0.00:0.00:0.00:0:0:0.00:0.00:0.00:0:0.00:0.00:0.00	C:859:60.00:36.54:60.00:859:0:0.00:0.00:0.00:0:0.00:0.00:0.00	G:1:60.00:6.00:60.00:1:0:0.00:0.05:0.00:0:0.00:0.00:0.00	T:0:0.00:0.00:0.00:0:0:0.00:0.00:0.00:0:0.00:0.00:0.00	N:0:0.00:0.00:0.00:0:0:0.00:0.00:0.00:0:0.00:0.00:0.00
CMM0813	1063	A:860:60.00:35.87:60.00:860:0:0.00:0.00:0.00:0:0.00:0.00:0.00	C:0:0.00:0.00:0.00:0:0:0.00:0.00:0.00:0:0.00:0.00:0.00	G:0:0.00:0.00:0.00:0:0:0.00:0.00:0.00:0:0.00:0.00:0.00	T:0:0.00:0.00:0.00:0:0:0.00:0.00:0.00:0:0.00:0.00:0.00	N:0:0.00:0.00:0.00:0:0:0.00:0.00:0.00:0:0.00:0.00:0.00
CMM0813	1064	A:1:60.00:35.00:60.00:1:0:0.00:0.00:0.00:0:0.00:0.00:0.00	C:1:60.00:21.00:60.00:1:0:0.00:0.02:0.00:0:0.00:0.00:0.00	G:857:60.00:37.50:60.00:857:0:0.00:0.00:0.00:0:0.00:0.00:0.00	T:1:60.00:16.00:60.00:1:0:0.00:0.01:0.00:0:0.00:0.00:0.00	N:0:0.00:0.00:0.00:0:0:0.00:0.00:0.00:0:0.00:0.00:0.00
CMM0813	1065	A:2:60.00:6.50:60.00:2:0:0.00:0.04:0.00:0:0.00:0.00:0.00	C:853:60.00:35.62:60.00:853:0:0.00:0.00:0.00:0:0.00:0.00:0.00	G:3:60.00:6.67:60.00:3:0:0.00:0.02:0.00:0:0.00:0.00:0.00	T:2:60.00:7.00:60.00:2:0:0.00:0.00:0.00:0:0.00:0.00:0.00	N:0:0.00:0.00:0.00:0:0:0.00:0.00:0.00:0:0.00:0.00:0.00
CMM0813	1066	A:0:0.00:0.00:0.00:0:0:0.00:0.00:0.00:0:0.00:0.00:0.00	C:0:0.00:0.00:0.00:0:0:0.00:0.00:0.00:0:0.00:0.00:0.00	G:0:0.00:0.00:0.00:0:0:0.00:0.00:0.00:0:0.00:0.00:0.00	T:860:60.00:34.16:60.00:860:0:0.00:0.00:0.00:0:0.00:0.00:0.00	N:0:0.00:0.00:0.00:0:0:0.00:0.00:0.00:0:0.00:0.00:0.00
CMM0813	1067	A:0:0.00:0.00:0.00:0:0:0.00:0.00:0.00:0:0.00:0.00:0.00	C:858:60.00:36.55:60.00:858:0:0.00:0.00:0.00:0:0.00:0.00:0.00	G:1:60.00:2.00:60.00:1:0:0.00:0.01:0.00:0:0.00:0.00:0.00	T:1:60.00:35.00:60.00:1:0:0.00:0.00:0.00:0:0.00:0.00:0.00	N:0:0.00:0.00:0.00:0:0:0.00:0.00:0.00:0:0.00:0.00:0.00
CMM0813	1068	A:1:60.00:21.00:60.00:1:0:0.00:0.06:0.00:0:0.00:0.00:0.00	C:858:60.00:37.14:60.00:858:0:0.00:0.00:0.00:0:0.00:0.00:0.00	G:0:0.00:0.00:0.00:0:0:0.00:0.00:0.00:0:0.00:0.00:0.00	T:1:60.00:35.00:60.00:1:0:0.00:0.01:0.00:0:0.00:0.00:0.00	N:0:0.00:0.00:0.00:0:0:0.00:0.00:0.00:0:0.00:0.00:0.00
CMM0813	1069	A:2:60.00:35.50:60.00:2:0:0.00:0.01:0.00:0:0.00:0.00:0.00	C:2:60.00:9.50:60.00:2:0:0.00:0.02:0.00:0:0.00:0.00:0.00	G:856:60.00:36.18:60.00:856:0:0.00:0.00:0.00:0:0.00:0.00:0.00	T:0:0.00:0.00:0.00:0:0:0.00:0.00:0.00:0:0.00:0.00:0.00	N:0:0.00:0.00:0.00:0:0:0.00:0.00:0.00:0:0.00:0.00:0.00
CMM0813	1070	A:2:60.00:28.00:60.00:2:0:0.00:0.04:0.00:0:0.00:0.00:0.00	C:856:60.00:35.88:60.00:856:0:0.00:0.00:0.00:0:0.00:0.00:0.00	G:1:60.00:24.00:60.00:1:0:0.00:0.02:0.00:0:0.00:0.00:0.00	T:1:60.00:35.00:60.00:1:0:0.00:0.00:0.00:0:0.00:0.00:0.00	N:0:0.00:0.00:0.00:0:0:0.00:0.00:0.00:0:0.00:0.00:0.00
CMM0813	1071	A:1:60.00:37.00:60.00:1:0:0.00:0.00:0.00:0:0.00:0.00:0.00	C:4:60.00:12.50:60.00:4:0:0.00:0.02:0.00:0:0.00:0.00:0.00	G:855:60.00:36.56:60.00:855:0:0.00:0.00:0.00:0:0.00:0.00:0.00	T:0:0.00:0.00:0.00:0:0:0.00:0.00:0.00:0:0.00:0.00:0.00	N:0:0.00:0.00:0.00:0:0:0.00:0.00:0.00:0:0.00:0.00:0.00
CMM0813	1072	A:0:0.00:0.00:0.00:0:0:0.00:0.00:0.00:0:0.00:0.00:0.00	C:855:60.00:36.23:60.00:855:0:0.00:0.00:0.00:0:0.00:0.00:0.00	G:1:60.00:10.00:60.00:1:0:0.00:0.00:0.00:0:0.00:0.00:0.00	T:0:0.00:0.00:0.00:0:0:0.00:0.00:0.00:0:0.00:0.00:0.00	N:4:60.00:0.00:60.00:4:0:0.00:0.04:0.00:0:0.00:0.00:0.00
CMM0813	1073	A:2:60.00:34.50:60.00:2:0:0.00:0.01:0.00:0:0.00:0.00:0.00	C:0:0.00:0.00:0.00:0:0:0.00:0.00:0.00:0:0.00:0.00:0.00	G:859:60.00:37.15:60.00:858:1:0.00:0.00:0.00:0:0.00:0.00:0.00	T:0:0.00:0.00:0.00:0:0:0.00:0.00:0.00:0:0.00:0.00:0.00	N:0:0.00:0.00:0.00:0:0:0.00:0.00:0.00:0:0.00:0.00:0.00
CMM0813	1074	A:0:0.00:0.00:0.00:0:0:0.00:0.00:0.00:0:0.00:0.00:0.00	C:857:60.00:36.15:60.00:856:1:0.00:0.00:0.00:0:0.00:0.00:0.00	G:0:0.00:0.00:0.00:0:0:0.00:0.00:0.00:0:0.00:0.00:0.00	T:4:60.00:27.00:60.00:4:0:0.00:0.01:0.00:0:0.00:0.00:0.00	N:0:0.00:0.00:0.00:0:0:0.00:0.00:0.00:0:0.00:0.00:0.00
CMM0813	1075	A:2:60.00:34.50:60.00:2:0:0.00:0.00:0.00:0:0.00:0.00:0.00	C:1:60.00:5.00:60.00:1:0:0.00:0.01:0.00:0:0.00:0.00:0.00	G:858:60.00:36.85:60.00:857:1:0.00:0.00:0.00:0:0.00:0.00:0.00	T:0:0.00:0.00:0.00:0:0:0.00:0.00:0.00:0:0.00:0.00:0.00	N:0:0.00:0.00:0.00:0:0:0.00:0.00:0.00:0:0.00:0.00:0.00
CMM0813	1076	A:1:60.00:2.00:60.00:1:0:0.00:0.03:0.00:0:0.00:0.00:0.00	C:860:60.00:35.83:60.00:859:1:0.00:0.00:0.00:0:0.00:0.00:0.00	G:0:0.00:0.00:0.00:0:0:0.00:0.00:0.00:0:0.00:0.00:0.00	T:0:0.00:0.00:0.00:0:0:0.00:0.00:0.00:0:0.00:0.00:0.00	N:0:0.00:0.00:0.00:0:0:0.00:0.00:0.00:0:0.00:0.00:0.00
CMM0813	1077	A:0:0.00:0.00:0.00:0:0:0.00:0.00:0.00:0:0.00:0.00:0.00	C:859:60.00:36.31:60.00:858:1:0.00:0.00:0.00:0:0.00:0.00:0.00	G:1:60.00:17.00:60.00:1:0:0.00:0.06:0.00:0:0.00:0.00:0.00	T:0:0.00:0.00:0.00:0:0:0.00:0.00:0.00:0:0.00:0.00:0.00	N:0:0.00:0.00:0.00:0:0:0.00:0.00:0.00:0:0.00:0.00:0.00
CMM0813	1078	A:1:60.00:14.00:60.00:1:0:0.00:0.06:0.00:0:0.00:0.00:0.00	C:857:60.00:36.74:60.00:856:1:0.00:0.00:0.00:0:0.00:0.00:0.00	G:2:60.00:4.00:60.00:2:0:0.00:0.01:0.00:0:0.00:0.00:0.00	T:0:0.00:0.00:0.00:0:0:0.00:0.00:0.00:0:0.00:0.00:0.00	N:0:0.00:0.00:0.00:0:0:0.00:0.00:0.00:0:0.00:0.00:0.00
CMM0813	1079	A:2:60.00:20.00:60.00:2:0:0.00:0.04:0.00:0:0.00:0.00:0.00	C:2:60.00:10.50:60.00:2:0:0.00:0.01:0.00:0:0.00:0.00:0.00	G:856:60.00:35.98:60.00:855:1:0.00:0.00:0.00:0:0.00:0.00:0.00	T:0:0.00:0.00:0.00:0:0:0.00:0.00:0.00:0:0.00:0.00:0.00	N:0:0.00:0.00:0.00:0:0:0.00:0.00:0.00:0:0.00:0.00:0.00
CMM0813	1080	A:0:0.00:0.00:0.00:0:0:0.00:0.00:0.00:0:0.00:0.00:0.00	C:858:60.00:35.76:60.00:857:1:0.00:0.00:0.00:0:0.00:0.00:0.00	G:1:60.00:8.00:60.00:1:0:0.00:0.04:0.00:0:0.00:0.00:0.00	T:1:60.00:34.00:60.00:1:0:0.00:0.03:0.00:0:0.00:0.00:0.00	N:0:0.00:0.00:0.00:0:0:0.00:0.00:0.00:0:0.00:0.00:0.00
CMM0813	1081	A:1:60.00:36.00:60.00:1:0:0.00:0.03:0.00:0:0.00:0.00:0.00	C:2:60.00:11.00:60.00:2:0:0.00:0.01:0.00:0:0.00:0.00:0.00	G:857:60.00:36.86:60.00:856:1:0.00:0.00:0.00:0:0.00:0.00:0.00	T:0:0.00:0.00:0.00:0:0:0.00:0.00:0.00:0:0.00:0.00:0.00	N:0:0.00:0.00:0.00:0:0:0.00:0.00:0.00:0:0.00:0.00:0.00
CMM0813	1082	A:0:0.00:0.00:0.00:0:0:0.00:0.00:0.00:0:0.00:0.00:0.00	C:858:60.00:35.83:60.00:857:1:0.00:0.00:0.00:0:0.00:0.00:0.00	G:2:60.00:7.50:60.00:2:0:0.00:0.02:0.00:0:0.00:0.00:0.00	T:0:0.00:0.00:0.00:0:0:0.00:0.00:0.00:0:0.00:0.00:0.00	N:0:0.00:0.00:0.00:0:0:0.00:0.00:0.00:0:0.00:0.00:0.00
CMM0813	1083	A:0:0.00:0.00:0.00:0:0:0.00:0.00:0.00:0:0.00:0.00:0.00	C:856:60.00:36.83:60.00:855:1:0.00:0.01:0.00:0:0.00:0.00:0.00	G:0:0.00:0.00:0.00:0:0:0.00:0.00:0.00:0:0.00:0.00:0.00	T:1:60.00:34.00:60.00:1:0:0.00:0.00:0.00:0:0.00:0.00:0.00	N:0:0.00:0.00:0.00:0:0:0.00:0.00:0.00:0:0.00:0.00:0.00
CMM0813	1084	A:0:0.00:0.00:0.00:0:0:0.00:0.00:0.00:0:0.00:0.00:0.00	C:0:0.00:0.00:0.00:0:0:0.00:0.00:0.00:0:0.00:0.00:0.00	G:857:60.00:37.33:60.00:856:1:0.00:0.01:0.00:0:0.00:0.00:0.00	T:0:0.00:0.00:0.00:0:0:0.00:0.00:0.00:0:0.00:0.00:0.00	N:0:0.00:0.00:0.00:0:0:0.00:0.00:0.00:0:0.00:0.00:0.00
CMM0813	1085	A:2:60.00:6.50:60.00:2:0:0.00:0.04:0.00:0:0.00:0.00:0.00	C:0:0.00:0.00:0.00:0:0:0.00:0.00:0.00:0:0.00:0.00:0.00	G:1:60.00:10.00:60.00:1:0:0.00:0.00:0.00:0:0.00:0.00:0.00	T:854:60.00:33.39:60.00:853:1:0.00:0.00:0.00:0:0.00:0.00:0.00	N:0:0.00:0.00:0.00:0:0:0.00:0.00:0.00:0:0.00:0.00:0.00
CMM0813	1086	A:0:0.00:0.00:0.00:0:0:0.00:0.00:0.00:0:0.00:0.00:0.00	C:856:60.00:35.91:60.00:855:1:0.00:0.00:0.00:0:0.00:0.00:0.00	G:1:60.00:15.00:60.00:1:0:0.00:0.05:0.00:0:0.00:0.00:0.00	T:0:0.00:0.00:0.00:0:0:0.00:0.00:0.00:0:0.00:0.00:0.00	N:0:0.00:0.00:0.00:0:0:0.00:0.00:0.00:0:0.00:0.00:0.00
CMM0813	1087	A:857:60.00:35.55:60.00:856:1:0.00:0.01:0.00:0:0.00:0.00:0.00	C:0:0.00:0.00:0.00:0:0:0.00:0.00:0.00:0:0.00:0.00:0.00	G:0:0.00:0.00:0.00:0:0:0.00:0.00:0.00:0:0.00:0.00:0.00	T:0:0.00:0.00:0.00:0:0:0.00:0.00:0.00:0:0.00:0.00:0.00	N:0:0.00:0.00:0.00:0:0:0.00:0.00:0.00:0:0.00:0.00:0.00
CMM0813	1088	A:0:0.00:0.00:0.00:0:0:0.00:0.00:0.00:0:0.00:0.00:0.00	C:855:60.00:35.76:60.00:854:1:0.00:0.00:0.00:0:0.00:0.00:0.00	G:2:60.00:4.50:60.00:2:0:0.00:0.01:0.00:0:0.00:0.00:0.00	T:0:0.00:0.00:0.00:0:0:0.00:0.00:0.00:0:0.00:0.00:0.00	N:0:0.00:0.00:0.00:0:0:0.00:0.00:0.00:0:0.00:0.00:0.00
CMM0813	1089	A:2:60.00:36.00:60.00:2:0:0.00:0.01:0.00:0:0.00:0.00:0.00	C:0:0.00:0.00:0.00:0:0:0.00:0.00:0.00:0:0.00:0.00:0.00	G:855:60.00:37.03:60.00:854:1:0.00:0.01:0.00:0:0.00:0.00:0.00	T:0:0.00:0.00:0.00:0:0:0.00:0.00:0.00:0:0.00:0.00:0.00	N:0:0.00:0.00:0.00:0:0:0.00:0.00:0.00:0:0.00:0.00:0.00
CMM0813	1090	A:0:0.00:0.00:0.00:0:0:0.00:0.00:0.00:0:0.00:0.00:0.00	C:3:60.00:2.67:60.00:3:0:0.00:0.01:0.00:0:0.00:0.00:0.00	G:850:60.00:35.05:60.00:849:1:0.00:0.00:0.00:0:0.00:0.00:0.00	T:0:0.00:0.00:0.00:0:0:0.00:0.00:0.00:0:0.00:0.00:0.00	N:4:60.00:0.00:60.00:4:0:0.00:0.02:0.00:0:0.00:0.00:0.00
CMM0813	1091	A:1:60.00:18.00:60.00:1:0:0.00:0.01:0.00:0:0.00:0.00:0.00	C:853:60.00:35.64:60.00:852:1:0.00:0.01:0.00:0:0.00:0.00:0.00	G:0:0.00:0.00:0.00:0:0:0.00:0.00:0.00:0:0.00:0.00:0.00	T:3:60.00:32.00:60.00:3:0:0.00:0.01:0.00:0:0.00:0.00:0.00	N:0:0.00:0.00:0.00:0:0:0.00:0.00:0.00:0:0.00:0.00:0.00
CMM0813	1092	A:0:0.00:0.00:0.00:0:0:0.00:0.00:0.00:0:0.00:0.00:0.00	C:0:0.00:0.00:0.00:0:0:0.00:0.00:0.00:0:0.00:0.00:0.00	G:857:60.00:37.37:60.00:856:1:0.00:0.01:0.00:0:0.00:0.00:0.00	T:0:0.00:0.00:0.00:0:0:0.00:0.00:0.00:0:0.00:0.00:0.00	N:0:0.00:0.00:0.00:0:0:0.00:0.00:0.00:0:0.00:0.00:0.00
CMM0813	1093	A:0:0.00:0.00:0.00:0:0:0.00:0.00:0.00:0:0.00:0.00:0.00	C:0:0.00:0.00:0.00:0:0:0.00:0.00:0.00:0:0.00:0.00:0.00	G:0:0.00:0.00:0.00:0:0:0.00:0.00:0.00:0:0.00:0.00:0.00	T:856:60.00:33.40:60.00:855:1:0.00:0.01:0.00:0:0.00:0.00:0.00	N:0:0.00:0.00:0.00:0:0:0.00:0.00:0.00:0:0.00:0.00:0.00
CMM0813	1094	A:854:60.00:35.26:60.00:853:1:0.00:0.01:0.00:0:0.00:0.00:0.00	C:0:0.00:0.00:0.00:0:0:0.00:0.00:0.00:0:0.00:0.00:0.00	G:2:60.00:38.00:60.00:2:0:0.00:0.01:0.00:0:0.00:0.00:0.00	T:0:0.00:0.00:0.00:0:0:0.00:0.00:0.00:0:0.00:0.00:0.00	N:0:0.00:0.00:0.00:0:0:0.00:0.00:0.00:0:0.00:0.00:0.00
CMM0813	1095	A:0:0.00:0.00:0.00:0:0:0.00:0.00:0.00:0:0.00:0.00:0.00	C:853:60.00:35.46:60.00:852:1:0.00:0.00:0.00:0:0.00:0.00:0.00	G:1:60.00:3.00:60.00:1:0:0.00:0.01:0.00:0:0.00:0.00:0.00	T:2:60.00:20.00:60.00:2:0:0.00:0.02:0.00:0:0.00:0.00:0.00	N:0:0.00:0.00:0.00:0:0:0.00:0.00:0.00:0:0.00:0.00:0.00
CMM0813	1096	A:1:60.00:35.00:60.00:1:0:0.00:0.00:0.00:0:0.00:0.00:0.00	C:2:60.00:6.50:60.00:2:0:0.00:0.02:0.00:0:0.00:0.00:0.00	G:853:60.00:36.84:60.00:852:1:0.00:0.00:0.00:0:0.00:0.00:0.00	T:0:0.00:0.00:0.00:0:0:0.00:0.00:0.00:0:0.00:0.00:0.00	N:0:0.00:0.00:0.00:0:0:0.00:0.00:0.00:0:0.00:0.00:0.00
CMM0813	1097	A:0:0.00:0.00:0.00:0:0:0.00:0.00:0.00:0:0.00:0.00:0.00	C:1:60.00:36.00:60.00:1:0:0.00:0.02:0.00:0:0.00:0.00:0.00	G:1:60.00:3.00:60.00:1:0:0.00:0.00:0.00:0:0.00:0.00:0.00	T:853:60.00:33.13:60.00:852:1:0.00:0.01:0.00:0:0.00:0.00:0.00	N:0:0.00:0.00:0.00:0:0:0.00:0.00:0.00:0:0.00:0.00:0.00
CMM0813	1098	A:0:0.00:0.00:0.00:0:0:0.00:0.00:0.00:0:0.00:0.00:0.00	C:853:60.00:36.22:60.00:852:1:0.00:0.01:0.00:0:0.00:0.00:0.00	G:0:0.00:0.00:0.00:0:0:0.00:0.00:0.00:0:0.00:0.00:0.00	T:2:60.00:34.50:60.00:2:0:0.00:0.01:0.00:0:0.00:0.00:0.00	N:0:0.00:0.00:0.00:0:0:0.00:0.00:0.00:0:0.00:0.00:0.00
CMM0813	1099	A:0:0.00:0.00:0.00:0:0:0.00:0.00:0.00:0:0.00:0.00:0.00	C:5:60.00:16.60:60.00:5:0:0.00:0.01:0.00:0:0.00:0.00:0.00	G:850:60.00:35.58:60.00:849:1:0.00:0.01:0.00:0:0.00:0.00:0.00	T:0:0.00:0.00:0.00:0:0:0.00:0.00:0.00:0:0.00:0.00:0.00	N:0:0.00:0.00:0.00:0:0:0.00:0.00:0.00:0:0.00:0.00:0.00
CMM0813	1100	A:843:60.00:30.86:60.00:842:1:0.00:0.00:0.00:0:0.00:0.00:0.00	C:3:60.00:5.00:60.00:3:0:0.00:0.02:0.00:0:0.00:0.00:0.00	G:7:60.00:2.71:60.00:7:0:0.00:0.02:0.00:0:0.00:0.00:0.00	T:2:60.00:11.00:60.00:2:0:0.00:0.01:0.00:0:0.00:0.00:0.00	N:0:0.00:0.00:0.00:0:0:0.00:0.00:0.00:0:0.00:0.00:0.00
CMM0813	1101	A:0:0.00:0.00:0.00:0:0:0.00:0.00:0.00:0:0.00:0.00:0.00	C:854:60.00:35.23:60.00:853:1:0.00:0.01:0.00:0:0.00:0.00:0.00	G:1:60.00:17.00:60.00:1:0:0.00:0.01:0.00:0:0.00:0.00:0.00	T:0:0.00:0.00:0.00:0:0:0.00:0.00:0.00:0:0.00:0.00:0.00	N:0:0.00:0.00:0.00:0:0:0.00:0.00:0.00:0:0.00:0.00:0.00
CMM0813	1102	A:0:0.00:0.00:0.00:0:0:0.00:0.00:0.00:0:0.00:0.00:0.00	C:852:60.00:36.92:60.00:851:1:0.00:0.01:0.00:0:0.00:0.00:0.00	G:0:0.00:0.00:0.00:0:0:0.00:0.00:0.00:0:0.00:0.00:0.00	T:2:60.00:32.00:60.00:2:0:0.00:0.01:0.00:0:0.00:0.00:0.00	N:0:0.00:0.00:0.00:0:0:0.00:0.00:0.00:0:0.00:0.00:0.00
CMM0813	1103	A:0:0.00:0.00:0.00:0:0:0.00:0.00:0.00:0:0.00:0.00:0.00	C:0:0.00:0.00:0.00:0:0:0.00:0.00:0.00:0:0.00:0.00:0.00	G:853:60.00:35.64:60.00:852:1:0.00:0.01:0.00:0:0.00:0.00:0.00	T:1:60.00:34.00:60.00:1:0:0.00:0.00:0.00:0:0.00:0.00:0.00	N:0:0.00:0.00:0.00:0:0:0.00:0.00:0.00:0:0.00:0.00:0.00
CMM0813	1104	A:4:60.00:26.75:60.00:4:0:0.00:0.01:0.00:0:0.00:0.00:0.00	C:5:60.00:19.60:60.00:5:0:0.00:0.03:0.00:0:0.00:0.00:0.00	G:844:60.00:36.64:60.00:843:1:0.00:0.00:0.00:0:0.00:0.00:0.00	T:1:60.00:33.00:60.00:1:0:0.00:0.02:0.00:0:0.00:0.00:0.00	N:0:0.00:0.00:0.00:0:0:0.00:0.00:0.00:0:0.00:0.00:0.00
CMM0813	1105	A:0:0.00:0.00:0.00:0:0:0.00:0.00:0.00:0:0.00:0.00:0.00	C:851:60.00:35.00:60.00:850:1:0.00:0.00:0.00:0:0.00:0.00:0.00	G:1:60.00:2.00:60.00:1:0:0.00:0.00:0.00:0:0.00:0.00:0.00	T:1:60.00:19.00:60.00:1:0:0.00:0.01:0.00:0:0.00:0.00:0.00	N:0:0.00:0.00:0.00:0:0:0.00:0.00:0.00:0:0.00:0.00:0.00
CMM0813	1106	A:0:0.00:0.00:0.00:0:0:0.00:0.00:0.00:0:0.00:0.00:0.00	C:1:60.00:36.00:60.00:1:0:0.00:0.01:0.00:0:0.00:0.00:0.00	G:0:0.00:0.00:0.00:0:0:0.00:0.00:0.00:0:0.00:0.00:0.00	T:852:60.00:33.88:60.00:851:1:0.00:0.00:0.00:0:0.00:0.00:0.00	N:0:0.00:0.00:0.00:0:0:0.00:0.00:0.00:0:0.00:0.00:0.00
CMM0813	1107	A:1:60.00:37.00:60.00:1:0:0.00:0.01:0.00:0:0.00:0.00:0.00	C:828:60.00:36.28:60.00:827:1:0.00:0.00:0.00:0:0.00:0.00:0.00	G:1:60.00:12.00:60.00:1:0:0.00:0.00:0.00:0:0.00:0.00:0.00	T:2:60.00:34.50:60.00:2:0:0.00:0.00:0.00:0:0.00:0.00:0.00	N:0:0.00:0.00:0.00:0:0:0.00:0.00:0.00:0:0.00:0.00:0.00
CMM0813	1108	A:1:60.00:35.00:60.00:1:0:0.00:0.00:0.00:0:0.00:0.00:0.00	C:2:60.00:4.00:60.00:2:0:0.00:0.03:0.00:0:0.00:0.00:0.00	G:843:60.00:36.33:60.00:842:1:0.00:0.00:0.00:0:0.00:0.00:0.00	T:1:60.00:35.00:60.00:1:0:0.00:0.03:0.00:0:0.00:0.00:0.00	N:0:0.00:0.00:0.00:0:0:0.00:0.00:0.00:0:0.00:0.00:0.00
CMM0813	1109	A:1:60.00:1.00:60.00:1:0:0.00:0.02:0.00:0:0.00:0.00:0.00	C:2:60.00:19.00:60.00:2:0:0.00:0.01:0.00:0:0.00:0.00:0.00	G:2:60.00:13.00:60.00:2:0:0.00:0.03:0.00:0:0.00:0.00:0.00	T:841:60.00:31.99:60.00:840:1:0.00:0.00:0.00:0:0.00:0.00:0.00	N:0:0.00:0.00:0.00:0:0:0.00:0.00:0.00:0:0.00:0.00:0.00
CMM0813	1110	A:1:60.00:28.00:60.00:1:0:0.00:0.01:0.00:0:0.00:0.00:0.00	C:845:60.00:35.70:60.00:844:1:0.00:0.00:0.00:0:0.00:0.00:0.00	G:1:60.00:11.00:60.00:1:0:0.00:0.06:0.00:0:0.00:0.00:0.00	T:1:60.00:33.00:60.00:1:0:0.00:0.01:0.00:0:0.00:0.00:0.00	N:0:0.00:0.00:0.00:0:0:0.00:0.00:0.00:0:0.00:0.00:0.00
CMM0813	1111	A:1:60.00:36.00:60.00:1:0:0.00:0.00:0.00:0:0.00:0.00:0.00	C:6:60.00:23.17:60.00:6:0:0.00:0.02:0.00:0:0.00:0.00:0.00	G:824:60.00:35.33:60.00:823:1:0.00:0.00:0.00:0:0.00:0.00:0.00	T:0:0.00:0.00:0.00:0:0:0.00:0.00:0.00:0:0.00:0.00:0.00	N:0:0.00:0.00:0.00:0:0:0.00:0.00:0.00:0:0.00:0.00:0.00
CMM0813	1112	A:0:0.00:0.00:0.00:0:0:0.00:0.00:0.00:0:0.00:0.00:0.00	C:828:60.00:35.56:60.00:827:1:0.00:0.00:0.00:0:0.00:0.00:0.00	G:2:60.00:20.50:60.00:2:0:0.00:0.02:0.00:0:0.00:0.00:0.00	T:1:60.00:35.00:60.00:1:0:0.00:0.01:0.00:0:0.00:0.00:0.00	N:0:0.00:0.00:0.00:0:0:0.00:0.00:0.00:0:0.00:0.00:0.00
CMM0813	1113	A:0:0.00:0.00:0.00:0:0:0.00:0.00:0.00:0:0.00:0.00:0.00	C:833:60.00:35.96:60.00:832:1:0.00:0.00:0.00:0:0.00:0.00:0.00	G:0:0.00:0.00:0.00:0:0:0.00:0.00:0.00:0:0.00:0.00:0.00	T:0:0.00:0.00:0.00:0:0:0.00:0.00:0.00:0:0.00:0.00:0.00	N:0:0.00:0.00:0.00:0:0:0.00:0.00:0.00:0:0.00:0.00:0.00
CMM0813	1114	A:0:0.00:0.00:0.00:0:0:0.00:0.00:0.00:0:0.00:0.00:0.00	C:830:60.00:36.48:60.00:829:1:0.00:0.00:0.00:0:0.00:0.00:0.00	G:0:0.00:0.00:0.00:0:0:0.00:0.00:0.00:0:0.00:0.00:0.00	T:3:60.00:29.33:60.00:3:0:0.00:0.01:0.00:0:0.00:0.00:0.00	N:0:0.00:0.00:0.00:0:0:0.00:0.00:0.00:0:0.00:0.00:0.00
CMM0813	1115	A:0:0.00:0.00:0.00:0:0:0.00:0.00:0.00:0:0.00:0.00:0.00	C:3:60.00:7.00:60.00:2:1:0.00:0.02:0.00:0:0.00:0.00:0.00	G:828:60.00:36.11:60.00:828:0:0.00:0.00:0.00:0:0.00:0.00:0.00	T:0:0.00:0.00:0.00:0:0:0.00:0.00:0.00:0:0.00:0.00:0.00	N:0:0.00:0.00:0.00:0:0:0.00:0.00:0.00:0:0.00:0.00:0.00
CMM0813	1116	A:0:0.00:0.00:0.00:0:0:0.00:0.00:0.00:0:0.00:0.00:0.00	C:828:60.00:35.12:60.00:827:1:0.00:0.00:0.00:0:0.00:0.00:0.00	G:1:60.00:3.00:60.00:1:0:0.00:0.01:0.00:0:0.00:0.00:0.00	T:1:60.00:35.00:60.00:1:0:0.00:0.00:0.00:0:0.00:0.00:0.00	N:0:0.00:0.00:0.00:0:0:0.00:0.00:0.00:0:0.00:0.00:0.00
CMM0813	1117	A:0:0.00:0.00:0.00:0:0:0.00:0.00:0.00:0:0.00:0.00:0.00	C:829:60.00:36.64:60.00:828:1:0.00:0.00:0.00:0:0.00:0.00:0.00	G:0:0.00:0.00:0.00:0:0:0.00:0.00:0.00:0:0.00:0.00:0.00	T:2:60.00:35.00:60.00:2:0:0.00:0.01:0.00:0:0.00:0.00:0.00	N:0:0.00:0.00:0.00:0:0:0.00:0.00:0.00:0:0.00:0.00:0.00
CMM0813	1118	A:1:60.00:10.00:60.00:1:0:0.00:0.06:0.00:0:0.00:0.00:0.00	C:2:60.00:28.50:60.00:2:0:0.00:0.03:0.00:0:0.00:0.00:0.00	G:0:0.00:0.00:0.00:0:0:0.00:0.00:0.00:0:0.00:0.00:0.00	T:827:60.00:33.90:60.00:826:1:0.00:0.00:0.00:0:0.00:0.00:0.00	N:0:0.00:0.00:0.00:0:0:0.00:0.00:0.00:0:0.00:0.00:0.00
CMM0813	1119	A:0:0.00:0.00:0.00:0:0:0.00:0.00:0.00:0:0.00:0.00:0.00	C:829:60.00:36.20:60.00:828:1:0.00:0.00:0.00:0:0.00:0.00:0.00	G:1:60.00:10.00:60.00:1:0:0.00:0.03:0.00:0:0.00:0.00:0.00	T:0:0.00:0.00:0.00:0:0:0.00:0.00:0.00:0:0.00:0.00:0.00	N:0:0.00:0.00:0.00:0:0:0.00:0.00:0.00:0:0.00:0.00:0.00
CMM0813	1120	A:0:0.00:0.00:0.00:0:0:0.00:0.00:0.00:0:0.00:0.00:0.00	C:789:60.00:36.74:60.00:788:1:0.00:0.00:0.00:0:0.00:0.00:0.00	G:0:0.00:0.00:0.00:0:0:0.00:0.00:0.00:0:0.00:0.00:0.00	T:1:60.00:33.00:60.00:1:0:0.00:0.01:0.00:0:0.00:0.00:0.00	N:0:0.00:0.00:0.00:0:0:0.00:0.00:0.00:0:0.00:0.00:0.00
CMM0813	1121	A:0:0.00:0.00:0.00:0:0:0.00:0.00:0.00:0:0.00:0.00:0.00	C:1:60.00:14.00:60.00:1:0:0.00:0.04:0.00:0:0.00:0.00:0.00	G:787:60.00:34.92:60.00:786:1:0.00:0.00:0.00:0:0.00:0.00:0.00	T:1:60.00:34.00:60.00:1:0:0.00:0.01:0.00:0:0.00:0.00:0.00	N:0:0.00:0.00:0.00:0:0:0.00:0.00:0.00:0:0.00:0.00:0.00
CMM0813	1122	A:0:0.00:0.00:0.00:0:0:0.00:0.00:0.00:0:0.00:0.00:0.00	C:771:60.00:35.19:60.00:770:1:0.00:0.00:0.00:0:0.00:0.00:0.00	G:0:0.00:0.00:0.00:0:0:0.00:0.00:0.00:0:0.00:0.00:0.00	T:0:0.00:0.00:0.00:0:0:0.00:0.00:0.00:0:0.00:0.00:0.00	N:0:0.00:0.00:0.00:0:0:0.00:0.00:0.00:0:0.00:0.00:0.00
CMM0813	1123	A:0:0.00:0.00:0.00:0:0:0.00:0.00:0.00:0:0.00:0.00:0.00	C:771:60.00:36.14:60.00:770:1:0.00:0.00:0.00:0:0.00:0.00:0.00	G:0:0.00:0.00:0.00:0:0:0.00:0.00:0.00:0:0.00:0.00:0.00	T:0:0.00:0.00:0.00:0:0:0.00:0.00:0.00:0:0.00:0.00:0.00	N:0:0.00:0.00:0.00:0:0:0.00:0.00:0.00:0:0.00:0.00:0.00
CMM0813	1124	A:0:0.00:0.00:0.00:0:0:0.00:0.00:0.00:0:0.00:0.00:0.00	C:764:60.00:36.51:60.00:763:1:0.00:0.00:0.00:0:0.00:0.00:0.00	G:1:60.00:6.00:60.00:1:0:0.00:0.01:0.00:0:0.00:0.00:0.00	T:1:60.00:34.00:60.00:1:0:0.00:0.00:0.00:0:0.00:0.00:0.00	N:0:0.00:0.00:0.00:0:0:0.00:0.00:0.00:0:0.00:0.00:0.00
CMM0813	1125	A:4:60.00:27.75:60.00:4:0:0.00:0.02:0.00:0:0.00:0.00:0.00	C:6:60.00:13.00:60.00:6:0:0.00:0.01:0.00:0:0.00:0.00:0.00	G:756:60.00:34.51:60.00:755:1:0.00:0.00:0.00:0:0.00:0.00:0.00	T:0:0.00:0.00:0.00:0:0:0.00:0.00:0.00:0:0.00:0.00:0.00	N:0:0.00:0.00:0.00:0:0:0.00:0.00:0.00:0:0.00:0.00:0.00
CMM0813	1126	A:0:0.00:0.00:0.00:0:0:0.00:0.00:0.00:0:0.00:0.00:0.00	C:765:60.00:35.38:60.00:764:1:0.00:0.00:0.00:0:0.00:0.00:0.00	G:1:60.00:23.00:60.00:1:0:0.00:0.02:0.00:0:0.00:0.00:0.00	T:0:0.00:0.00:0.00:0:0:0.00:0.00:0.00:0:0.00:0.00:0.00	N:0:0.00:0.00:0.00:0:0:0.00:0.00:0.00:0:0.00:0.00:0.00
CMM0813	1127	A:764:60.00:35.24:60.00:763:1:0.00:0.00:0.00:0:0.00:0.00:0.00	C:0:0.00:0.00:0.00:0:0:0.00:0.00:0.00:0:0.00:0.00:0.00	G:1:60.00:35.00:60.00:1:0:0.00:0.01:0.00:0:0.00:0.00:0.00	T:0:0.00:0.00:0.00:0:0:0.00:0.00:0.00:0:0.00:0.00:0.00	N:0:0.00:0.00:0.00:0:0:0.00:0.00:0.00:0:0.00:0.00:0.00
CMM0813	1128	A:0:0.00:0.00:0.00:0:0:0.00:0.00:0.00:0:0.00:0.00:0.00	C:765:60.00:35.32:60.00:764:1:0.00:0.00:0.00:0:0.00:0.00:0.00	G:4:60.00:5.25:60.00:4:0:0.00:0.01:0.00:0:0.00:0.00:0.00	T:1:60.00:35.00:60.00:1:0:0.00:0.01:0.00:0:0.00:0.00:0.00	N:0:0.00:0.00:0.00:0:0:0.00:0.00:0.00:0:0.00:0.00:0.00
CMM0813	1129	A:2:60.00:21.00:60.00:2:0:0.00:0.03:0.00:0:0.00:0.00:0.00	C:4:60.00:9.50:60.00:4:0:0.00:0.02:0.00:0:0.00:0.00:0.00	G:764:60.00:35.34:60.00:763:1:0.00:0.00:0.00:0:0.00:0.00:0.00	T:0:0.00:0.00:0.00:0:0:0.00:0.00:0.00:0:0.00:0.00:0.00	N:0:0.00:0.00:0.00:0:0:0.00:0.00:0.00:0:0.00:0.00:0.00
CMM0813	1130	A:0:0.00:0.00:0.00:0:0:0.00:0.00:0.00:0:0.00:0.00:0.00	C:768:60.00:34.57:60.00:767:1:0.00:0.00:0.00:0:0.00:0.00:0.00	G:1:60.00:16.00:60.00:1:0:0.00:0.00:0.00:0:0.00:0.00:0.00	T:1:60.00:34.00:60.00:1:0:0.00:0.01:0.00:0:0.00:0.00:0.00	N:0:0.00:0.00:0.00:0:0:0.00:0.00:0.00:0:0.00:0.00:0.00
CMM0813	1131	A:0:0.00:0.00:0.00:0:0:0.00:0.00:0.00:0:0.00:0.00:0.00	C:9:60.00:15.00:60.00:8:1:0.00:0.01:0.00:0:0.00:0.00:0.00	G:763:60.00:34.84:60.00:763:0:0.00:0.00:0.00:0:0.00:0.00:0.00	T:0:0.00:0.00:0.00:0:0:0.00:0.00:0.00:0:0.00:0.00:0.00	N:0:0.00:0.00:0.00:0:0:0.00:0.00:0.00:0:0.00:0.00:0.00
CMM0813	1132	A:0:0.00:0.00:0.00:0:0:0.00:0.00:0.00:0:0.00:0.00:0.00	C:770:60.00:35.15:60.00:769:1:0.00:0.00:0.00:0:0.00:0.00:0.00	G:2:60.00:3.00:60.00:2:0:0.00:0.01:0.00:0:0.00:0.00:0.00	T:0:0.00:0.00:0.00:0:0:0.00:0.00:0.00:0:0.00:0.00:0.00	N:0:0.00:0.00:0.00:0:0:0.00:0.00:0.00:0:0.00:0.00:0.00
CMM0813	1133	A:768:60.00:35.16:60.00:767:1:0.00:0.00:0.00:0:0.00:0.00:0.00	C:0:0.00:0.00:0.00:0:0:0.00:0.00:0.00:0:0.00:0.00:0.00	G:0:0.00:0.00:0.00:0:0:0.00:0.00:0.00:0:0.00:0.00:0.00	T:0:0.00:0.00:0.00:0:0:0.00:0.00:0.00:0:0.00:0.00:0.00	N:0:0.00:0.00:0.00:0:0:0.00:0.00:0.00:0:0.00:0.00:0.00
CMM0813	1134	A:0:0.00:0.00:0.00:0:0:0.00:0.00:0.00:0:0.00:0.00:0.00	C:0:0.00:0.00:0.00:0:0:0.00:0.00:0.00:0:0.00:0.00:0.00	G:766:60.00:36.59:60.00:765:1:0.00:0.00:0.00:0:0.00:0.00:0.00	T:0:0.00:0.00:0.00:0:0:0.00:0.00:0.00:0:0.00:0.00:0.00	N:0:0.00:0.00:0.00:0:0:0.00:0.00:0.00:0:0.00:0.00:0.00
CMM0813	1135	A:1:60.00:32.00:60.00:1:0:0.00:0.00:0.00:0:0.00:0.00:0.00	C:1:60.00:2.00:60.00:1:0:0.00:0.01:0.00:0:0.00:0.00:0.00	G:765:60.00:34.83:60.00:764:1:0.00:0.00:0.00:0:0.00:0.00:0.00	T:0:0.00:0.00:0.00:0:0:0.00:0.00:0.00:0:0.00:0.00:0.00	N:0:0.00:0.00:0.00:0:0:0.00:0.00:0.00:0:0.00:0.00:0.00
CMM0813	1136	A:765:60.00:32.54:60.00:764:1:0.00:0.00:0.00:0:0.00:0.00:0.00	C:1:60.00:4.00:60.00:1:0:0.00:0.01:0.00:0:0.00:0.00:0.00	G:0:0.00:0.00:0.00:0:0:0.00:0.00:0.00:0:0.00:0.00:0.00	T:1:60.00:13.00:60.00:1:0:0.00:0.01:0.00:0:0.00:0.00:0.00	N:0:0.00:0.00:0.00:0:0:0.00:0.00:0.00:0:0.00:0.00:0.00
CMM0813	1137	A:0:0.00:0.00:0.00:0:0:0.00:0.00:0.00:0:0.00:0.00:0.00	C:767:60.00:34.81:60.00:766:1:0.00:0.00:0.00:0:0.00:0.00:0.00	G:0:0.00:0.00:0.00:0:0:0.00:0.00:0.00:0:0.00:0.00:0.00	T:0:0.00:0.00:0.00:0:0:0.00:0.00:0.00:0:0.00:0.00:0.00	N:0:0.00:0.00:0.00:0:0:0.00:0.00:0.00:0:0.00:0.00:0.00
CMM0813	1138	A:0:0.00:0.00:0.00:0:0:0.00:0.00:0.00:0:0.00:0.00:0.00	C:767:60.00:35.86:60.00:766:1:0.00:0.00:0.00:0:0.00:0.00:0.00	G:1:60.00:17.00:60.00:1:0:0.00:0.01:0.00:0:0.00:0.00:0.00	T:0:0.00:0.00:0.00:0:0:0.00:0.00:0.00:0:0.00:0.00:0.00	N:0:0.00:0.00:0.00:0:0:0.00:0.00:0.00:0:0.00:0.00:0.00
CMM0813	1139	A:0:0.00:0.00:0.00:0:0:0.00:0.00:0.00:0:0.00:0.00:0.00	C:0:0.00:0.00:0.00:0:0:0.00:0.00:0.00:0:0.00:0.00:0.00	G:0:0.00:0.00:0.00:0:0:0.00:0.00:0.00:0:0.00:0.00:0.00	T:768:60.00:33.76:60.00:767:1:0.00:0.00:0.00:0:0.00:0.00:0.00	N:0:0.00:0.00:0.00:0:0:0.00:0.00:0.00:0:0.00:0.00:0.00
CMM0813	1140	A:0:0.00:0.00:0.00:0:0:0.00:0.00:0.00:0:0.00:0.00:0.00	C:766:60.00:35.25:60.00:765:1:0.00:0.00:0.00:0:0.00:0.00:0.00	G:1:60.00:16.00:60.00:1:0:0.00:0.02:0.00:0:0.00:0.00:0.00	T:1:60.00:33.00:60.00:1:0:0.00:0.00:0.00:0:0.00:0.00:0.00	N:0:0.00:0.00:0.00:0:0:0.00:0.00:0.00:0:0.00:0.00:0.00
CMM0813	1141	A:0:0.00:0.00:0.00:0:0:0.00:0.00:0.00:0:0.00:0.00:0.00	C:2:60.00:10.50:60.00:2:0:0.00:0.02:0.00:0:0.00:0.00:0.00	G:766:60.00:35.60:60.00:765:1:0.00:0.00:0.00:0:0.00:0.00:0.00	T:0:0.00:0.00:0.00:0:0:0.00:0.00:0.00:0:0.00:0.00:0.00	N:0:0.00:0.00:0.00:0:0:0.00:0.00:0.00:0:0.00:0.00:0.00
CMM0813	1142	A:0:0.00:0.00:0.00:0:0:0.00:0.00:0.00:0:0.00:0.00:0.00	C:2:60.00:7.00:60.00:2:0:0.00:0.01:0.00:0:0.00:0.00:0.00	G:0:0.00:0.00:0.00:0:0:0.00:0.00:0.00:0:0.00:0.00:0.00	T:765:60.00:32.27:60.00:764:1:0.00:0.00:0.00:0:0.00:0.00:0.00	N:0:0.00:0.00:0.00:0:0:0.00:0.00:0.00:0:0.00:0.00:0.00
CMM0813	1143	A:0:0.00:0.00:0.00:0:0:0.00:0.00:0.00:0:0.00:0.00:0.00	C:765:60.00:34.87:60.00:764:1:0.00:0.00:0.00:0:0.00:0.00:0.00	G:0:0.00:0.00:0.00:0:0:0.00:0.00:0.00:0:0.00:0.00:0.00	T:2:60.00:34.00:60.00:2:0:0.00:0.01:0.00:0:0.00:0.00:0.00	N:0:0.00:0.00:0.00:0:0:0.00:0.00:0.00:0:0.00:0.00:0.00
CMM0813	1144	A:3:60.00:37.00:60.00:3:0:0.00:0.01:0.00:0:0.00:0.00:0.00	C:3:60.00:11.67:60.00:3:0:0.00:0.02:0.00:0:0.00:0.00:0.00	G:760:60.00:34.39:60.00:759:1:0.00:0.00:0.00:0:0.00:0.00:0.00	T:0:0.00:0.00:0.00:0:0:0.00:0.00:0.00:0:0.00:0.00:0.00	N:0:0.00:0.00:0.00:0:0:0.00:0.00:0.00:0:0.00:0.00:0.00
CMM0813	1145	A:750:60.00:29.13:60.00:749:1:0.00:0.00:0.00:0:0.00:0.00:0.00	C:2:60.00:10.50:60.00:2:0:0.00:0.02:0.00:0:0.00:0.00:0.00	G:11:60.00:6.00:60.00:11:0:0.00:0.02:0.00:0:0.00:0.00:0.00	T:3:60.00:9.33:60.00:3:0:0.00:0.01:0.00:0:0.00:0.00:0.00	N:0:0.00:0.00:0.00:0:0:0.00:0.00:0.00:0:0.00:0.00:0.00
CMM0813	1146	A:0:0.00:0.00:0.00:0:0:0.00:0.00:0.00:0:0.00:0.00:0.00	C:764:60.00:34.05:60.00:763:1:0.00:0.00:0.00:0:0.00:0.00:0.00	G:2:60.00:6.00:60.00:2:0:0.00:0.01:0.00:0:0.00:0.00:0.00	T:1:60.00:34.00:60.00:1:0:0.00:0.01:0.00:0:0.00:0.00:0.00	N:0:0.00:0.00:0.00:0:0:0.00:0.00:0.00:0:0.00:0.00:0.00
CMM0813	1147	A:0:0.00:0.00:0.00:0:0:0.00:0.00:0.00:0:0.00:0.00:0.00	C:2:60.00:24.50:60.00:2:0:0.00:0.01:0.00:0:0.00:0.00:0.00	G:0:0.00:0.00:0.00:0:0:0.00:0.00:0.00:0:0.00:0.00:0.00	T:765:60.00:33.60:60.00:764:1:0.00:0.00:0.00:0:0.00:0.00:0.00	N:0:0.00:0.00:0.00:0:0:0.00:0.00:0.00:0:0.00:0.00:0.00
CMM0813	1148	A:0:0.00:0.00:0.00:0:0:0.00:0.00:0.00:0:0.00:0.00:0.00	C:766:60.00:35.07:60.00:765:1:0.00:0.00:0.00:0:0.00:0.00:0.00	G:1:60.00:8.00:60.00:1:0:0.00:0.05:0.00:0:0.00:0.00:0.00	T:1:60.00:34.00:60.00:1:0:0.00:0.00:0.00:0:0.00:0.00:0.00	N:0:0.00:0.00:0.00:0:0:0.00:0.00:0.00:0:0.00:0.00:0.00
CMM0813	1149	A:0:0.00:0.00:0.00:0:0:0.00:0.00:0.00:0:0.00:0.00:0.00	C:765:60.00:36.42:60.00:764:1:0.00:0.00:0.00:0:0.00:0.00:0.00	G:1:60.00:3.00:60.00:1:0:0.00:0.00:0.00:0:0.00:0.00:0.00	T:1:60.00:35.00:60.00:1:0:0.00:0.00:0.00:0:0.00:0.00:0.00	N:1:60.00:0.00:60.00:1:0:0.00:0.00:0.00:0:0.00:0.00:0.00
CMM0813	1150	A:0:0.00:0.00:0.00:0:0:0.00:0.00:0.00:0:0.00:0.00:0.00	C:5:60.00:36.80:60.00:5:0:0.00:0.01:0.00:0:0.00:0.00:0.00	G:0:0.00:0.00:0.00:0:0:0.00:0.00:0.00:0:0.00:0.00:0.00	T:767:60.00:33.99:60.00:766:1:0.00:0.00:0.00:0:0.00:0.00:0.00	N:0:0.00:0.00:0.00:0:0:0.00:0.00:0.00:0:0.00:0.00:0.00
CMM0813	1151	A:0:0.00:0.00:0.00:0:0:0.00:0.00:0.00:0:0.00:0.00:0.00	C:0:0.00:0.00:0.00:0:0:0.00:0.00:0.00:0:0.00:0.00:0.00	G:0:0.00:0.00:0.00:0:0:0.00:0.00:0.00:0:0.00:0.00:0.00	T:772:60.00:34.11:60.00:771:1:0.00:0.00:0.00:0:0.00:0.00:0.00	N:0:0.00:0.00:0.00:0:0:0.00:0.00:0.00:0:0.00:0.00:0.00
CMM0813	1152	A:0:0.00:0.00:0.00:0:0:0.00:0.00:0.00:0:0.00:0.00:0.00	C:771:60.00:35.37:60.00:770:1:0.00:0.00:0.00:0:0.00:0.00:0.00	G:0:0.00:0.00:0.00:0:0:0.00:0.00:0.00:0:0.00:0.00:0.00	T:1:60.00:35.00:60.00:1:0:0.00:0.00:0.00:0:0.00:0.00:0.00	N:0:0.00:0.00:0.00:0:0:0.00:0.00:0.00:0:0.00:0.00:0.00
CMM0813	1153	A:0:0.00:0.00:0.00:0:0:0.00:0.00:0.00:0:0.00:0.00:0.00	C:1:60.00:24.00:60.00:1:0:0.00:0.00:0.00:0:0.00:0.00:0.00	G:770:60.00:34.10:60.00:769:1:0.00:0.00:0.00:0:0.00:0.00:0.00	T:1:60.00:9.00:60.00:1:0:0.00:0.00:0.00:0:0.00:0.00:0.00	N:0:0.00:0.00:0.00:0:0:0.00:0.00:0.00:0:0.00:0.00:0.00
CMM0813	1154	A:0:0.00:0.00:0.00:0:0:0.00:0.00:0.00:0:0.00:0.00:0.00	C:2:60.00:10.50:60.00:2:0:0.00:0.01:0.00:0:0.00:0.00:0.00	G:770:60.00:33.29:60.00:769:1:0.00:0.00:0.00:0:0.00:0.00:0.00	T:0:0.00:0.00:0.00:0:0:0.00:0.00:0.00:0:0.00:0.00:0.00	N:0:0.00:0.00:0.00:0:0:0.00:0.00:0.00:0:0.00:0.00:0.00
CMM0813	1155	A:0:0.00:0.00:0.00:0:0:0.00:0.00:0.00:0:0.00:0.00:0.00	C:769:60.00:33.03:60.00:768:1:0.00:0.00:0.00:0:0.00:0.00:0.00	G:3:60.00:5.67:60.00:3:0:0.00:0.02:0.00:0:0.00:0.00:0.00	T:0:0.00:0.00:0.00:0:0:0.00:0.00:0.00:0:0.00:0.00:0.00	N:0:0.00:0.00:0.00:0:0:0.00:0.00:0.00:0:0.00:0.00:0.00
CMM0813	1156	A:1:60.00:4.00:60.00:1:0:0.00:0.00:0.00:0:0.00:0.00:0.00	C:1:60.00:2.00:60.00:1:0:0.00:0.06:0.00:0:0.00:0.00:0.00	G:0:0.00:0.00:0.00:0:0:0.00:0.00:0.00:0:0.00:0.00:0.00	T:764:60.00:33.58:60.00:763:1:0.00:0.00:0.00:0:0.00:0.00:0.00	N:0:0.00:0.00:0.00:0:0:0.00:0.00:0.00:0:0.00:0.00:0.00
CMM0813	1157	A:765:60.00:35.80:60.00:764:1:0.00:0.00:0.00:0:0.00:0.00:0.00	C:0:0.00:0.00:0.00:0:0:0.00:0.00:0.00:0:0.00:0.00:0.00	G:0:0.00:0.00:0.00:0:0:0.00:0.00:0.00:0:0.00:0.00:0.00	T:0:0.00:0.00:0.00:0:0:0.00:0.00:0.00:0:0.00:0.00:0.00	N:0:0.00:0.00:0.00:0:0:0.00:0.00:0.00:0:0.00:0.00:0.00
CMM0813	1158	A:0:0.00:0.00:0.00:0:0:0.00:0.00:0.00:0:0.00:0.00:0.00	C:763:60.00:34.50:60.00:762:1:0.00:0.00:0.00:0:0.00:0.00:0.00	G:2:60.00:24.50:60.00:2:0:0.00:0.01:0.00:0:0.00:0.00:0.00	T:0:0.00:0.00:0.00:0:0:0.00:0.00:0.00:0:0.00:0.00:0.00	N:0:0.00:0.00:0.00:0:0:0.00:0.00:0.00:0:0.00:0.00:0.00
CMM0813	1159	A:764:60.00:35.25:60.00:763:1:0.00:0.00:0.00:0:0.00:0.00:0.00	C:0:0.00:0.00:0.00:0:0:0.00:0.00:0.00:0:0.00:0.00:0.00	G:1:60.00:37.00:60.00:1:0:0.00:0.02:0.00:0:0.00:0.00:0.00	T:0:0.00:0.00:0.00:0:0:0.00:0.00:0.00:0:0.00:0.00:0.00	N:0:0.00:0.00:0.00:0:0:0.00:0.00:0.00:0:0.00:0.00:0.00
CMM0813	1160	A:1:60.00:12.00:60.00:1:0:0.00:0.03:0.00:0:0.00:0.00:0.00	C:762:60.00:33.28:60.00:761:1:0.00:0.00:0.00:0:0.00:0.00:0.00	G:1:60.00:6.00:60.00:1:0:0.00:0.00:0.00:0:0.00:0.00:0.00	T:0:0.00:0.00:0.00:0:0:0.00:0.00:0.00:0:0.00:0.00:0.00	N:0:0.00:0.00:0.00:0:0:0.00:0.00:0.00:0:0.00:0.00:0.00
CMM0813	1161	A:0:0.00:0.00:0.00:0:0:0.00:0.00:0.00:0:0.00:0.00:0.00	C:1:60.00:7.00:60.00:1:0:0.00:0.02:0.00:0:0.00:0.00:0.00	G:762:60.00:33.56:60.00:761:1:0.00:0.00:0.00:0:0.00:0.00:0.00	T:1:60.00:25.00:60.00:1:0:0.00:0.00:0.00:0:0.00:0.00:0.00	N:0:0.00:0.00:0.00:0:0:0.00:0.00:0.00:0:0.00:0.00:0.00
CMM0813	1162	A:0:0.00:0.00:0.00:0:0:0.00:0.00:0.00:0:0.00:0.00:0.00	C:762:60.00:33.58:60.00:761:1:0.00:0.00:0.00:0:0.00:0.00:0.00	G:1:60.00:27.00:60.00:1:0:0.00:0.02:0.00:0:0.00:0.00:0.00	T:1:60.00:35.00:60.00:1:0:0.00:0.01:0.00:0:0.00:0.00:0.00	N:0:0.00:0.00:0.00:0:0:0.00:0.00:0.00:0:0.00:0.00:0.00
CMM0813	1163	A:763:60.00:35.13:60.00:762:1:0.00:0.00:0.00:0:0.00:0.00:0.00	C:0:0.00:0.00:0.00:0:0:0.00:0.00:0.00:0:0.00:0.00:0.00	G:1:60.00:35.00:60.00:1:0:0.00:0.01:0.00:0:0.00:0.00:0.00	T:0:0.00:0.00:0.00:0:0:0.00:0.00:0.00:0:0.00:0.00:0.00	N:0:0.00:0.00:0.00:0:0:0.00:0.00:0.00:0:0.00:0.00:0.00
CMM0813	1164	A:2:60.00:24.00:60.00:2:0:0.00:0.01:0.00:0:0.00:0.00:0.00	C:4:60.00:21.25:60.00:4:0:0.00:0.02:0.00:0:0.00:0.00:0.00	G:758:60.00:33.18:60.00:757:1:0.00:0.00:0.00:0:0.00:0.00:0.00	T:0:0.00:0.00:0.00:0:0:0.00:0.00:0.00:0:0.00:0.00:0.00	N:0:0.00:0.00:0.00:0:0:0.00:0.00:0.00:0:0.00:0.00:0.00
CMM0813	1165	A:1:60.00:36.00:60.00:1:0:0.00:0.00:0.00:0:0.00:0.00:0.00	C:4:60.00:13.00:60.00:4:0:0.00:0.02:0.00:0:0.00:0.00:0.00	G:758:60.00:33.93:60.00:757:1:0.00:0.00:0.00:0:0.00:0.00:0.00	T:1:60.00:3.00:60.00:1:0:0.00:0.03:0.00:0:0.00:0.00:0.00	N:0:0.00:0.00:0.00:0:0:0.00:0.00:0.00:0:0.00:0.00:0.00
CMM0813	1166	A:0:0.00:0.00:0.00:0:0:0.00:0.00:0.00:0:0.00:0.00:0.00	C:761:60.00:33.83:60.00:760:1:0.00:0.00:0.00:0:0.00:0.00:0.00	G:3:60.00:16.33:60.00:3:0:0.00:0.01:0.00:0:0.00:0.00:0.00	T:0:0.00:0.00:0.00:0:0:0.00:0.00:0.00:0:0.00:0.00:0.00	N:0:0.00:0.00:0.00:0:0:0.00:0.00:0.00:0:0.00:0.00:0.00
CMM0813	1167	A:1:60.00:1.00:60.00:1:0:0.00:0.01:0.00:0:0.00:0.00:0.00	C:763:60.00:35.74:60.00:762:1:0.00:0.00:0.00:0:0.00:0.00:0.00	G:0:0.00:0.00:0.00:0:0:0.00:0.00:0.00:0:0.00:0.00:0.00	T:0:0.00:0.00:0.00:0:0:0.00:0.00:0.00:0:0.00:0.00:0.00	N:0:0.00:0.00:0.00:0:0:0.00:0.00:0.00:0:0.00:0.00:0.00
CMM0813	1168	A:0:0.00:0.00:0.00:0:0:0.00:0.00:0.00:0:0.00:0.00:0.00	C:763:60.00:35.42:60.00:762:1:0.00:0.01:0.00:0:0.00:0.00:0.00	G:0:0.00:0.00:0.00:0:0:0.00:0.00:0.00:0:0.00:0.00:0.00	T:0:0.00:0.00:0.00:0:0:0.00:0.00:0.00:0:0.00:0.00:0.00	N:0:0.00:0.00:0.00:0:0:0.00:0.00:0.00:0:0.00:0.00:0.00
CMM0813	1169	A:763:60.00:35.16:60.00:762:1:0.00:0.01:0.00:0:0.00:0.00:0.00	C:0:0.00:0.00:0.00:0:0:0.00:0.00:0.00:0:0.00:0.00:0.00	G:0:0.00:0.00:0.00:0:0:0.00:0.00:0.00:0:0.00:0.00:0.00	T:0:0.00:0.00:0.00:0:0:0.00:0.00:0.00:0:0.00:0.00:0.00	N:0:0.00:0.00:0.00:0:0:0.00:0.00:0.00:0:0.00:0.00:0.00
CMM0813	1170	A:0:0.00:0.00:0.00:0:0:0.00:0.00:0.00:0:0.00:0.00:0.00	C:1:60.00:33.00:60.00:1:0:0.00:0.00:0.00:0:0.00:0.00:0.00	G:1:60.00:11.00:60.00:1:0:0.00:0.01:0.00:0:0.00:0.00:0.00	T:761:60.00:32.70:60.00:760:1:0.00:0.00:0.00:0:0.00:0.00:0.00	N:0:0.00:0.00:0.00:0:0:0.00:0.00:0.00:0:0.00:0.00:0.00
CMM0813	1171	A:0:0.00:0.00:0.00:0:0:0.00:0.00:0.00:0:0.00:0.00:0.00	C:1:60.00:5.00:60.00:1:0:0.00:0.03:0.00:0:0.00:0.00:0.00	G:762:60.00:36.51:60.00:761:1:0.00:0.00:0.00:0:0.00:0.00:0.00	T:0:0.00:0.00:0.00:0:0:0.00:0.00:0.00:0:0.00:0.00:0.00	N:0:0.00:0.00:0.00:0:0:0.00:0.00:0.00:0:0.00:0.00:0.00
CMM0813	1172	A:0:0.00:0.00:0.00:0:0:0.00:0.00:0.00:0:0.00:0.00:0.00	C:0:0.00:0.00:0.00:0:0:0.00:0.00:0.00:0:0.00:0.00:0.00	G:2:60.00:8.00:60.00:2:0:0.00:0.01:0.00:0:0.00:0.00:0.00	T:764:60.00:31.67:60.00:763:1:0.00:0.00:0.00:0:0.00:0.00:0.00	N:0:0.00:0.00:0.00:0:0:0.00:0.00:0.00:0:0.00:0.00:0.00
CMM0813	1173	A:0:0.00:0.00:0.00:0:0:0.00:0.00:0.00:0:0.00:0.00:0.00	C:765:60.00:33.73:60.00:764:1:0.00:0.00:0.00:0:0.00:0.00:0.00	G:1:60.00:4.00:60.00:1:0:0.00:0.02:0.00:0:0.00:0.00:0.00	T:0:0.00:0.00:0.00:0:0:0.00:0.00:0.00:0:0.00:0.00:0.00	N:0:0.00:0.00:0.00:0:0:0.00:0.00:0.00:0:0.00:0.00:0.00
CMM0813	1174	A:0:0.00:0.00:0.00:0:0:0.00:0.00:0.00:0:0.00:0.00:0.00	C:770:60.00:35.72:60.00:769:1:0.00:0.00:0.00:0:0.00:0.00:0.00	G:2:60.00:20.00:60.00:2:0:0.00:0.02:0.00:0:0.00:0.00:0.00	T:1:60.00:31.00:60.00:1:0:0.00:0.01:0.00:0:0.00:0.00:0.00	N:0:0.00:0.00:0.00:0:0:0.00:0.00:0.00:0:0.00:0.00:0.00
CMM0813	1175	A:2:60.00:29.50:60.00:2:0:0.00:0.00:0.00:0:0.00:0.00:0.00	C:7:60.00:16.86:60.00:7:0:0.00:0.02:0.00:0:0.00:0.00:0.00	G:772:60.00:33.56:60.00:771:1:0.00:0.00:0.00:0:0.00:0.00:0.00	T:0:0.00:0.00:0.00:0:0:0.00:0.00:0.00:0:0.00:0.00:0.00	N:0:0.00:0.00:0.00:0:0:0.00:0.00:0.00:0:0.00:0.00:0.00
CMM0813	1176	A:1:60.00:1.00:60.00:1:0:0.00:0.02:0.00:0:0.00:0.00:0.00	C:794:60.00:33.59:60.00:793:1:0.00:0.00:0.00:0:0.00:0.00:0.00	G:1:60.00:18.00:60.00:1:0:0.00:0.00:0.00:0:0.00:0.00:0.00	T:0:0.00:0.00:0.00:0:0:0.00:0.00:0.00:0:0.00:0.00:0.00	N:0:0.00:0.00:0.00:0:0:0.00:0.00:0.00:0:0.00:0.00:0.00
CMM0813	1177	A:1:60.00:3.00:60.00:1:0:0.00:0.01:0.00:0:0.00:0.00:0.00	C:2:60.00:7.50:60.00:2:0:0.00:0.01:0.00:0:0.00:0.00:0.00	G:793:60.00:33.12:60.00:792:1:0.00:0.00:0.00:0:0.00:0.00:0.00	T:0:0.00:0.00:0.00:0:0:0.00:0.00:0.00:0:0.00:0.00:0.00	N:0:0.00:0.00:0.00:0:0:0.00:0.00:0.00:0:0.00:0.00:0.00
CMM0813	1178	A:0:0.00:0.00:0.00:0:0:0.00:0.00:0.00:0:0.00:0.00:0.00	C:795:60.00:33.88:60.00:794:1:0.00:0.00:0.00:0:0.00:0.00:0.00	G:0:0.00:0.00:0.00:0:0:0.00:0.00:0.00:0:0.00:0.00:0.00	T:1:60.00:34.00:60.00:1:0:0.00:0.00:0.00:0:0.00:0.00:0.00	N:0:0.00:0.00:0.00:0:0:0.00:0.00:0.00:0:0.00:0.00:0.00
CMM0813	1179	A:5:60.00:32.80:60.00:5:0:0.00:0.01:0.00:0:0.00:0.00:0.00	C:2:60.00:20.00:60.00:2:0:0.00:0.02:0.00:0:0.00:0.00:0.00	G:788:60.00:34.89:60.00:787:1:0.00:0.00:0.00:0:0.00:0.00:0.00	T:1:60.00:35.00:60.00:1:0:0.00:0.01:0.00:0:0.00:0.00:0.00	N:0:0.00:0.00:0.00:0:0:0.00:0.00:0.00:0:0.00:0.00:0.00
CMM0813	1180	A:0:0.00:0.00:0.00:0:0:0.00:0.00:0.00:0:0.00:0.00:0.00	C:793:60.00:33.44:60.00:792:1:0.00:0.00:0.00:0:0.00:0.00:0.00	G:3:60.00:14.67:60.00:3:0:0.00:0.01:0.00:0:0.00:0.00:0.00	T:0:0.00:0.00:0.00:0:0:0.00:0.00:0.00:0:0.00:0.00:0.00	N:0:0.00:0.00:0.00:0:0:0.00:0.00:0.00:0:0.00:0.00:0.00
CMM0813	1181	A:0:0.00:0.00:0.00:0:0:0.00:0.00:0.00:0:0.00:0.00:0.00	C:792:60.00:35.12:60.00:791:1:0.00:0.00:0.00:0:0.00:0.00:0.00	G:1:60.00:6.00:60.00:1:0:0.00:0.02:0.00:0:0.00:0.00:0.00	T:1:60.00:35.00:60.00:1:0:0.00:0.01:0.00:0:0.00:0.00:0.00	N:0:0.00:0.00:0.00:0:0:0.00:0.00:0.00:0:0.00:0.00:0.00
CMM0813	1182	A:0:0.00:0.00:0.00:0:0:0.00:0.00:0.00:0:0.00:0.00:0.00	C:793:60.00:35.78:60.00:792:1:0.00:0.00:0.00:0:0.00:0.00:0.00	G:0:0.00:0.00:0.00:0:0:0.00:0.00:0.00:0:0.00:0.00:0.00	T:1:60.00:35.00:60.00:1:0:0.00:0.00:0.00:0:0.00:0.00:0.00	N:0:0.00:0.00:0.00:0:0:0.00:0.00:0.00:0:0.00:0.00:0.00
CMM0813	1183	A:0:0.00:0.00:0.00:0:0:0.00:0.00:0.00:0:0.00:0.00:0.00	C:1:60.00:15.00:60.00:1:0:0.00:0.02:0.00:0:0.00:0.00:0.00	G:793:60.00:31.64:60.00:792:1:0.00:0.00:0.00:0:0.00:0.00:0.00	T:0:0.00:0.00:0.00:0:0:0.00:0.00:0.00:0:0.00:0.00:0.00	N:0:0.00:0.00:0.00:0:0:0.00:0.00:0.00:0:0.00:0.00:0.00
CMM0813	1184	A:3:60.00:14.33:60.00:3:0:0.00:0.01:0.00:0:0.00:0.00:0.00	C:9:60.00:4.78:60.00:9:0:0.00:0.01:0.00:0:0.00:0.00:0.00	G:5:60.00:9.40:60.00:5:0:0.00:0.01:0.00:0:0.00:0.00:0.00	T:780:60.00:26.86:60.00:779:1:0.00:0.00:0.00:0:0.00:0.00:0.00	N:0:0.00:0.00:0.00:0:0:0.00:0.00:0.00:0:0.00:0.00:0.00
CMM0813	1185	A:2:60.00:15.00:60.00:2:0:0.00:0.01:0.00:0:0.00:0.00:0.00	C:787:60.00:30.99:60.00:786:1:0.00:0.00:0.00:0:0.00:0.00:0.00	G:7:60.00:9.00:60.00:7:0:0.00:0.02:0.00:0:0.00:0.00:0.00	T:1:60.00:36.00:60.00:1:0:0.00:0.01:0.00:0:0.00:0.00:0.00	N:0:0.00:0.00:0.00:0:0:0.00:0.00:0.00:0:0.00:0.00:0.00
CMM0813	1186	A:3:60.00:11.00:60.00:3:0:0.00:0.01:0.00:0:0.00:0.00:0.00	C:10:60.00:4.10:60.00:10:0:0.00:0.02:0.00:0:0.00:0.00:0.00	G:783:60.00:30.97:60.00:782:1:0.00:0.00:0.00:0:0.00:0.00:0.00	T:1:60.00:34.00:60.00:1:0:0.00:0.01:0.00:0:0.00:0.00:0.00	N:0:0.00:0.00:0.00:0:0:0.00:0.00:0.00:0:0.00:0.00:0.00
CMM0813	1187	A:1:60.00:31.00:60.00:1:0:0.00:0.00:0.00:0:0.00:0.00:0.00	C:791:60.00:33.36:60.00:790:1:0.00:0.00:0.00:0:0.00:0.00:0.00	G:3:60.00:8.67:60.00:3:0:0.00:0.02:0.00:0:0.00:0.00:0.00	T:2:60.00:19.00:60.00:2:0:0.00:0.02:0.00:0:0.00:0.00:0.00	N:0:0.00:0.00:0.00:0:0:0.00:0.00:0.00:0:0.00:0.00:0.00
CMM0813	1188	A:793:60.00:30.56:60.00:792:1:0.00:0.00:0.00:0:0.00:0.00:0.00	C:0:0.00:0.00:0.00:0:0:0.00:0.00:0.00:0:0.00:0.00:0.00	G:1:60.00:3.00:60.00:1:0:0.00:0.00:0.00:0:0.00:0.00:0.00	T:3:60.00:2.67:60.00:3:0:0.00:0.00:0.00:0:0.00:0.00:0.00	N:0:0.00:0.00:0.00:0:0:0.00:0.00:0.00:0:0.00:0.00:0.00
CMM0813	1189	A:0:0.00:0.00:0.00:0:0:0.00:0.00:0.00:0:0.00:0.00:0.00	C:5:60.00:6.20:60.00:5:0:0.00:0.01:0.00:0:0.00:0.00:0.00	G:0:0.00:0.00:0.00:0:0:0.00:0.00:0.00:0:0.00:0.00:0.00	T:792:60.00:28.79:60.00:791:1:0.00:0.00:0.00:0:0.00:0.00:0.00	N:0:0.00:0.00:0.00:0:0:0.00:0.00:0.00:0:0.00:0.00:0.00
CMM0813	1190	A:1:60.00:7.00:60.00:1:0:0.00:0.04:0.00:0:0.00:0.00:0.00	C:786:60.00:31.00:60.00:785:1:0.00:0.00:0.00:0:0.00:0.00:0.00	G:8:60.00:7.00:60.00:8:0:0.00:0.01:0.00:0:0.00:0.00:0.00	T:2:60.00:3.00:60.00:2:0:0.00:0.02:0.00:0:0.00:0.00:0.00	N:0:0.00:0.00:0.00:0:0:0.00:0.00:0.00:0:0.00:0.00:0.00
CMM0813	1191	A:6:60.00:6.00:60.00:6:0:0.00:0.02:0.00:0:0.00:0.00:0.00	C:773:60.00:29.14:60.00:772:1:0.00:0.00:0.00:0:0.00:0.00:0.00	G:15:60.00:10.53:60.00:15:0:0.00:0.02:0.00:0:0.00:0.00:0.00	T:3:60.00:14.00:60.00:3:0:0.00:0.02:0.00:0:0.00:0.00:0.00	N:0:0.00:0.00:0.00:0:0:0.00:0.00:0.00:0:0.00:0.00:0.00
CMM0813	1192	A:0:0.00:0.00:0.00:0:0:0.00:0.00:0.00:0:0.00:0.00:0.00	C:1:60.00:4.00:60.00:1:0:0.00:0.03:0.00:0:0.00:0.00:0.00	G:796:60.00:34.45:60.00:795:1:0.00:0.00:0.00:0:0.00:0.00:0.00	T:0:0.00:0.00:0.00:0:0:0.00:0.00:0.00:0:0.00:0.00:0.00	N:0:0.00:0.00:0.00:0:0:0.00:0.00:0.00:0:0.00:0.00:0.00
CMM0813	1193	A:1:60.00:30.00:60.00:1:0:0.00:0.02:0.00:0:0.00:0.00:0.00	C:2:60.00:4.50:60.00:2:0:0.00:0.01:0.00:0:0.00:0.00:0.00	G:794:60.00:32.36:60.00:793:1:0.00:0.00:0.00:0:0.00:0.00:0.00	T:0:0.00:0.00:0.00:0:0:0.00:0.00:0.00:0:0.00:0.00:0.00	N:0:0.00:0.00:0.00:0:0:0.00:0.00:0.00:0:0.00:0.00:0.00
CMM0813	1194	A:2:60.00:5.00:60.00:2:0:0.00:0.02:0.00:0:0.00:0.00:0.00	C:791:60.00:30.46:60.00:790:1:0.00:0.00:0.00:0:0.00:0.00:0.00	G:3:60.00:7.00:60.00:3:0:0.00:0.01:0.00:0:0.00:0.00:0.00	T:1:60.00:36.00:60.00:1:0:0.00:0.01:0.00:0:0.00:0.00:0.00	N:0:0.00:0.00:0.00:0:0:0.00:0.00:0.00:0:0.00:0.00:0.00
CMM0813	1195	A:0:0.00:0.00:0.00:0:0:0.00:0.00:0.00:0:0.00:0.00:0.00	C:2:60.00:4.50:60.00:2:0:0.00:0.02:0.00:0:0.00:0.00:0.00	G:794:60.00:33.91:60.00:793:1:0.00:0.00:0.00:0:0.00:0.00:0.00	T:1:60.00:34.00:60.00:1:0:0.00:0.01:0.00:0:0.00:0.00:0.00	N:0:0.00:0.00:0.00:0:0:0.00:0.00:0.00:0:0.00:0.00:0.00
CMM0813	1196	A:795:60.00:32.22:60.00:794:1:0.00:0.00:0.00:0:0.00:0.00:0.00	C:0:0.00:0.00:0.00:0:0:0.00:0.00:0.00:0:0.00:0.00:0.00	G:1:60.00:7.00:60.00:1:0:0.00:0.02:0.00:0:0.00:0.00:0.00	T:1:60.00:2.00:60.00:1:0:0.00:0.03:0.00:0:0.00:0.00:0.00	N:0:0.00:0.00:0.00:0:0:0.00:0.00:0.00:0:0.00:0.00:0.00
CMM0813	1197	A:0:0.00:0.00:0.00:0:0:0.00:0.00:0.00:0:0.00:0.00:0.00	C:0:0.00:0.00:0.00:0:0:0.00:0.00:0.00:0:0.00:0.00:0.00	G:797:60.00:35.42:60.00:796:1:0.00:0.00:0.00:0:0.00:0.00:0.00	T:0:0.00:0.00:0.00:0:0:0.00:0.00:0.00:0:0.00:0.00:0.00	N:0:0.00:0.00:0.00:0:0:0.00:0.00:0.00:0:0.00:0.00:0.00
CMM0813	1198	A:0:0.00:0.00:0.00:0:0:0.00:0.00:0.00:0:0.00:0.00:0.00	C:0:0.00:0.00:0.00:0:0:0.00:0.00:0.00:0:0.00:0.00:0.00	G:796:60.00:33.85:60.00:795:1:0.00:0.00:0.00:0:0.00:0.00:0.00	T:1:60.00:15.00:60.00:1:0:0.00:0.03:0.00:0:0.00:0.00:0.00	N:0:0.00:0.00:0.00:0:0:0.00:0.00:0.00:0:0.00:0.00:0.00
CMM0813	1199	A:792:60.00:32.58:60.00:791:1:0.00:0.00:0.00:0:0.00:0.00:0.00	C:0:0.00:0.00:0.00:0:0:0.00:0.00:0.00:0:0.00:0.00:0.00	G:1:60.00:16.00:60.00:1:0:0.00:0.02:0.00:0:0.00:0.00:0.00	T:3:60.00:5.33:60.00:3:0:0.00:0.02:0.00:0:0.00:0.00:0.00	N:0:0.00:0.00:0.00:0:0:0.00:0.00:0.00:0:0.00:0.00:0.00
CMM0813	1200	A:0:0.00:0.00:0.00:0:0:0.00:0.00:0.00:0:0.00:0.00:0.00	C:1:60.00:5.00:60.00:1:0:0.00:0.00:0.00:0:0.00:0.00:0.00	G:795:60.00:34.01:60.00:794:1:0.00:0.00:0.00:0:0.00:0.00:0.00	T:0:0.00:0.00:0.00:0:0:0.00:0.00:0.00:0:0.00:0.00:0.00	N:0:0.00:0.00:0.00:0:0:0.00:0.00:0.00:0:0.00:0.00:0.00
CMM0813	1201	A:792:60.00:32.76:60.00:791:1:0.00:0.00:0.00:0:0.00:0.00:0.00	C:0:0.00:0.00:0.00:0:0:0.00:0.00:0.00:0:0.00:0.00:0.00	G:2:60.00:31.00:60.00:2:0:0.00:0.01:0.00:0:0.00:0.00:0.00	T:2:60.00:1.50:60.00:2:0:0.00:0.03:0.00:0:0.00:0.00:0.00	N:0:0.00:0.00:0.00:0:0:0.00:0.00:0.00:0:0.00:0.00:0.00
CMM0813	1202	A:792:60.00:32.13:60.00:791:1:0.00:0.00:0.00:0:0.00:0.00:0.00	C:0:0.00:0.00:0.00:0:0:0.00:0.00:0.00:0:0.00:0.00:0.00	G:2:60.00:9.00:60.00:2:0:0.00:0.01:0.00:0:0.00:0.00:0.00	T:2:60.00:1.50:60.00:2:0:0.00:0.02:0.00:0:0.00:0.00:0.00	N:0:0.00:0.00:0.00:0:0:0.00:0.00:0.00:0:0.00:0.00:0.00
CMM0813	1203	A:2:60.00:18.50:60.00:2:0:0.00:0.00:0.00:0:0.00:0.00:0.00	C:1:60.00:2.00:60.00:1:0:0.00:0.01:0.00:0:0.00:0.00:0.00	G:800:60.00:34.54:60.00:799:1:0.00:0.00:0.00:0:0.00:0.00:0.00	T:0:0.00:0.00:0.00:0:0:0.00:0.00:0.00:0:0.00:0.00:0.00	N:0:0.00:0.00:0.00:0:0:0.00:0.00:0.00:0:0.00:0.00:0.00
CMM0813	1204	A:0:0.00:0.00:0.00:0:0:0.00:0.00:0.00:0:0.00:0.00:0.00	C:2:60.00:2.00:60.00:2:0:0.00:0.01:0.00:0:0.00:0.00:0.00	G:802:60.00:32.28:60.00:801:1:0.00:0.00:0.00:0:0.00:0.00:0.00	T:0:0.00:0.00:0.00:0:0:0.00:0.00:0.00:0:0.00:0.00:0.00	N:0:0.00:0.00:0.00:0:0:0.00:0.00:0.00:0:0.00:0.00:0.00
CMM0813	1205	A:773:60.00:26.73:60.00:772:1:0.00:0.00:0.00:0:0.00:0.00:0.00	C:20:60.00:9.15:60.00:20:0:0.00:0.01:0.00:0:0.00:0.00:0.00	G:5:60.00:7.00:60.00:5:0:0.00:0.01:0.00:0:0.00:0.00:0.00	T:7:60.00:3.14:60.00:7:0:0.00:0.02:0.00:0:0.00:0.00:0.00	N:0:0.00:0.00:0.00:0:0:0.00:0.00:0.00:0:0.00:0.00:0.00
CMM0813	1206	A:1:60.00:5.00:60.00:1:0:0.00:0.01:0.00:0:0.00:0.00:0.00	C:801:60.00:33.53:60.00:800:1:0.00:0.00:0.00:0:0.00:0.00:0.00	G:3:60.00:5.00:60.00:3:0:0.00:0.02:0.00:0:0.00:0.00:0.00	T:0:0.00:0.00:0.00:0:0:0.00:0.00:0.00:0:0.00:0.00:0.00	N:0:0.00:0.00:0.00:0:0:0.00:0.00:0.00:0:0.00:0.00:0.00
CMM0813	1207	A:0:0.00:0.00:0.00:0:0:0.00:0.00:0.00:0:0.00:0.00:0.00	C:804:60.00:32.92:60.00:803:1:0.00:0.00:0.00:0:0.00:0.00:0.00	G:1:60.00:18.00:60.00:1:0:0.00:0.03:0.00:0:0.00:0.00:0.00	T:0:0.00:0.00:0.00:0:0:0.00:0.00:0.00:0:0.00:0.00:0.00	N:0:0.00:0.00:0.00:0:0:0.00:0.00:0.00:0:0.00:0.00:0.00
CMM0813	1208	A:2:60.00:20.50:60.00:2:0:0.00:0.02:0.00:0:0.00:0.00:0.00	C:6:60.00:4.67:60.00:6:0:0.00:0.02:0.00:0:0.00:0.00:0.00	G:797:60.00:32.36:60.00:796:1:0.00:0.00:0.00:0:0.00:0.00:0.00	T:0:0.00:0.00:0.00:0:0:0.00:0.00:0.00:0:0.00:0.00:0.00	N:0:0.00:0.00:0.00:0:0:0.00:0.00:0.00:0:0.00:0.00:0.00
CMM0813	1209	A:2:60.00:12.50:60.00:2:0:0.00:0.02:0.00:0:0.00:0.00:0.00	C:801:60.00:32.11:60.00:800:1:0.00:0.00:0.00:0:0.00:0.00:0.00	G:2:60.00:18.00:60.00:2:0:0.00:0.01:0.00:0:0.00:0.00:0.00	T:0:0.00:0.00:0.00:0:0:0.00:0.00:0.00:0:0.00:0.00:0.00	N:0:0.00:0.00:0.00:0:0:0.00:0.00:0.00:0:0.00:0.00:0.00
CMM0813	1210	A:1:60.00:34.00:60.00:1:0:0.00:0.02:0.00:0:0.00:0.00:0.00	C:801:60.00:34.37:60.00:800:1:0.00:0.00:0.00:0:0.00:0.00:0.00	G:1:60.00:3.00:60.00:1:0:0.00:0.02:0.00:0:0.00:0.00:0.00	T:1:60.00:13.00:60.00:1:0:0.00:0.03:0.00:0:0.00:0.00:0.00	N:1:60.00:0.00:60.00:1:0:0.00:0.02:0.00:0:0.00:0.00:0.00
CMM0813	1211	A:804:60.00:32.70:60.00:803:1:0.00:0.00:0.00:0:0.00:0.00:0.00	C:1:60.00:1.00:60.00:1:0:0.00:0.06:0.00:0:0.00:0.00:0.00	G:0:0.00:0.00:0.00:0:0:0.00:0.00:0.00:0:0.00:0.00:0.00	T:0:0.00:0.00:0.00:0:0:0.00:0.00:0.00:0:0.00:0.00:0.00	N:0:0.00:0.00:0.00:0:0:0.00:0.00:0.00:0:0.00:0.00:0.00
CMM0813	1212	A:0:0.00:0.00:0.00:0:0:0.00:0.00:0.00:0:0.00:0.00:0.00	C:1:60.00:3.00:60.00:1:0:0.00:0.03:0.00:0:0.00:0.00:0.00	G:804:60.00:35.53:60.00:803:1:0.00:0.00:0.00:0:0.00:0.00:0.00	T:0:0.00:0.00:0.00:0:0:0.00:0.00:0.00:0:0.00:0.00:0.00	N:0:0.00:0.00:0.00:0:0:0.00:0.00:0.00:0:0.00:0.00:0.00
CMM0813	1213	A:0:0.00:0.00:0.00:0:0:0.00:0.00:0.00:0:0.00:0.00:0.00	C:0:0.00:0.00:0.00:0:0:0.00:0.00:0.00:0:0.00:0.00:0.00	G:804:60.00:33.60:60.00:803:1:0.00:0.00:0.00:0:0.00:0.00:0.00	T:1:60.00:4.00:60.00:1:0:0.00:0.02:0.00:0:0.00:0.00:0.00	N:0:0.00:0.00:0.00:0:0:0.00:0.00:0.00:0:0.00:0.00:0.00
CMM0813	1214	A:797:60.00:29.55:60.00:796:1:0.00:0.00:0.00:0:0.00:0.00:0.00	C:3:60.00:5.00:60.00:3:0:0.00:0.01:0.00:0:0.00:0.00:0.00	G:2:60.00:19.50:60.00:2:0:0.00:0.00:0.00:0:0.00:0.00:0.00	T:3:60.00:2.67:60.00:3:0:0.00:0.02:0.00:0:0.00:0.00:0.00	N:0:0.00:0.00:0.00:0:0:0.00:0.00:0.00:0:0.00:0.00:0.00
CMM0813	1215	A:0:0.00:0.00:0.00:0:0:0.00:0.00:0.00:0:0.00:0.00:0.00	C:800:60.00:33.44:60.00:799:1:0.00:0.00:0.00:0:0.00:0.00:0.00	G:3:60.00:5.00:60.00:3:0:0.00:0.02:0.00:0:0.00:0.00:0.00	T:2:60.00:36.00:60.00:2:0:0.00:0.01:0.00:0:0.00:0.00:0.00	N:0:0.00:0.00:0.00:0:0:0.00:0.00:0.00:0:0.00:0.00:0.00
CMM0813	1216	A:0:0.00:0.00:0.00:0:0:0.00:0.00:0.00:0:0.00:0.00:0.00	C:2:60.00:10.00:60.00:2:0:0.00:0.02:0.00:0:0.00:0.00:0.00	G:803:60.00:34.90:60.00:802:1:0.00:0.00:0.00:0:0.00:0.00:0.00	T:0:0.00:0.00:0.00:0:0:0.00:0.00:0.00:0:0.00:0.00:0.00	N:0:0.00:0.00:0.00:0:0:0.00:0.00:0.00:0:0.00:0.00:0.00
CMM0813	1217	A:799:60.00:31.88:60.00:798:1:0.00:0.00:0.00:0:0.00:0.00:0.00	C:1:60.00:17.00:60.00:1:0:0.00:0.02:0.00:0:0.00:0.00:0.00	G:2:60.00:11.00:60.00:2:0:0.00:0.02:0.00:0:0.00:0.00:0.00	T:3:60.00:8.67:60.00:3:0:0.00:0.02:0.00:0:0.00:0.00:0.00	N:0:0.00:0.00:0.00:0:0:0.00:0.00:0.00:0:0.00:0.00:0.00
CMM0813	1218	A:2:60.00:23.50:60.00:2:0:0.00:0.00:0.00:0:0.00:0.00:0.00	C:0:0.00:0.00:0.00:0:0:0.00:0.00:0.00:0:0.00:0.00:0.00	G:806:60.00:34.87:60.00:805:1:0.00:0.00:0.00:0:0.00:0.00:0.00	T:0:0.00:0.00:0.00:0:0:0.00:0.00:0.00:0:0.00:0.00:0.00	N:0:0.00:0.00:0.00:0:0:0.00:0.00:0.00:0:0.00:0.00:0.00
CMM0813	1219	A:0:0.00:0.00:0.00:0:0:0.00:0.00:0.00:0:0.00:0.00:0.00	C:5:60.00:6.00:60.00:5:0:0.00:0.02:0.00:0:0.00:0.00:0.00	G:806:60.00:33.64:60.00:803:3:0.00:0.00:0.00:0:0.00:0.00:0.00	T:0:0.00:0.00:0.00:0:0:0.00:0.00:0.00:0:0.00:0.00:0.00	N:0:0.00:0.00:0.00:0:0:0.00:0.00:0.00:0:0.00:0.00:0.00
CMM0813	1220	A:0:0.00:0.00:0.00:0:0:0.00:0.00:0.00:0:0.00:0.00:0.00	C:807:60.00:32.83:60.00:804:3:0.00:0.00:0.00:0:0.00:0.00:0.00	G:4:60.00:16.50:60.00:4:0:0.00:0.03:0.00:0:0.00:0.00:0.00	T:1:60.00:36.00:60.00:1:0:0.00:0.01:0.00:0:0.00:0.00:0.00	N:0:0.00:0.00:0.00:0:0:0.00:0.00:0.00:0:0.00:0.00:0.00
CMM0813	1221	A:0:0.00:0.00:0.00:0:0:0.00:0.00:0.00:0:0.00:0.00:0.00	C:1:60.00:3.00:60.00:1:0:0.00:0.04:0.00:0:0.00:0.00:0.00	G:813:60.00:33.49:60.00:807:6:0.00:0.00:0.00:0:0.00:0.00:0.00	T:1:60.00:24.00:60.00:1:0:0.00:0.00:0.00:0:0.00:0.00:0.00	N:0:0.00:0.00:0.00:0:0:0.00:0.00:0.00:0:0.00:0.00:0.00
CMM0813	1222	A:1:60.00:16.00:60.00:1:0:0.00:0.02:0.00:0:0.00:0.00:0.00	C:803:60.00:32.57:60.00:799:4:0.00:0.00:0.00:0:0.00:0.00:0.00	G:8:60.00:8.00:60.00:8:0:0.00:0.02:0.00:0:0.00:0.00:0.00	T:1:60.00:35.00:60.00:1:0:0.00:0.01:0.00:0:0.00:0.00:0.00	N:0:0.00:0.00:0.00:0:0:0.00:0.00:0.00:0:0.00:0.00:0.00
CMM0813	1223	A:6:60.00:18.33:60.00:6:0:0.00:0.02:0.00:0:0.00:0.00:0.00	C:4:60.00:9.25:60.00:4:0:0.00:0.01:0.00:0:0.00:0.00:0.00	G:804:60.00:32.43:60.00:798:6:0.00:0.00:0.00:0:0.00:0.00:0.00	T:1:60.00:10.00:60.00:1:0:0.00:0.03:0.00:0:0.00:0.00:0.00	N:0:0.00:0.00:0.00:0:0:0.00:0.00:0.00:0:0.00:0.00:0.00
CMM0813	1224	A:2:60.00:32.00:60.00:2:0:0.00:0.02:0.00:0:0.00:0.00:0.00	C:808:60.00:33.35:60.00:802:6:0.00:0.00:0.00:0:0.00:0.00:0.00	G:2:60.00:7.00:60.00:2:0:0.00:0.01:0.00:0:0.00:0.00:0.00	T:3:60.00:3.33:60.00:3:0:0.00:0.03:0.00:0:0.00:0.00:0.00	N:0:0.00:0.00:0.00:0:0:0.00:0.00:0.00:0:0.00:0.00:0.00
CMM0813	1225	A:6:60.00:12.00:60.00:6:0:0.00:0.03:0.00:0:0.00:0.00:0.00	C:8:60.00:8.88:60.00:8:0:0.00:0.01:0.00:0:0.00:0.00:0.00	G:799:60.00:29.09:60.00:793:6:0.00:0.00:0.00:0:0.00:0.00:0.00	T:2:60.00:8.00:60.00:2:0:0.00:0.01:0.00:0:0.00:0.00:0.00	N:0:0.00:0.00:0.00:0:0:0.00:0.00:0.00:0:0.00:0.00:0.00
CMM0813	1226	A:0:0.00:0.00:0.00:0:0:0.00:0.00:0.00:0:0.00:0.00:0.00	C:811:60.00:32.68:60.00:805:6:0.00:0.00:0.00:0:0.00:0.00:0.00	G:1:60.00:6.00:60.00:1:0:0.00:0.00:0.00:0:0.00:0.00:0.00	T:3:60.00:13.00:60.00:3:0:0.00:0.03:0.00:0:0.00:0.00:0.00	N:0:0.00:0.00:0.00:0:0:0.00:0.00:0.00:0:0.00:0.00:0.00
CMM0813	1227	A:2:60.00:5.00:60.00:2:0:0.00:0.04:0.00:0:0.00:0.00:0.00	C:808:60.00:34.10:60.00:803:5:0.00:0.00:0.00:0:0.00:0.00:0.00	G:3:60.00:4.00:60.00:3:0:0.00:0.04:0.00:0:0.00:0.00:0.00	T:1:60.00:2.00:60.00:1:0:0.00:0.01:0.00:0:0.00:0.00:0.00	N:0:0.00:0.00:0.00:0:0:0.00:0.00:0.00:0:0.00:0.00:0.00
CMM0813	1228	A:0:0.00:0.00:0.00:0:0:0.00:0.00:0.00:0:0.00:0.00:0.00	C:0:0.00:0.00:0.00:0:0:0.00:0.00:0.00:0:0.00:0.00:0.00	G:0:0.00:0.00:0.00:0:0:0.00:0.00:0.00:0:0.00:0.00:0.00	T:814:60.00:33.85:60.00:809:5:0.00:0.00:0.00:0:0.00:0.00:0.00	N:0:0.00:0.00:0.00:0:0:0.00:0.00:0.00:0:0.00:0.00:0.00
CMM0813	1229	A:811:60.00:29.61:60.00:806:5:0.00:0.00:0.00:0:0.00:0.00:0.00	C:1:60.00:3.00:60.00:1:0:0.00:0.02:0.00:0:0.00:0.00:0.00	G:0:0.00:0.00:0.00:0:0:0.00:0.00:0.00:0:0.00:0.00:0.00	T:2:60.00:2.50:60.00:2:0:0.00:0.02:0.00:0:0.00:0.00:0.00	N:0:0.00:0.00:0.00:0:0:0.00:0.00:0.00:0:0.00:0.00:0.00
CMM0813	1230	A:0:0.00:0.00:0.00:0:0:0.00:0.00:0.00:0:0.00:0.00:0.00	C:804:60.00:32.90:60.00:799:5:0.00:0.00:0.00:0:0.00:0.00:0.00	G:10:60.00:8.50:60.00:10:0:0.00:0.02:0.00:0:0.00:0.00:0.00	T:0:0.00:0.00:0.00:0:0:0.00:0.00:0.00:0:0.00:0.00:0.00	N:1:60.00:0.00:60.00:1:0:0.00:0.02:0.00:0:0.00:0.00:0.00
CMM0813	1231	A:2:60.00:13.00:60.00:2:0:0.00:0.04:0.00:0:0.00:0.00:0.00	C:811:60.00:34.20:60.00:806:5:0.00:0.00:0.00:0:0.00:0.00:0.00	G:1:60.00:12.00:60.00:1:0:0.00:0.02:0.00:0:0.00:0.00:0.00	T:1:60.00:36.00:60.00:1:0:0.00:0.02:0.00:0:0.00:0.00:0.00	N:0:0.00:0.00:0.00:0:0:0.00:0.00:0.00:0:0.00:0.00:0.00
CMM0813	1232	A:0:0.00:0.00:0.00:0:0:0.00:0.00:0.00:0:0.00:0.00:0.00	C:10:60.00:7.40:60.00:10:0:0.00:0.01:0.00:0:0.00:0.00:0.00	G:804:60.00:31.20:60.00:799:5:0.00:0.00:0.00:0:0.00:0.00:0.00	T:1:60.00:8.00:60.00:1:0:0.00:0.05:0.00:0:0.00:0.00:0.00	N:0:0.00:0.00:0.00:0:0:0.00:0.00:0.00:0:0.00:0.00:0.00
CMM0813	1233	A:1:60.00:35.00:60.00:1:0:0.00:0.02:0.00:0:0.00:0.00:0.00	C:812:60.00:33.70:60.00:807:5:0.00:0.00:0.00:0:0.00:0.00:0.00	G:3:60.00:11.00:60.00:3:0:0.00:0.02:0.00:0:0.00:0.00:0.00	T:0:0.00:0.00:0.00:0:0:0.00:0.00:0.00:0:0.00:0.00:0.00	N:0:0.00:0.00:0.00:0:0:0.00:0.00:0.00:0:0.00:0.00:0.00
CMM0813	1234	A:0:0.00:0.00:0.00:0:0:0.00:0.00:0.00:0:0.00:0.00:0.00	C:5:60.00:11.60:60.00:5:0:0.00:0.01:0.00:0:0.00:0.00:0.00	G:811:60.00:32.34:60.00:806:5:0.00:0.00:0.00:0:0.00:0.00:0.00	T:0:0.00:0.00:0.00:0:0:0.00:0.00:0.00:0:0.00:0.00:0.00	N:0:0.00:0.00:0.00:0:0:0.00:0.00:0.00:0:0.00:0.00:0.00
CMM0813	1235	A:807:60.00:29.82:60.00:802:5:0.00:0.00:0.00:0:0.00:0.00:0.00	C:6:60.00:9.83:60.00:6:0:0.00:0.01:0.00:0:0.00:0.00:0.00	G:0:0.00:0.00:0.00:0:0:0.00:0.00:0.00:0:0.00:0.00:0.00	T:3:60.00:2.33:60.00:3:0:0.00:0.01:0.00:0:0.00:0.00:0.00	N:0:0.00:0.00:0.00:0:0:0.00:0.00:0.00:0:0.00:0.00:0.00
CMM0813	1236	A:0:0.00:0.00:0.00:0:0:0.00:0.00:0.00:0:0.00:0.00:0.00	C:812:60.00:34.52:60.00:807:5:0.00:0.00:0.00:0:0.00:0.00:0.00	G:3:60.00:12.00:60.00:3:0:0.00:0.02:0.00:0:0.00:0.00:0.00	T:1:60.00:36.00:60.00:1:0:0.00:0.00:0.00:0:0.00:0.00:0.00	N:0:0.00:0.00:0.00:0:0:0.00:0.00:0.00:0:0.00:0.00:0.00
CMM0813	1237	A:0:0.00:0.00:0.00:0:0:0.00:0.00:0.00:0:0.00:0.00:0.00	C:3:60.00:3.00:60.00:3:0:0.00:0.02:0.00:0:0.00:0.00:0.00	G:811:60.00:33.68:60.00:806:5:0.00:0.00:0.00:0:0.00:0.00:0.00	T:2:60.00:16.50:60.00:2:0:0.00:0.01:0.00:0:0.00:0.00:0.00	N:0:0.00:0.00:0.00:0:0:0.00:0.00:0.00:0:0.00:0.00:0.00
CMM0813	1238	A:0:0.00:0.00:0.00:0:0:0.00:0.00:0.00:0:0.00:0.00:0.00	C:813:60.00:32.89:60.00:808:5:0.00:0.00:0.00:0:0.00:0.00:0.00	G:1:60.00:3.00:60.00:1:0:0.00:0.01:0.00:0:0.00:0.00:0.00	T:2:60.00:17.50:60.00:2:0:0.00:0.01:0.00:0:0.00:0.00:0.00	N:0:0.00:0.00:0.00:0:0:0.00:0.00:0.00:0:0.00:0.00:0.00
CMM0813	1239	A:2:60.00:18.00:60.00:2:0:0.00:0.03:0.00:0:0.00:0.00:0.00	C:811:60.00:32.84:60.00:806:5:0.00:0.00:0.00:0:0.00:0.00:0.00	G:2:60.00:11.00:60.00:2:0:0.00:0.03:0.00:0:0.00:0.00:0.00	T:1:60.00:28.00:60.00:1:0:0.00:0.02:0.00:0:0.00:0.00:0.00	N:0:0.00:0.00:0.00:0:0:0.00:0.00:0.00:0:0.00:0.00:0.00
CMM0813	1240	A:1:60.00:30.00:60.00:1:0:0.00:0.00:0.00:0:0.00:0.00:0.00	C:809:60.00:32.67:60.00:804:5:0.00:0.00:0.00:0:0.00:0.00:0.00	G:5:60.00:11.80:60.00:5:0:0.00:0.02:0.00:0:0.00:0.00:0.00	T:1:60.00:12.00:60.00:1:0:0.00:0.03:0.00:0:0.00:0.00:0.00	N:0:0.00:0.00:0.00:0:0:0.00:0.00:0.00:0:0.00:0.00:0.00
CMM0813	1241	A:3:60.00:34.00:60.00:3:0:0.00:0.01:0.00:0:0.00:0.00:0.00	C:1:60.00:21.00:60.00:1:0:0.00:0.01:0.00:0:0.00:0.00:0.00	G:812:60.00:35.43:60.00:807:5:0.00:0.00:0.00:0:0.00:0.00:0.00	T:0:0.00:0.00:0.00:0:0:0.00:0.00:0.00:0:0.00:0.00:0.00	N:0:0.00:0.00:0.00:0:0:0.00:0.00:0.00:0:0.00:0.00:0.00
CMM0813	1242	A:0:0.00:0.00:0.00:0:0:0.00:0.00:0.00:0:0.00:0.00:0.00	C:1:60.00:8.00:60.00:1:0:0.00:0.01:0.00:0:0.00:0.00:0.00	G:815:60.00:34.68:60.00:810:5:0.00:0.00:0.00:0:0.00:0.00:0.00	T:0:0.00:0.00:0.00:0:0:0.00:0.00:0.00:0:0.00:0.00:0.00	N:0:0.00:0.00:0.00:0:0:0.00:0.00:0.00:0:0.00:0.00:0.00
CMM0813	1243	A:816:60.00:32.36:60.00:811:5:0.00:0.00:0.00:0:0.00:0.00:0.00	C:0:0.00:0.00:0.00:0:0:0.00:0.00:0.00:0:0.00:0.00:0.00	G:0:0.00:0.00:0.00:0:0:0.00:0.00:0.00:0:0.00:0.00:0.00	T:0:0.00:0.00:0.00:0:0:0.00:0.00:0.00:0:0.00:0.00:0.00	N:0:0.00:0.00:0.00:0:0:0.00:0.00:0.00:0:0.00:0.00:0.00
CMM0813	1244	A:0:0.00:0.00:0.00:0:0:0.00:0.00:0.00:0:0.00:0.00:0.00	C:3:60.00:17.00:60.00:3:0:0.00:0.01:0.00:0:0.00:0.00:0.00	G:1:60.00:3.00:60.00:1:0:0.00:0.01:0.00:0:0.00:0.00:0.00	T:812:60.00:32.53:60.00:807:5:0.00:0.00:0.00:0:0.00:0.00:0.00	N:0:0.00:0.00:0.00:0:0:0.00:0.00:0.00:0:0.00:0.00:0.00
CMM0813	1245	A:1:60.00:16.00:60.00:1:0:0.00:0.03:0.00:0:0.00:0.00:0.00	C:815:60.00:34.25:60.00:810:5:0.00:0.00:0.00:0:0.00:0.00:0.00	G:0:0.00:0.00:0.00:0:0:0.00:0.00:0.00:0:0.00:0.00:0.00	T:0:0.00:0.00:0.00:0:0:0.00:0.00:0.00:0:0.00:0.00:0.00	N:0:0.00:0.00:0.00:0:0:0.00:0.00:0.00:0:0.00:0.00:0.00
CMM0813	1246	A:1:60.00:13.00:60.00:1:0:0.00:0.01:0.00:0:0.00:0.00:0.00	C:4:60.00:7.00:60.00:4:0:0.00:0.02:0.00:0:0.00:0.00:0.00	G:809:60.00:30.42:60.00:804:5:0.00:0.00:0.00:0:0.00:0.00:0.00	T:2:60.00:8.50:60.00:2:0:0.00:0.02:0.00:0:0.00:0.00:0.00	N:0:0.00:0.00:0.00:0:0:0.00:0.00:0.00:0:0.00:0.00:0.00
CMM0813	1247	A:2:60.00:10.50:60.00:2:0:0.00:0.03:0.00:0:0.00:0.00:0.00	C:808:60.00:33.04:60.00:803:5:0.00:0.00:0.00:0:0.00:0.00:0.00	G:3:60.00:11.67:60.00:3:0:0.00:0.01:0.00:0:0.00:0.00:0.00	T:3:60.00:30.00:60.00:3:0:0.00:0.01:0.00:0:0.00:0.00:0.00	N:0:0.00:0.00:0.00:0:0:0.00:0.00:0.00:0:0.00:0.00:0.00
CMM0813	1248	A:0:0.00:0.00:0.00:0:0:0.00:0.00:0.00:0:0.00:0.00:0.00	C:813:60.00:33.91:60.00:808:5:0.00:0.00:0.00:0:0.00:0.00:0.00	G:3:60.00:9.33:60.00:3:0:0.00:0.03:0.00:0:0.00:0.00:0.00	T:0:0.00:0.00:0.00:0:0:0.00:0.00:0.00:0:0.00:0.00:0.00	N:0:0.00:0.00:0.00:0:0:0.00:0.00:0.00:0:0.00:0.00:0.00
CMM0813	1249	A:2:60.00:25.50:60.00:2:0:0.00:0.02:0.00:0:0.00:0.00:0.00	C:0:0.00:0.00:0.00:0:0:0.00:0.00:0.00:0:0.00:0.00:0.00	G:814:60.00:34.48:60.00:809:5:0.00:0.00:0.00:0:0.00:0.00:0.00	T:0:0.00:0.00:0.00:0:0:0.00:0.00:0.00:0:0.00:0.00:0.00	N:0:0.00:0.00:0.00:0:0:0.00:0.00:0.00:0:0.00:0.00:0.00
CMM0813	1250	A:812:60.00:31.58:60.00:807:5:0.00:0.00:0.00:0:0.00:0.00:0.00	C:3:60.00:6.33:60.00:3:0:0.00:0.03:0.00:0:0.00:0.00:0.00	G:0:0.00:0.00:0.00:0:0:0.00:0.00:0.00:0:0.00:0.00:0.00	T:1:60.00:3.00:60.00:1:0:0.00:0.02:0.00:0:0.00:0.00:0.00	N:0:0.00:0.00:0.00:0:0:0.00:0.00:0.00:0:0.00:0.00:0.00
CMM0813	1251	A:0:0.00:0.00:0.00:0:0:0.00:0.00:0.00:0:0.00:0.00:0.00	C:816:60.00:35.67:60.00:811:5:0.00:0.00:0.00:0:0.00:0.00:0.00	G:2:60.00:10.00:60.00:2:0:0.00:0.01:0.00:0:0.00:0.00:0.00	T:0:0.00:0.00:0.00:0:0:0.00:0.00:0.00:0:0.00:0.00:0.00	N:0:0.00:0.00:0.00:0:0:0.00:0.00:0.00:0:0.00:0.00:0.00
CMM0813	1252	A:1:60.00:33.00:60.00:1:0:0.00:0.04:0.00:0:0.00:0.00:0.00	C:0:0.00:0.00:0.00:0:0:0.00:0.00:0.00:0:0.00:0.00:0.00	G:817:60.00:35.50:60.00:812:5:0.00:0.00:0.00:0:0.00:0.00:0.00	T:0:0.00:0.00:0.00:0:0:0.00:0.00:0.00:0:0.00:0.00:0.00	N:0:0.00:0.00:0.00:0:0:0.00:0.00:0.00:0:0.00:0.00:0.00
CMM0813	1253	A:4:60.00:28.75:60.00:4:0:0.00:0.01:0.00:0:0.00:0.00:0.00	C:3:60.00:8.67:60.00:3:0:0.00:0.03:0.00:0:0.00:0.00:0.00	G:809:60.00:34.72:60.00:804:5:0.00:0.00:0.00:0:0.00:0.00:0.00	T:2:60.00:13.00:60.00:2:0:0.00:0.02:0.00:0:0.00:0.00:0.00	N:0:0.00:0.00:0.00:0:0:0.00:0.00:0.00:0:0.00:0.00:0.00
CMM0813	1254	A:0:0.00:0.00:0.00:0:0:0.00:0.00:0.00:0:0.00:0.00:0.00	C:816:60.00:36.66:60.00:811:5:0.00:0.00:0.00:0:0.00:0.00:0.00	G:1:60.00:25.00:60.00:1:0:0.00:0.03:0.00:0:0.00:0.00:0.00	T:1:60.00:35.00:60.00:1:0:0.00:0.00:0.00:0:0.00:0.00:0.00	N:0:0.00:0.00:0.00:0:0:0.00:0.00:0.00:0:0.00:0.00:0.00
CMM0813	1255	A:809:60.00:30.81:60.00:804:5:0.00:0.00:0.00:0:0.00:0.00:0.00	C:6:60.00:9.67:60.00:6:0:0.00:0.01:0.00:0:0.00:0.00:0.00	G:2:60.00:28.50:60.00:2:0:0.00:0.01:0.00:0:0.00:0.00:0.00	T:1:60.00:5.00:60.00:1:0:0.00:0.02:0.00:0:0.00:0.00:0.00	N:0:0.00:0.00:0.00:0:0:0.00:0.00:0.00:0:0.00:0.00:0.00
CMM0813	1256	A:0:0.00:0.00:0.00:0:0:0.00:0.00:0.00:0:0.00:0.00:0.00	C:818:60.00:35.11:60.00:813:5:0.00:0.00:0.00:0:0.00:0.00:0.00	G:0:0.00:0.00:0.00:0:0:0.00:0.00:0.00:0:0.00:0.00:0.00	T:0:0.00:0.00:0.00:0:0:0.00:0.00:0.00:0:0.00:0.00:0.00	N:0:0.00:0.00:0.00:0:0:0.00:0.00:0.00:0:0.00:0.00:0.00
CMM0813	1257	A:0:0.00:0.00:0.00:0:0:0.00:0.00:0.00:0:0.00:0.00:0.00	C:0:0.00:0.00:0.00:0:0:0.00:0.00:0.00:0:0.00:0.00:0.00	G:817:60.00:35.14:60.00:812:5:0.00:0.00:0.00:0:0.00:0.00:0.00	T:1:60.00:29.00:60.00:1:0:0.00:0.00:0.00:0:0.00:0.00:0.00	N:0:0.00:0.00:0.00:0:0:0.00:0.00:0.00:0:0.00:0.00:0.00
CMM0813	1258	A:0:0.00:0.00:0.00:0:0:0.00:0.00:0.00:0:0.00:0.00:0.00	C:1:60.00:14.00:60.00:1:0:0.00:0.03:0.00:0:0.00:0.00:0.00	G:817:60.00:34.73:60.00:812:5:0.00:0.00:0.00:0:0.00:0.00:0.00	T:0:0.00:0.00:0.00:0:0:0.00:0.00:0.00:0:0.00:0.00:0.00	N:0:0.00:0.00:0.00:0:0:0.00:0.00:0.00:0:0.00:0.00:0.00
CMM0813	1259	A:0:0.00:0.00:0.00:0:0:0.00:0.00:0.00:0:0.00:0.00:0.00	C:814:60.00:35.14:60.00:809:5:0.00:0.00:0.00:0:0.00:0.00:0.00	G:2:60.00:17.00:60.00:2:0:0.00:0.02:0.00:0:0.00:0.00:0.00	T:2:60.00:21.50:60.00:2:0:0.00:0.01:0.00:0:0.00:0.00:0.00	N:0:0.00:0.00:0.00:0:0:0.00:0.00:0.00:0:0.00:0.00:0.00
CMM0813	1260	A:3:60.00:20.67:60.00:3:0:0.00:0.02:0.00:0:0.00:0.00:0.00	C:2:60.00:2.50:60.00:2:0:0.00:0.02:0.00:0:0.00:0.00:0.00	G:812:60.00:33.79:60.00:807:5:0.00:0.00:0.00:0:0.00:0.00:0.00	T:1:60.00:12.00:60.00:1:0:0.00:0.06:0.00:0:0.00:0.00:0.00	N:0:0.00:0.00:0.00:0:0:0.00:0.00:0.00:0:0.00:0.00:0.00
CMM0813	1261	A:1:60.00:34.00:60.00:1:0:0.00:0.01:0.00:0:0.00:0.00:0.00	C:812:60.00:33.74:60.00:807:5:0.00:0.00:0.00:0:0.00:0.00:0.00	G:5:60.00:8.80:60.00:5:0:0.00:0.01:0.00:0:0.00:0.00:0.00	T:0:0.00:0.00:0.00:0:0:0.00:0.00:0.00:0:0.00:0.00:0.00	N:0:0.00:0.00:0.00:0:0:0.00:0.00:0.00:0:0.00:0.00:0.00
CMM0813	1262	A:2:60.00:14.00:60.00:2:0:0.00:0.02:0.00:0:0.00:0.00:0.00	C:812:60.00:34.57:60.00:807:5:0.00:0.00:0.00:0:0.00:0.00:0.00	G:2:60.00:13.00:60.00:2:0:0.00:0.01:0.00:0:0.00:0.00:0.00	T:2:60.00:20.00:60.00:2:0:0.00:0.03:0.00:0:0.00:0.00:0.00	N:0:0.00:0.00:0.00:0:0:0.00:0.00:0.00:0:0.00:0.00:0.00
CMM0813	1263	A:1:60.00:32.00:60.00:1:0:0.00:0.00:0.00:0:0.00:0.00:0.00	C:1:60.00:2.00:60.00:1:0:0.00:0.00:0.00:0:0.00:0.00:0.00	G:815:60.00:34.96:60.00:810:5:0.00:0.00:0.00:0:0.00:0.00:0.00	T:1:60.00:36.00:60.00:1:0:0.00:0.00:0.00:0:0.00:0.00:0.00	N:0:0.00:0.00:0.00:0:0:0.00:0.00:0.00:0:0.00:0.00:0.00
CMM0813	1264	A:0:0.00:0.00:0.00:0:0:0.00:0.00:0.00:0:0.00:0.00:0.00	C:814:60.00:34.31:60.00:809:5:0.00:0.00:0.00:0:0.00:0.00:0.00	G:3:60.00:9.00:60.00:3:0:0.00:0.02:0.00:0:0.00:0.00:0.00	T:1:60.00:34.00:60.00:1:0:0.00:0.02:0.00:0:0.00:0.00:0.00	N:0:0.00:0.00:0.00:0:0:0.00:0.00:0.00:0:0.00:0.00:0.00
CMM0813	1265	A:0:0.00:0.00:0.00:0:0:0.00:0.00:0.00:0:0.00:0.00:0.00	C:0:0.00:0.00:0.00:0:0:0.00:0.00:0.00:0:0.00:0.00:0.00	G:7:60.00:34.29:60.00:2:5:0.00:0.00:0.00:0:0.00:0.00:0.00	T:0:0.00:0.00:0.00:0:0:0.00:0.00:0.00:0:0.00:0.00:0.00	N:0:0.00:0.00:0.00:0:0:0.00:0.00:0.00:0:0.00:0.00:0.00
CMM0813	1266	A:0:0.00:0.00:0.00:0:0:0.00:0.00:0.00:0:0.00:0.00:0.00	C:7:60.00:39.00:60.00:2:5:0.00:0.00:0.00:0:0.00:0.00:0.00	G:0:0.00:0.00:0.00:0:0:0.00:0.00:0.00:0:0.00:0.00:0.00	T:0:0.00:0.00:0.00:0:0:0.00:0.00:0.00:0:0.00:0.00:0.00	N:0:0.00:0.00:0.00:0:0:0.00:0.00:0.00:0:0.00:0.00:0.00
CMM0813	1267	A:7:60.00:35.29:60.00:2:5:0.00:0.00:0.00:0:0.00:0.00:0.00	C:0:0.00:0.00:0.00:0:0:0.00:0.00:0.00:0:0.00:0.00:0.00	G:0:0.00:0.00:0.00:0:0:0.00:0.00:0.00:0:0.00:0.00:0.00	T:0:0.00:0.00:0.00:0:0:0.00:0.00:0.00:0:0.00:0.00:0.00	N:0:0.00:0.00:0.00:0:0:0.00:0.00:0.00:0:0.00:0.00:0.00
CMM0813	1268	A:0:0.00:0.00:0.00:0:0:0.00:0.00:0.00:0:0.00:0.00:0.00	C:0:0.00:0.00:0.00:0:0:0.00:0.00:0.00:0:0.00:0.00:0.00	G:0:0.00:0.00:0.00:0:0:0.00:0.00:0.00:0:0.00:0.00:0.00	T:7:60.00:35.29:60.00:2:5:0.00:0.00:0.00:0:0.00:0.00:0.00	N:0:0.00:0.00:0.00:0:0:0.00:0.00:0.00:0:0.00:0.00:0.00
CMM0813	1269	A:0:0.00:0.00:0.00:0:0:0.00:0.00:0.00:0:0.00:0.00:0.00	C:0:0.00:0.00:0.00:0:0:0.00:0.00:0.00:0:0.00:0.00:0.00	G:7:60.00:38.00:60.00:2:5:0.00:0.00:0.00:0:0.00:0.00:0.00	T:0:0.00:0.00:0.00:0:0:0.00:0.00:0.00:0:0.00:0.00:0.00	N:0:0.00:0.00:0.00:0:0:0.00:0.00:0.00:0:0.00:0.00:0.00
CMM0813	1270	A:0:0.00:0.00:0.00:0:0:0.00:0.00:0.00:0:0.00:0.00:0.00	C:0:0.00:0.00:0.00:0:0:0.00:0.00:0.00:0:0.00:0.00:0.00	G:7:60.00:37.71:60.00:2:5:0.00:0.00:0.00:0:0.00:0.00:0.00	T:0:0.00:0.00:0.00:0:0:0.00:0.00:0.00:0:0.00:0.00:0.00	N:0:0.00:0.00:0.00:0:0:0.00:0.00:0.00:0:0.00:0.00:0.00
CMM0813	1271	A:7:60.00:34.86:60.00:2:5:0.00:0.00:0.00:0:0.00:0.00:0.00	C:0:0.00:0.00:0.00:0:0:0.00:0.00:0.00:0:0.00:0.00:0.00	G:0:0.00:0.00:0.00:0:0:0.00:0.00:0.00:0:0.00:0.00:0.00	T:0:0.00:0.00:0.00:0:0:0.00:0.00:0.00:0:0.00:0.00:0.00	N:0:0.00:0.00:0.00:0:0:0.00:0.00:0.00:0:0.00:0.00:0.00
CMM0813	1272	A:0:0.00:0.00:0.00:0:0:0.00:0.00:0.00:0:0.00:0.00:0.00	C:0:0.00:0.00:0.00:0:0:0.00:0.00:0.00:0:0.00:0.00:0.00	G:7:60.00:36.14:60.00:2:5:0.00:0.00:0.00:0:0.00:0.00:0.00	T:0:0.00:0.00:0.00:0:0:0.00:0.00:0.00:0:0.00:0.00:0.00	N:0:0.00:0.00:0.00:0:0:0.00:0.00:0.00:0:0.00:0.00:0.00
CMM0813	1273	A:7:60.00:34.86:60.00:2:5:0.00:0.00:0.00:0:0.00:0.00:0.00	C:0:0.00:0.00:0.00:0:0:0.00:0.00:0.00:0:0.00:0.00:0.00	G:0:0.00:0.00:0.00:0:0:0.00:0.00:0.00:0:0.00:0.00:0.00	T:0:0.00:0.00:0.00:0:0:0.00:0.00:0.00:0:0.00:0.00:0.00	N:0:0.00:0.00:0.00:0:0:0.00:0.00:0.00:0:0.00:0.00:0.00
CMM0813	1274	A:7:60.00:35.43:60.00:2:5:0.00:0.00:0.00:0:0.00:0.00:0.00	C:0:0.00:0.00:0.00:0:0:0.00:0.00:0.00:0:0.00:0.00:0.00	G:0:0.00:0.00:0.00:0:0:0.00:0.00:0.00:0:0.00:0.00:0.00	T:0:0.00:0.00:0.00:0:0:0.00:0.00:0.00:0:0.00:0.00:0.00	N:0:0.00:0.00:0.00:0:0:0.00:0.00:0.00:0:0.00:0.00:0.00
CMM0813	1275	A:0:0.00:0.00:0.00:0:0:0.00:0.00:0.00:0:0.00:0.00:0.00	C:0:0.00:0.00:0.00:0:0:0.00:0.00:0.00:0:0.00:0.00:0.00	G:7:60.00:37.43:60.00:2:5:0.00:0.00:0.00:0:0.00:0.00:0.00	T:0:0.00:0.00:0.00:0:0:0.00:0.00:0.00:0:0.00:0.00:0.00	N:0:0.00:0.00:0.00:0:0:0.00:0.00:0.00:0:0.00:0.00:0.00
CMM0813	1276	A:7:60.00:35.00:60.00:2:5:0.00:0.00:0.00:0:0.00:0.00:0.00	C:0:0.00:0.00:0.00:0:0:0.00:0.00:0.00:0:0.00:0.00:0.00	G:0:0.00:0.00:0.00:0:0:0.00:0.00:0.00:0:0.00:0.00:0.00	T:0:0.00:0.00:0.00:0:0:0.00:0.00:0.00:0:0.00:0.00:0.00	N:0:0.00:0.00:0.00:0:0:0.00:0.00:0.00:0:0.00:0.00:0.00
CMM0813	1277	A:0:0.00:0.00:0.00:0:0:0.00:0.00:0.00:0:0.00:0.00:0.00	C:0:0.00:0.00:0.00:0:0:0.00:0.00:0.00:0:0.00:0.00:0.00	G:5:60.00:38.80:60.00:2:3:0.00:0.00:0.00:0:0.00:0.00:0.00	T:0:0.00:0.00:0.00:0:0:0.00:0.00:0.00:0:0.00:0.00:0.00	N:0:0.00:0.00:0.00:0:0:0.00:0.00:0.00:0:0.00:0.00:0.00
CMM0813	1278	A:0:0.00:0.00:0.00:0:0:0.00:0.00:0.00:0:0.00:0.00:0.00	C:5:60.00:39.00:60.00:2:3:0.00:0.00:0.00:0:0.00:0.00:0.00	G:0:0.00:0.00:0.00:0:0:0.00:0.00:0.00:0:0.00:0.00:0.00	T:0:0.00:0.00:0.00:0:0:0.00:0.00:0.00:0:0.00:0.00:0.00	N:0:0.00:0.00:0.00:0:0:0.00:0.00:0.00:0:0.00:0.00:0.00
CMM0813	1279	A:0:0.00:0.00:0.00:0:0:0.00:0.00:0.00:0:0.00:0.00:0.00	C:0:0.00:0.00:0.00:0:0:0.00:0.00:0.00:0:0.00:0.00:0.00	G:5:60.00:37.00:60.00:2:3:0.00:0.00:0.00:0:0.00:0.00:0.00	T:0:0.00:0.00:0.00:0:0:0.00:0.00:0.00:0:0.00:0.00:0.00	N:0:0.00:0.00:0.00:0:0:0.00:0.00:0.00:0:0.00:0.00:0.00
CMM0813	1280	A:5:60.00:35.20:60.00:2:3:0.00:0.00:0.00:0:0.00:0.00:0.00	C:0:0.00:0.00:0.00:0:0:0.00:0.00:0.00:0:0.00:0.00:0.00	G:0:0.00:0.00:0.00:0:0:0.00:0.00:0.00:0:0.00:0.00:0.00	T:0:0.00:0.00:0.00:0:0:0.00:0.00:0.00:0:0.00:0.00:0.00	N:0:0.00:0.00:0.00:0:0:0.00:0.00:0.00:0:0.00:0.00:0.00
CMM0813	1281	A:0:0.00:0.00:0.00:0:0:0.00:0.00:0.00:0:0.00:0.00:0.00	C:0:0.00:0.00:0.00:0:0:0.00:0.00:0.00:0:0.00:0.00:0.00	G:5:60.00:38.20:60.00:2:3:0.00:0.00:0.00:0:0.00:0.00:0.00	T:0:0.00:0.00:0.00:0:0:0.00:0.00:0.00:0:0.00:0.00:0.00	N:0:0.00:0.00:0.00:0:0:0.00:0.00:0.00:0:0.00:0.00:0.00
CMM0813	1282	A:5:60.00:35.80:60.00:2:3:0.00:0.00:0.00:0:0.00:0.00:0.00	C:0:0.00:0.00:0.00:0:0:0.00:0.00:0.00:0:0.00:0.00:0.00	G:0:0.00:0.00:0.00:0:0:0.00:0.00:0.00:0:0.00:0.00:0.00	T:0:0.00:0.00:0.00:0:0:0.00:0.00:0.00:0:0.00:0.00:0.00	N:0:0.00:0.00:0.00:0:0:0.00:0.00:0.00:0:0.00:0.00:0.00
CMM0813	1283	A:5:60.00:35.40:60.00:2:3:0.00:0.00:0.00:0:0.00:0.00:0.00	C:0:0.00:0.00:0.00:0:0:0.00:0.00:0.00:0:0.00:0.00:0.00	G:0:0.00:0.00:0.00:0:0:0.00:0.00:0.00:0:0.00:0.00:0.00	T:0:0.00:0.00:0.00:0:0:0.00:0.00:0.00:0:0.00:0.00:0.00	N:0:0.00:0.00:0.00:0:0:0.00:0.00:0.00:0:0.00:0.00:0.00
CMM0813	1284	A:0:0.00:0.00:0.00:0:0:0.00:0.00:0.00:0:0.00:0.00:0.00	C:0:0.00:0.00:0.00:0:0:0.00:0.00:0.00:0:0.00:0.00:0.00	G:5:60.00:34.20:60.00:2:3:0.00:0.00:0.00:0:0.00:0.00:0.00	T:0:0.00:0.00:0.00:0:0:0.00:0.00:0.00:0:0.00:0.00:0.00	N:0:0.00:0.00:0.00:0:0:0.00:0.00:0.00:0:0.00:0.00:0.00
CMM0813	1285	A:5:60.00:35.40:60.00:2:3:0.00:0.00:0.00:0:0.00:0.00:0.00	C:0:0.00:0.00:0.00:0:0:0.00:0.00:0.00:0:0.00:0.00:0.00	G:0:0.00:0.00:0.00:0:0:0.00:0.00:0.00:0:0.00:0.00:0.00	T:0:0.00:0.00:0.00:0:0:0.00:0.00:0.00:0:0.00:0.00:0.00	N:0:0.00:0.00:0.00:0:0:0.00:0.00:0.00:0:0.00:0.00:0.00

## Sheet: Table S5B
Table S5B. Amplicon sequencing of five representative genes in CmC15S2
Locus tag	Position in ORF	Base:count:avg_mapq:avg_baseq:avg_se_mapq:num_plus:num_minus:
CMM1284	-21	4	=:0:0.00:0.00:0.00:0:0:0.00:0.00:0.00:0:0.00:0.00:0.00	A:4:60.00:35.50:60.00:4:0:0.00:0.01:0.00:0:0.00:0.00:0.00	C:0:0.00:0.00:0.00:0:0:0.00:0.00:0.00:0:0.00:0.00:0.00	G:0:0.00:0.00:0.00:0:0:0.00:0.00:0.00:0:0.00:0.00:0.00	T:0:0.00:0.00:0.00:0:0:0.00:0.00:0.00:0:0.00:0.00:0.00	N:0:0.00:0.00:0.00:0:0:0.00:0.00:0.00:0:0.00:0.00:0.00
CMM1284	-20	4	=:0:0.00:0.00:0.00:0:0:0.00:0.00:0.00:0:0.00:0.00:0.00	A:0:0.00:0.00:0.00:0:0:0.00:0.00:0.00:0:0.00:0.00:0.00	C:0:0.00:0.00:0.00:0:0:0.00:0.00:0.00:0:0.00:0.00:0.00	G:0:0.00:0.00:0.00:0:0:0.00:0.00:0.00:0:0.00:0.00:0.00	T:4:60.00:35.25:60.00:4:0:0.00:0.01:0.00:0:0.00:0.00:0.00	N:0:0.00:0.00:0.00:0:0:0.00:0.00:0.00:0:0.00:0.00:0.00
CMM1284	-19	4	=:0:0.00:0.00:0.00:0:0:0.00:0.00:0.00:0:0.00:0.00:0.00	A:0:0.00:0.00:0.00:0:0:0.00:0.00:0.00:0:0.00:0.00:0.00	C:0:0.00:0.00:0.00:0:0:0.00:0.00:0.00:0:0.00:0.00:0.00	G:4:60.00:38.75:60.00:4:0:0.00:0.01:0.00:0:0.00:0.00:0.00	T:0:0.00:0.00:0.00:0:0:0.00:0.00:0.00:0:0.00:0.00:0.00	N:0:0.00:0.00:0.00:0:0:0.00:0.00:0.00:0:0.00:0.00:0.00
CMM1284	-18	591	=:0:0.00:0.00:0.00:0:0:0.00:0.00:0.00:0:0.00:0.00:0.00	A:62:60.00:16.53:60.00:62:0:0.00:0.04:0.00:0:0.00:0.00:0.00	C:30:60.00:13.63:60.00:30:0:0.00:0.04:0.00:0:0.00:0.00:0.00	G:21:60.00:16.14:60.00:21:0:0.00:0.04:0.00:0:0.00:0.00:0.00	T:478:60.00:27.30:60.00:478:0:0.00:0.03:0.00:0:0.00:0.00:0.00	N:0:0.00:0.00:0.00:0:0:0.00:0.00:0.00:0:0.00:0.00:0.00
CMM1284	-17	843	=:0:0.00:0.00:0.00:0:0:0.00:0.00:0.00:0:0.00:0.00:0.00	A:64:60.00:12.08:60.00:64:0:0.00:0.04:0.00:0:0.00:0.00:0.00	C:56:59.66:17.34:59.66:56:0:0.00:0.04:0.00:0:0.00:0.00:0.00	G:687:60.00:28.65:60.00:687:0:0.00:0.03:0.00:0:0.00:0.00:0.00	T:36:60.00:15.72:60.00:36:0:0.00:0.03:0.00:0:0.00:0.00:0.00	N:0:0.00:0.00:0.00:0:0:0.00:0.00:0.00:0:0.00:0.00:0.00
CMM1284	-16	1219	=:0:0.00:0.00:0.00:0:0:0.00:0.00:0.00:0:0.00:0.00:0.00	A:1136:59.98:29.58:59.98:1136:0:0.00:0.04:0.00:0:0.00:0.00:0.00	C:28:60.00:12.36:60.00:28:0:0.00:0.04:0.00:0:0.00:0.00:0.00	G:37:60.00:13.49:60.00:37:0:0.00:0.03:0.00:0:0.00:0.00:0.00	T:18:60.00:12.50:60.00:18:0:0.00:0.04:0.00:0:0.00:0.00:0.00	N:0:0.00:0.00:0.00:0:0:0.00:0.00:0.00:0:0.00:0.00:0.00
CMM1284	-15	1242	=:0:0.00:0.00:0.00:0:0:0.00:0.00:0.00:0:0.00:0.00:0.00	A:44:60.00:14.95:60.00:44:0:0.00:0.04:0.00:0:0.00:0.00:0.00	C:1101:59.98:30.16:59.98:1101:0:0.00:0.03:0.00:0:0.00:0.00:0.00	G:67:60.00:15.46:60.00:67:0:0.00:0.04:0.00:0:0.00:0.00:0.00	T:28:60.00:18.64:60.00:28:0:0.00:0.04:0.00:0:0.00:0.00:0.00	N:2:60.00:0.00:60.00:2:0:0.00:0.04:0.00:0:0.00:0.00:0.00
CMM1284	-14	1334	=:0:0.00:0.00:0.00:0:0:0.00:0.00:0.00:0:0.00:0.00:0.00	A:44:60.00:15.82:60.00:44:0:0.00:0.03:0.00:0:0.00:0.00:0.00	C:77:60.00:13.55:60.00:77:0:0.00:0.03:0.00:0:0.00:0.00:0.00	G:1151:59.98:29.88:59.98:1151:0:0.00:0.03:0.00:0:0.00:0.00:0.00	T:21:60.00:18.52:60.00:21:0:0.00:0.04:0.00:0:0.00:0.00:0.00	N:41:60.00:0.00:60.00:41:0:0.00:0.04:0.00:0:0.00:0.00:0.00
CMM1284	-13	1595	=:0:0.00:0.00:0.00:0:0:0.00:0.00:0.00:0:0.00:0.00:0.00	A:128:60.00:21.71:60.00:128:0:0.00:0.03:0.00:0:0.00:0.00:0.00	C:164:60.00:15.90:60.00:164:0:0.00:0.03:0.00:0:0.00:0.00:0.00	G:1229:59.98:28.47:59.98:1229:0:0.00:0.03:0.00:0:0.00:0.00:0.00	T:72:60.00:16.81:60.00:72:0:0.00:0.04:0.00:0:0.00:0.00:0.00	N:2:60.00:0.00:60.00:2:0:0.00:0.04:0.00:0:0.00:0.00:0.00
CMM1284	-12	2067	=:0:0.00:0.00:0.00:0:0:0.00:0.00:0.00:0:0.00:0.00:0.00	A:1885:59.99:29.82:59.99:1885:0:0.00:0.03:0.00:0:0.00:0.00:0.00	C:41:60.00:14.27:60.00:41:0:0.00:0.04:0.00:0:0.00:0.00:0.00	G:46:60.00:14.76:60.00:46:0:0.00:0.04:0.00:0:0.00:0.00:0.00	T:49:60.00:18.65:60.00:49:0:0.00:0.04:0.00:0:0.00:0.00:0.00	N:46:60.00:0.00:60.00:46:0:0.00:0.04:0.00:0:0.00:0.00:0.00
CMM1284	-11	2285	=:0:0.00:0.00:0.00:0:0:0.00:0.00:0.00:0:0.00:0.00:0.00	A:45:60.00:19.93:60.00:45:0:0.00:0.03:0.00:0:0.00:0.00:0.00	C:75:60.00:22.03:60.00:75:0:0.00:0.03:0.00:0:0.00:0.00:0.00	G:44:60.00:13.82:60.00:44:0:0.00:0.04:0.00:0:0.00:0.00:0.00	T:2121:59.99:30.90:59.99:2121:0:0.00:0.03:0.00:0:0.00:0.00:0.00	N:0:0.00:0.00:0.00:0:0:0.00:0.00:0.00:0:0.00:0.00:0.00
CMM1284	-10	2426	=:0:0.00:0.00:0.00:0:0:0.00:0.00:0.00:0:0.00:0.00:0.00	A:2372:59.99:33.41:59.99:2372:0:0.00:0.03:0.00:0:0.00:0.00:0.00	C:15:60.00:12.00:60.00:15:0:0.00:0.03:0.00:0:0.00:0.00:0.00	G:18:60.00:18.22:60.00:18:0:0.00:0.03:0.00:0:0.00:0.00:0.00	T:21:60.00:18.86:60.00:21:0:0.00:0.04:0.00:0:0.00:0.00:0.00	N:0:0.00:0.00:0.00:0:0:0.00:0.00:0.00:0:0.00:0.00:0.00
CMM1284	-9	2538	=:0:0.00:0.00:0.00:0:0:0.00:0.00:0.00:0:0.00:0.00:0.00	A:2392:59.99:31.93:59.99:2392:0:0.00:0.03:0.00:0:0.00:0.00:0.00	C:42:60.00:19.83:60.00:42:0:0.00:0.03:0.00:0:0.00:0.00:0.00	G:51:60.00:12.08:60.00:51:0:0.00:0.04:0.00:0:0.00:0.00:0.00	T:53:60.00:19.53:60.00:53:0:0.00:0.04:0.00:0:0.00:0.00:0.00	N:0:0.00:0.00:0.00:0:0:0.00:0.00:0.00:0:0.00:0.00:0.00
CMM1284	-8	2657	=:0:0.00:0.00:0.00:0:0:0.00:0.00:0.00:0:0.00:0.00:0.00	A:56:60.00:10.93:60.00:56:0:0.00:0.04:0.00:0:0.00:0.00:0.00	C:81:60.00:15.57:60.00:81:0:0.00:0.03:0.00:0:0.00:0.00:0.00	G:2489:59.99:33.20:59.99:2489:0:0.00:0.03:0.00:0:0.00:0.00:0.00	T:31:60.00:14.23:60.00:31:0:0.00:0.03:0.00:0:0.00:0.00:0.00	N:0:0.00:0.00:0.00:0:0:0.00:0.00:0.00:0:0.00:0.00:0.00
CMM1284	-7	2758	=:0:0.00:0.00:0.00:0:0:0.00:0.00:0.00:0:0.00:0.00:0.00	A:143:60.00:14.78:60.00:143:0:0.00:0.03:0.00:0:0.00:0.00:0.00	C:2279:59.99:30.84:59.99:2279:0:0.00:0.03:0.00:0:0.00:0.00:0.00	G:211:60.00:14.51:60.00:211:0:0.00:0.03:0.00:0:0.00:0.00:0.00	T:125:60.00:16.60:60.00:125:0:0.00:0.03:0.00:0:0.00:0.00:0.00	N:0:0.00:0.00:0.00:0:0:0.00:0.00:0.00:0:0.00:0.00:0.00
CMM1284	-6	2921	=:0:0.00:0.00:0.00:0:0:0.00:0.00:0.00:0:0.00:0.00:0.00	A:2711:59.99:32.00:59.99:2711:0:0.00:0.03:0.00:0:0.00:0.00:0.00	C:66:60.00:13.53:60.00:66:0:0.00:0.04:0.00:0:0.00:0.00:0.00	G:89:60.00:21.30:60.00:89:0:0.00:0.03:0.00:0:0.00:0.00:0.00	T:54:60.00:16.52:60.00:54:0:0.00:0.04:0.00:0:0.00:0.00:0.00	N:1:60.00:0.00:60.00:1:0:0.00:0.01:0.00:0:0.00:0.00:0.00
CMM1284	-5	2959	=:0:0.00:0.00:0.00:0:0:0.00:0.00:0.00:0:0.00:0.00:0.00	A:47:60.00:12.19:60.00:47:0:0.00:0.04:0.00:0:0.00:0.00:0.00	C:43:60.00:15.53:60.00:43:0:0.00:0.04:0.00:0:0.00:0.00:0.00	G:20:60.00:7.65:60.00:20:0:0.00:0.03:0.00:0:0.00:0.00:0.00	T:2849:59.99:32.52:59.99:2849:0:0.00:0.03:0.00:0:0.00:0.00:0.00	N:0:0.00:0.00:0.00:0:0:0.00:0.00:0.00:0:0.00:0.00:0.00
CMM1284	-4	2978	=:0:0.00:0.00:0.00:0:0:0.00:0.00:0.00:0:0.00:0.00:0.00	A:82:60.00:12.16:60.00:82:0:0.00:0.03:0.00:0:0.00:0.00:0.00	C:157:60.00:14.32:60.00:157:0:0.00:0.03:0.00:0:0.00:0.00:0.00	G:2702:59.99:33.51:59.99:2702:0:0.00:0.03:0.00:0:0.00:0.00:0.00	T:37:60.00:14.65:60.00:37:0:0.00:0.03:0.00:0:0.00:0.00:0.00	N:0:0.00:0.00:0.00:0:0:0.00:0.00:0.00:0:0.00:0.00:0.00
CMM1284	-3	3017	=:0:0.00:0.00:0.00:0:0:0.00:0.00:0.00:0:0.00:0.00:0.00	A:139:60.00:13.30:60.00:139:0:0.00:0.04:0.00:0:0.00:0.00:0.00	C:109:60.00:13.39:60.00:109:0:0.00:0.04:0.00:0:0.00:0.00:0.00	G:138:59.86:15.04:59.86:138:0:0.00:0.04:0.00:0:0.00:0.00:0.00	T:2631:60.00:30.21:60.00:2631:0:0.00:0.02:0.00:0:0.00:0.00:0.00	N:0:0.00:0.00:0.00:0:0:0.00:0.00:0.00:0:0.00:0.00:0.00
CMM1284	-2	3093	=:0:0.00:0.00:0.00:0:0:0.00:0.00:0.00:0:0.00:0.00:0.00	A:51:60.00:14.02:60.00:51:0:0.00:0.04:0.00:0:0.00:0.00:0.00	C:141:60.00:13.79:60.00:141:0:0.00:0.03:0.00:0:0.00:0.00:0.00	G:2882:59.99:33.89:59.99:2882:0:0.00:0.03:0.00:0:0.00:0.00:0.00	T:19:60.00:15.42:60.00:19:0:0.00:0.04:0.00:0:0.00:0.00:0.00	N:0:0.00:0.00:0.00:0:0:0.00:0.00:0.00:0:0.00:0.00:0.00
CMM1284	-1	7999	=:0:0.00:0.00:0.00:0:0:0.00:0.00:0.00:0:0.00:0.00:0.00	A:23:59.17:13.91:59.17:23:0:0.00:0.04:0.00:0:0.00:0.00:0.00	C:7903:60.00:35.09:60.00:7903:0:0.00:0.01:0.00:0:0.00:0.00:0.00	G:49:60.00:14.20:60.00:49:0:0.00:0.04:0.00:0:0.00:0.00:0.00	T:24:60.00:23.79:60.00:24:0:0.00:0.03:0.00:0:0.00:0.00:0.00	N:0:0.00:0.00:0.00:0:0:0.00:0.00:0.00:0:0.00:0.00:0.00
CMM1284	0	8000	=:0:0.00:0.00:0.00:0:0:0.00:0.00:0.00:0:0.00:0.00:0.00	A:74:60.00:14.31:60.00:74:0:0.00:0.04:0.00:0:0.00:0.00:0.00	C:7751:60.00:34.91:60.00:7751:0:0.00:0.01:0.00:0:0.00:0.00:0.00	G:103:60.00:14.74:60.00:103:0:0.00:0.03:0.00:0:0.00:0.00:0.00	T:72:60.00:16.93:60.00:72:0:0.00:0.03:0.00:0:0.00:0.00:0.00	N:0:0.00:0.00:0.00:0:0:0.00:0.00:0.00:0:0.00:0.00:0.00
CMM1284	1	8001	=:0:0.00:0.00:0.00:0:0:0.00:0.00:0.00:0:0.00:0.00:0.00	A:7987:60.00:35.20:60.00:7987:0:0.00:0.02:0.00:0:0.00:0.00:0.00	C:1:60.00:7.00:60.00:1:0:0.00:0.03:0.00:0:0.00:0.00:0.00	G:7:60.00:21.00:60.00:7:0:0.00:0.03:0.00:0:0.00:0.00:0.00	T:6:60.00:22.67:60.00:6:0:0.00:0.03:0.00:0:0.00:0.00:0.00	N:0:0.00:0.00:0.00:0:0:0.00:0.00:0.00:0:0.00:0.00:0.00
CMM1284	2	8002	=:0:0.00:0.00:0.00:0:0:0.00:0.00:0.00:0:0.00:0.00:0.00	A:27:60.00:14.33:60.00:27:0:0.00:0.04:0.00:0:0.00:0.00:0.00	C:19:60.00:15.00:60.00:19:0:0.00:0.04:0.00:0:0.00:0.00:0.00	G:13:60.00:11.15:60.00:13:0:0.00:0.04:0.00:0:0.00:0.00:0.00	T:7943:60.00:33.46:60.00:7943:0:0.00:0.02:0.00:0:0.00:0.00:0.00	N:0:0.00:0.00:0.00:0:0:0.00:0.00:0.00:0:0.00:0.00:0.00
CMM1284	3	8002	=:0:0.00:0.00:0.00:0:0:0.00:0.00:0.00:0:0.00:0.00:0.00	A:44:60.00:18.59:60.00:44:0:0.00:0.03:0.00:0:0.00:0.00:0.00	C:90:60.00:15.12:60.00:90:0:0.00:0.03:0.00:0:0.00:0.00:0.00	G:7844:60.00:35.86:60.00:7844:0:0.00:0.01:0.00:0:0.00:0.00:0.00	T:24:60.00:15.75:60.00:24:0:0.00:0.04:0.00:0:0.00:0.00:0.00	N:0:0.00:0.00:0.00:0:0:0.00:0.00:0.00:0:0.00:0.00:0.00
CMM1284	4	8004	=:0:0.00:0.00:0.00:0:0:0.00:0.00:0.00:0:0.00:0.00:0.00	A:143:60.00:15.41:60.00:143:0:0.00:0.04:0.00:0:0.00:0.00:0.00	C:164:60.00:16.85:60.00:164:0:0.00:0.03:0.00:0:0.00:0.00:0.00	G:7600:60.00:33.53:60.00:7600:0:0.00:0.01:0.00:0:0.00:0.00:0.00	T:97:60.00:16.91:60.00:97:0:0.00:0.03:0.00:0:0.00:0.00:0.00	N:0:0.00:0.00:0.00:0:0:0.00:0.00:0.00:0:0.00:0.00:0.00
CMM1284	5	8005	=:0:0.00:0.00:0.00:0:0:0.00:0.00:0.00:0:0.00:0.00:0.00	A:42:60.00:11.21:60.00:42:0:0.00:0.04:0.00:0:0.00:0.00:0.00	C:53:60.00:15.92:60.00:53:0:0.00:0.04:0.00:0:0.00:0.00:0.00	G:36:60.00:13.22:60.00:36:0:0.00:0.04:0.00:0:0.00:0.00:0.00	T:7872:60.00:32.77:60.00:7872:0:0.00:0.01:0.00:0:0.00:0.00:0.00	N:2:60.00:0.00:60.00:2:0:0.00:0.04:0.00:0:0.00:0.00:0.00
CMM1284	6	8006	=:0:0.00:0.00:0.00:0:0:0.00:0.00:0.00:0:0.00:0.00:0.00	A:36:60.00:14.58:60.00:36:0:0.00:0.04:0.00:0:0.00:0.00:0.00	C:7818:60.00:34.02:60.00:7818:0:0.00:0.01:0.00:0:0.00:0.00:0.00	G:81:60.00:12.05:60.00:81:0:0.00:0.03:0.00:0:0.00:0.00:0.00	T:30:60.00:13.03:60.00:30:0:0.00:0.04:0.00:0:0.00:0.00:0.00	N:41:60.00:0.00:60.00:41:0:0.00:0.04:0.00:0:0.00:0.00:0.00
CMM1284	7	8007	=:0:0.00:0.00:0.00:0:0:0.00:0.00:0.00:0:0.00:0.00:0.00	A:7942:60.00:34.33:60.00:7942:0:0.00:0.01:0.00:0:0.00:0.00:0.00	C:18:60.00:13.50:60.00:18:0:0.00:0.05:0.00:0:0.00:0.00:0.00	G:14:60.00:15.50:60.00:14:0:0.00:0.05:0.00:0:0.00:0.00:0.00	T:31:60.00:12.06:60.00:31:0:0.00:0.04:0.00:0:0.00:0.00:0.00	N:2:60.00:0.00:60.00:2:0:0.00:0.03:0.00:0:0.00:0.00:0.00
CMM1284	8	8008	=:0:0.00:0.00:0.00:0:0:0.00:0.00:0.00:0:0.00:0.00:0.00	A:60:60.00:12.53:60.00:60:0:0.00:0.04:0.00:0:0.00:0.00:0.00	C:7781:60.00:34.42:60.00:7781:0:0.00:0.01:0.00:0:0.00:0.00:0.00	G:96:60.00:12.31:60.00:96:0:0.00:0.04:0.00:0:0.00:0.00:0.00	T:70:60.00:16.41:60.00:70:0:0.00:0.04:0.00:0:0.00:0.00:0.00	N:1:60.00:0.00:60.00:1:0:0.00:0.02:0.00:0:0.00:0.00:0.00
CMM1284	9	8009	=:0:0.00:0.00:0.00:0:0:0.00:0.00:0.00:0:0.00:0.00:0.00	A:57:60.00:17.77:60.00:57:0:0.00:0.04:0.00:0:0.00:0.00:0.00	C:7815:60.00:34.95:60.00:7815:0:0.00:0.01:0.00:0:0.00:0.00:0.00	G:81:60.00:13.11:60.00:81:0:0.00:0.04:0.00:0:0.00:0.00:0.00	T:56:60.00:16.68:60.00:56:0:0.00:0.04:0.00:0:0.00:0.00:0.00	N:0:0.00:0.00:0.00:0:0:0.00:0.00:0.00:0:0.00:0.00:0.00
CMM1284	10	8010	=:0:0.00:0.00:0.00:0:0:0.00:0.00:0.00:0:0.00:0.00:0.00	A:7904:60.00:33.35:60.00:7904:0:0.00:0.01:0.00:0:0.00:0.00:0.00	C:44:60.00:13.73:60.00:44:0:0.00:0.04:0.00:0:0.00:0.00:0.00	G:35:60.00:14.89:60.00:35:0:0.00:0.03:0.00:0:0.00:0.00:0.00	T:27:60.00:18.96:60.00:27:0:0.00:0.04:0.00:0:0.00:0.00:0.00	N:0:0.00:0.00:0.00:0:0:0.00:0.00:0.00:0:0.00:0.00:0.00
CMM1284	11	8011	=:0:0.00:0.00:0.00:0:0:0.00:0.00:0.00:0:0.00:0.00:0.00	A:39:60.00:16.21:60.00:39:0:0.00:0.04:0.00:0:0.00:0.00:0.00	C:7891:60.00:35.03:60.00:7891:0:0.00:0.01:0.00:0:0.00:0.00:0.00	G:45:60.00:15.38:60.00:45:0:0.00:0.03:0.00:0:0.00:0.00:0.00	T:36:60.00:19.08:60.00:36:0:0.00:0.04:0.00:0:0.00:0.00:0.00	N:0:0.00:0.00:0.00:0:0:0.00:0.00:0.00:0:0.00:0.00:0.00
CMM1284	12	8012	=:0:0.00:0.00:0.00:0:0:0.00:0.00:0.00:0:0.00:0.00:0.00	A:32:60.00:14.28:60.00:32:0:0.00:0.04:0.00:0:0.00:0.00:0.00	C:7942:60.00:35.98:60.00:7942:0:0.00:0.02:0.00:0:0.00:0.00:0.00	G:17:60.00:10.41:60.00:17:0:0.00:0.04:0.00:0:0.00:0.00:0.00	T:21:60.00:18.29:60.00:21:0:0.00:0.03:0.00:0:0.00:0.00:0.00	N:0:0.00:0.00:0.00:0:0:0.00:0.00:0.00:0:0.00:0.00:0.00
CMM1284	13	8013	=:0:0.00:0.00:0.00:0:0:0.00:0.00:0.00:0:0.00:0.00:0.00	A:19:60.00:19.42:60.00:19:0:0.00:0.04:0.00:0:0.00:0.00:0.00	C:59:60.00:12.98:60.00:59:0:0.00:0.04:0.00:0:0.00:0.00:0.00	G:7925:60.00:36.17:60.00:7925:0:0.00:0.01:0.00:0:0.00:0.00:0.00	T:10:60.00:18.90:60.00:10:0:0.00:0.05:0.00:0:0.00:0.00:0.00	N:0:0.00:0.00:0.00:0:0:0.00:0.00:0.00:0:0.00:0.00:0.00
CMM1284	14	8013	=:0:0.00:0.00:0.00:0:0:0.00:0.00:0.00:0:0.00:0.00:0.00	A:79:60.00:14.11:60.00:79:0:0.00:0.04:0.00:0:0.00:0.00:0.00	C:37:60.00:16.86:60.00:37:0:0.00:0.03:0.00:0:0.00:0.00:0.00	G:31:60.00:13.13:60.00:31:0:0.00:0.04:0.00:0:0.00:0.00:0.00	T:7866:60.00:32.61:60.00:7866:0:0.00:0.01:0.00:0:0.00:0.00:0.00	N:0:0.00:0.00:0.00:0:0:0.00:0.00:0.00:0:0.00:0.00:0.00
CMM1284	15	8014	=:0:0.00:0.00:0.00:0:0:0.00:0.00:0.00:0:0.00:0.00:0.00	A:37:60.00:14.95:60.00:37:0:0.00:0.04:0.00:0:0.00:0.00:0.00	C:7883:60.00:35.40:60.00:7883:0:0.00:0.01:0.00:0:0.00:0.00:0.00	G:73:60.00:14.38:60.00:73:0:0.00:0.04:0.00:0:0.00:0.00:0.00	T:21:60.00:18.86:60.00:21:0:0.00:0.04:0.00:0:0.00:0.00:0.00	N:0:0.00:0.00:0.00:0:0:0.00:0.00:0.00:0:0.00:0.00:0.00
CMM1284	16	8015	=:0:0.00:0.00:0.00:0:0:0.00:0.00:0.00:0:0.00:0.00:0.00	A:29:60.00:12.34:60.00:29:0:0.00:0.04:0.00:0:0.00:0.00:0.00	C:18:60.00:19.50:60.00:18:0:0.00:0.03:0.00:0:0.00:0.00:0.00	G:18:60.00:13.28:60.00:18:0:0.00:0.04:0.00:0:0.00:0.00:0.00	T:7950:60.00:33.70:60.00:7950:0:0.00:0.02:0.00:0:0.00:0.00:0.00	N:0:0.00:0.00:0.00:0:0:0.00:0.00:0.00:0:0.00:0.00:0.00
CMM1284	17	8016	=:0:0.00:0.00:0.00:0:0:0.00:0.00:0.00:0:0.00:0.00:0.00	A:26:60.00:12.15:60.00:26:0:0.00:0.03:0.00:0:0.00:0.00:0.00	C:7895:60.00:35.15:60.00:7895:0:0.00:0.01:0.00:0:0.00:0.00:0.00	G:73:60.00:11.15:60.00:73:0:0.00:0.04:0.00:0:0.00:0.00:0.00	T:20:60.00:18.10:60.00:20:0:0.00:0.04:0.00:0:0.00:0.00:0.00	N:2:60.00:0.00:60.00:2:0:0.00:0.04:0.00:0:0.00:0.00:0.00
CMM1284	18	8017	=:0:0.00:0.00:0.00:0:0:0.00:0.00:0.00:0:0.00:0.00:0.00	A:39:60.00:12.18:60.00:39:0:0.00:0.04:0.00:0:0.00:0.00:0.00	C:7848:60.00:35.61:60.00:7848:0:0.00:0.01:0.00:0:0.00:0.00:0.00	G:56:60.00:15.05:60.00:56:0:0.00:0.04:0.00:0:0.00:0.00:0.00	T:33:60.00:15.48:60.00:33:0:0.00:0.04:0.00:0:0.00:0.00:0.00	N:41:60.00:0.00:60.00:41:0:0.00:0.04:0.00:0:0.00:0.00:0.00
CMM1284	19	8018	=:0:0.00:0.00:0.00:0:0:0.00:0.00:0.00:0:0.00:0.00:0.00	A:67:60.00:14.87:60.00:67:0:0.00:0.04:0.00:0:0.00:0.00:0.00	C:117:60.00:16.32:60.00:117:0:0.00:0.04:0.00:0:0.00:0.00:0.00	G:7772:60.00:34.69:60.00:7772:0:0.00:0.01:0.00:0:0.00:0.00:0.00	T:60:60.00:15.18:60.00:60:0:0.00:0.04:0.00:0:0.00:0.00:0.00	N:2:60.00:0.00:60.00:2:0:0.00:0.03:0.00:0:0.00:0.00:0.00
CMM1284	20	8019	=:0:0.00:0.00:0.00:0:0:0.00:0.00:0.00:0:0.00:0.00:0.00	A:7632:60.00:29.56:60.00:7632:0:0.00:0.01:0.00:0:0.00:0.00:0.00	C:156:60.00:11.74:60.00:156:0:0.00:0.04:0.00:0:0.00:0.00:0.00	G:149:60.00:13.97:60.00:149:0:0.00:0.03:0.00:0:0.00:0.00:0.00	T:81:60.00:16.46:60.00:81:0:0.00:0.04:0.00:0:0.00:0.00:0.00	N:1:60.00:0.00:60.00:1:0:0.00:0.02:0.00:0:0.00:0.00:0.00
CMM1284	21	8019	=:0:0.00:0.00:0.00:0:0:0.00:0.00:0.00:0:0.00:0.00:0.00	A:21:60.00:13.71:60.00:21:0:0.00:0.05:0.00:0:0.00:0.00:0.00	C:7918:60.00:35.10:60.00:7918:0:0.00:0.01:0.00:0:0.00:0.00:0.00	G:44:60.00:10.07:60.00:44:0:0.00:0.04:0.00:0:0.00:0.00:0.00	T:36:60.00:18.61:60.00:36:0:0.00:0.03:0.00:0:0.00:0.00:0.00	N:0:0.00:0.00:0.00:0:0:0.00:0.00:0.00:0:0.00:0.00:0.00
CMM1284	22	8020	=:0:0.00:0.00:0.00:0:0:0.00:0.00:0.00:0:0.00:0.00:0.00	A:21:60.00:16.00:60.00:21:0:0.00:0.05:0.00:0:0.00:0.00:0.00	C:72:60.00:15.07:60.00:72:0:0.00:0.04:0.00:0:0.00:0.00:0.00	G:7909:60.00:35.01:60.00:7909:0:0.00:0.01:0.00:0:0.00:0.00:0.00	T:18:60.00:15.11:60.00:18:0:0.00:0.04:0.00:0:0.00:0.00:0.00	N:0:0.00:0.00:0.00:0:0:0.00:0.00:0.00:0:0.00:0.00:0.00
CMM1284	23	8020	=:0:0.00:0.00:0.00:0:0:0.00:0.00:0.00:0:0.00:0.00:0.00	A:17:60.00:11.47:60.00:17:0:0.00:0.05:0.00:0:0.00:0.00:0.00	C:7944:60.00:34.86:60.00:7944:0:0.00:0.02:0.00:0:0.00:0.00:0.00	G:38:59.50:12.84:59.50:38:0:0.00:0.04:0.00:0:0.00:0.00:0.00	T:21:60.00:16.05:60.00:21:0:0.00:0.04:0.00:0:0.00:0.00:0.00	N:0:0.00:0.00:0.00:0:0:0.00:0.00:0.00:0:0.00:0.00:0.00
CMM1284	24	8023	=:0:0.00:0.00:0.00:0:0:0.00:0.00:0.00:0:0.00:0.00:0.00	A:10:60.00:17.70:60.00:10:0:0.00:0.04:0.00:0:0.00:0.00:0.00	C:7990:60.00:36.16:60.00:7990:0:0.00:0.02:0.00:0:0.00:0.00:0.00	G:15:60.00:13.87:60.00:15:0:0.00:0.04:0.00:0:0.00:0.00:0.00	T:8:60.00:24.62:60.00:8:0:0.00:0.04:0.00:0:0.00:0.00:0.00	N:0:0.00:0.00:0.00:0:0:0.00:0.00:0.00:0:0.00:0.00:0.00
CMM1284	25	8024	=:0:0.00:0.00:0.00:0:0:0.00:0.00:0.00:0:0.00:0.00:0.00	A:34:60.00:17.94:60.00:34:0:0.00:0.05:0.00:0:0.00:0.00:0.00	C:76:60.00:13.20:60.00:76:0:0.00:0.04:0.00:0:0.00:0.00:0.00	G:7878:60.00:35.22:60.00:7878:0:0.00:0.01:0.00:0:0.00:0.00:0.00	T:36:60.00:18.50:60.00:36:0:0.00:0.04:0.00:0:0.00:0.00:0.00	N:0:0.00:0.00:0.00:0:0:0.00:0.00:0.00:0:0.00:0.00:0.00
CMM1284	26	8025	=:0:0.00:0.00:0.00:0:0:0.00:0.00:0.00:0:0.00:0.00:0.00	A:15:60.00:14.47:60.00:15:0:0.00:0.03:0.00:0:0.00:0.00:0.00	C:7972:60.00:35.23:60.00:7972:0:0.00:0.02:0.00:0:0.00:0.00:0.00	G:22:60.00:11.18:60.00:22:0:0.00:0.04:0.00:0:0.00:0.00:0.00	T:16:60.00:17.25:60.00:16:0:0.00:0.04:0.00:0:0.00:0.00:0.00	N:0:0.00:0.00:0.00:0:0:0.00:0.00:0.00:0:0.00:0.00:0.00
CMM1284	27	8026	=:0:0.00:0.00:0.00:0:0:0.00:0.00:0.00:0:0.00:0.00:0.00	A:6:60.00:21.50:60.00:6:0:0.00:0.04:0.00:0:0.00:0.00:0.00	C:8002:60.00:36.25:60.00:8002:0:0.00:0.02:0.00:0:0.00:0.00:0.00	G:12:60.00:15.33:60.00:12:0:0.00:0.03:0.00:0:0.00:0.00:0.00	T:6:60.00:24.00:60.00:6:0:0.00:0.03:0.00:0:0.00:0.00:0.00	N:0:0.00:0.00:0.00:0:0:0.00:0.00:0.00:0:0.00:0.00:0.00
CMM1284	28	8027	=:0:0.00:0.00:0.00:0:0:0.00:0.00:0.00:0:0.00:0.00:0.00	A:9:60.00:30.11:60.00:9:0:0.00:0.03:0.00:0:0.00:0.00:0.00	C:17:60.00:15.24:60.00:17:0:0.00:0.04:0.00:0:0.00:0.00:0.00	G:8001:60.00:36.08:60.00:8001:0:0.00:0.02:0.00:0:0.00:0.00:0.00	T:0:0.00:0.00:0.00:0:0:0.00:0.00:0.00:0:0.00:0.00:0.00	N:0:0.00:0.00:0.00:0:0:0.00:0.00:0.00:0:0.00:0.00:0.00
CMM1284	29	8028	=:0:0.00:0.00:0.00:0:0:0.00:0.00:0.00:0:0.00:0.00:0.00	A:2:60.00:8.00:60.00:2:0:0.00:0.03:0.00:0:0.00:0.00:0.00	C:8007:60.00:35.49:60.00:8007:0:0.00:0.02:0.00:0:0.00:0.00:0.00	G:13:60.00:20.08:60.00:13:0:0.00:0.04:0.00:0:0.00:0.00:0.00	T:6:60.00:19.00:60.00:6:0:0.00:0.04:0.00:0:0.00:0.00:0.00	N:0:0.00:0.00:0.00:0:0:0.00:0.00:0.00:0:0.00:0.00:0.00
CMM1284	30	8029	=:0:0.00:0.00:0.00:0:0:0.00:0.00:0.00:0:0.00:0.00:0.00	A:8:60.00:24.50:60.00:8:0:0.00:0.04:0.00:0:0.00:0.00:0.00	C:8001:60.00:35.84:60.00:8001:0:0.00:0.02:0.00:0:0.00:0.00:0.00	G:12:60.00:13.50:60.00:12:0:0.00:0.04:0.00:0:0.00:0.00:0.00	T:8:60.00:26.75:60.00:8:0:0.00:0.02:0.00:0:0.00:0.00:0.00	N:0:0.00:0.00:0.00:0:0:0.00:0.00:0.00:0:0.00:0.00:0.00
CMM1284	31	8029	=:0:0.00:0.00:0.00:0:0:0.00:0.00:0.00:0:0.00:0.00:0.00	A:8:60.00:27.12:60.00:8:0:0.00:0.03:0.00:0:0.00:0.00:0.00	C:31:60.00:22.26:60.00:31:0:0.00:0.04:0.00:0:0.00:0.00:0.00	G:7983:60.00:34.98:60.00:7983:0:0.00:0.02:0.00:0:0.00:0.00:0.00	T:7:60.00:19.14:60.00:7:0:0.00:0.05:0.00:0:0.00:0.00:0.00	N:0:0.00:0.00:0.00:0:0:0.00:0.00:0.00:0:0.00:0.00:0.00
CMM1284	32	8030	=:0:0.00:0.00:0.00:0:0:0.00:0.00:0.00:0:0.00:0.00:0.00	A:7948:60.00:31.92:60.00:7948:0:0.00:0.02:0.00:0:0.00:0.00:0.00	C:22:60.00:16.91:60.00:22:0:0.00:0.05:0.00:0:0.00:0.00:0.00	G:46:60.00:18.02:60.00:46:0:0.00:0.03:0.00:0:0.00:0.00:0.00	T:14:60.00:20.71:60.00:14:0:0.00:0.04:0.00:0:0.00:0.00:0.00	N:0:0.00:0.00:0.00:0:0:0.00:0.00:0.00:0:0.00:0.00:0.00
CMM1284	33	8030	=:0:0.00:0.00:0.00:0:0:0.00:0.00:0.00:0:0.00:0.00:0.00	A:4:60.00:26.50:60.00:4:0:0.00:0.02:0.00:0:0.00:0.00:0.00	C:15:60.00:20.53:60.00:15:0:0.00:0.04:0.00:0:0.00:0.00:0.00	G:8011:60.00:36.45:60.00:8011:0:0.00:0.02:0.00:0:0.00:0.00:0.00	T:0:0.00:0.00:0.00:0:0:0.00:0.00:0.00:0:0.00:0.00:0.00	N:0:0.00:0.00:0.00:0:0:0.00:0.00:0.00:0:0.00:0.00:0.00
CMM1284	34	8030	=:0:0.00:0.00:0.00:0:0:0.00:0.00:0.00:0:0.00:0.00:0.00	A:6:60.00:11.67:60.00:6:0:0.00:0.04:0.00:0:0.00:0.00:0.00	C:9:60.00:21.00:60.00:9:0:0.00:0.04:0.00:0:0.00:0.00:0.00	G:14:60.00:20.00:60.00:14:0:0.00:0.03:0.00:0:0.00:0.00:0.00	T:8001:60.00:32.63:60.00:8001:0:0.00:0.02:0.00:0:0.00:0.00:0.00	N:0:0.00:0.00:0.00:0:0:0.00:0.00:0.00:0:0.00:0.00:0.00
CMM1284	35	8031	=:0:0.00:0.00:0.00:0:0:0.00:0.00:0.00:0:0.00:0.00:0.00	A:11:60.00:20.55:60.00:11:0:0.00:0.04:0.00:0:0.00:0.00:0.00	C:2:60.00:16.00:60.00:2:0:0.00:0.05:0.00:0:0.00:0.00:0.00	G:4:60.00:21.00:60.00:4:0:0.00:0.04:0.00:0:0.00:0.00:0.00	T:8014:60.00:33.51:60.00:8014:0:0.00:0.02:0.00:0:0.00:0.00:0.00	N:0:0.00:0.00:0.00:0:0:0.00:0.00:0.00:0:0.00:0.00:0.00
CMM1284	36	8031	=:0:0.00:0.00:0.00:0:0:0.00:0.00:0.00:0:0.00:0.00:0.00	A:5:60.00:23.20:60.00:5:0:0.00:0.04:0.00:0:0.00:0.00:0.00	C:7995:60.00:35.66:60.00:7995:0:0.00:0.02:0.00:0:0.00:0.00:0.00	G:22:60.00:15.50:60.00:22:0:0.00:0.04:0.00:0:0.00:0.00:0.00	T:9:60.00:29.22:60.00:9:0:0.00:0.04:0.00:0:0.00:0.00:0.00	N:0:0.00:0.00:0.00:0:0:0.00:0.00:0.00:0:0.00:0.00:0.00
CMM1284	37	8032	=:0:0.00:0.00:0.00:0:0:0.00:0.00:0.00:0:0.00:0.00:0.00	A:11:60.00:29.18:60.00:11:0:0.00:0.03:0.00:0:0.00:0.00:0.00	C:9:60.00:16.67:60.00:9:0:0.00:0.04:0.00:0:0.00:0.00:0.00	G:8001:60.00:36.10:60.00:8001:0:0.00:0.02:0.00:0:0.00:0.00:0.00	T:11:60.00:26.45:60.00:11:0:0.00:0.04:0.00:0:0.00:0.00:0.00	N:0:0.00:0.00:0.00:0:0:0.00:0.00:0.00:0:0.00:0.00:0.00
CMM1284	38	8032	=:0:0.00:0.00:0.00:0:0:0.00:0.00:0.00:0:0.00:0.00:0.00	A:10:60.00:20.60:60.00:10:0:0.00:0.03:0.00:0:0.00:0.00:0.00	C:21:60.00:19.29:60.00:21:0:0.00:0.04:0.00:0:0.00:0.00:0.00	G:7996:60.00:35.57:60.00:7996:0:0.00:0.02:0.00:0:0.00:0.00:0.00	T:5:60.00:19.40:60.00:5:0:0.00:0.04:0.00:0:0.00:0.00:0.00	N:0:0.00:0.00:0.00:0:0:0.00:0.00:0.00:0:0.00:0.00:0.00
CMM1284	39	8032	=:0:0.00:0.00:0.00:0:0:0.00:0.00:0.00:0:0.00:0.00:0.00	A:9:60.00:15.00:60.00:9:0:0.00:0.04:0.00:0:0.00:0.00:0.00	C:7988:60.00:34.72:60.00:7988:0:0.00:0.02:0.00:0:0.00:0.00:0.00	G:19:60.00:19.63:60.00:19:0:0.00:0.03:0.00:0:0.00:0.00:0.00	T:16:60.00:23.75:60.00:16:0:0.00:0.03:0.00:0:0.00:0.00:0.00	N:0:0.00:0.00:0.00:0:0:0.00:0.00:0.00:0:0.00:0.00:0.00
CMM1284	40	8033	=:0:0.00:0.00:0.00:0:0:0.00:0.00:0.00:0:0.00:0.00:0.00	A:8:60.00:18.25:60.00:8:0:0.00:0.04:0.00:0:0.00:0.00:0.00	C:12:60.00:17.92:60.00:12:0:0.00:0.04:0.00:0:0.00:0.00:0.00	G:6:60.00:15.00:60.00:6:0:0.00:0.05:0.00:0:0.00:0.00:0.00	T:8007:60.00:33.42:60.00:8007:0:0.00:0.02:0.00:0:0.00:0.00:0.00	N:0:0.00:0.00:0.00:0:0:0.00:0.00:0.00:0:0.00:0.00:0.00
CMM1284	41	8032	=:0:0.00:0.00:0.00:0:0:0.00:0.00:0.00:0:0.00:0.00:0.00	A:8:60.00:24.25:60.00:8:0:0.00:0.03:0.00:0:0.00:0.00:0.00	C:7985:60.00:35.27:60.00:7985:0:0.00:0.02:0.00:0:0.00:0.00:0.00	G:25:60.00:19.64:60.00:25:0:0.00:0.04:0.00:0:0.00:0.00:0.00	T:14:60.00:24.79:60.00:14:0:0.00:0.03:0.00:0:0.00:0.00:0.00	N:0:0.00:0.00:0.00:0:0:0.00:0.00:0.00:0:0.00:0.00:0.00
CMM1284	42	8034	=:0:0.00:0.00:0.00:0:0:0.00:0.00:0.00:0:0.00:0.00:0.00	A:6:60.00:15.33:60.00:6:0:0.00:0.05:0.00:0:0.00:0.00:0.00	C:8011:60.00:35.44:60.00:8011:0:0.00:0.02:0.00:0:0.00:0.00:0.00	G:9:60.00:20.00:60.00:9:0:0.00:0.05:0.00:0:0.00:0.00:0.00	T:8:60.00:29.00:60.00:8:0:0.00:0.03:0.00:0:0.00:0.00:0.00	N:0:0.00:0.00:0.00:0:0:0.00:0.00:0.00:0:0.00:0.00:0.00
CMM1284	43	8034	=:0:0.00:0.00:0.00:0:0:0.00:0.00:0.00:0:0.00:0.00:0.00	A:3:60.00:18.33:60.00:3:0:0.00:0.03:0.00:0:0.00:0.00:0.00	C:8014:60.00:36.40:60.00:8014:0:0.00:0.02:0.00:0:0.00:0.00:0.00	G:5:60.00:17.00:60.00:5:0:0.00:0.05:0.00:0:0.00:0.00:0.00	T:12:60.00:30.42:60.00:12:0:0.00:0.02:0.00:0:0.00:0.00:0.00	N:0:0.00:0.00:0.00:0:0:0.00:0.00:0.00:0:0.00:0.00:0.00
CMM1284	44	8034	=:0:0.00:0.00:0.00:0:0:0.00:0.00:0.00:0:0.00:0.00:0.00	A:7:60.00:34.43:60.00:7:0:0.00:0.02:0.00:0:0.00:0.00:0.00	C:32:60.00:19.06:60.00:32:0:0.00:0.03:0.00:0:0.00:0.00:0.00	G:7994:60.00:34.55:60.00:7994:0:0.00:0.02:0.00:0:0.00:0.00:0.00	T:1:60.00:32.00:60.00:1:0:0.00:0.03:0.00:0:0.00:0.00:0.00	N:0:0.00:0.00:0.00:0:0:0.00:0.00:0.00:0:0.00:0.00:0.00
CMM1284	45	8034	=:0:0.00:0.00:0.00:0:0:0.00:0.00:0.00:0:0.00:0.00:0.00	A:11:60.00:21.00:60.00:11:0:0.00:0.04:0.00:0:0.00:0.00:0.00	C:7989:60.00:34.71:60.00:7989:0:0.00:0.02:0.00:0:0.00:0.00:0.00	G:18:60.00:14.39:60.00:18:0:0.00:0.04:0.00:0:0.00:0.00:0.00	T:16:60.00:21.94:60.00:16:0:0.00:0.03:0.00:0:0.00:0.00:0.00	N:0:0.00:0.00:0.00:0:0:0.00:0.00:0.00:0:0.00:0.00:0.00
CMM1284	46	8034	=:0:0.00:0.00:0.00:0:0:0.00:0.00:0.00:0:0.00:0.00:0.00	A:11:60.00:29.27:60.00:11:0:0.00:0.03:0.00:0:0.00:0.00:0.00	C:28:60.00:22.39:60.00:28:0:0.00:0.03:0.00:0:0.00:0.00:0.00	G:7992:60.00:34.88:60.00:7992:0:0.00:0.02:0.00:0:0.00:0.00:0.00	T:3:60.00:19.33:60.00:3:0:0.00:0.03:0.00:0:0.00:0.00:0.00	N:0:0.00:0.00:0.00:0:0:0.00:0.00:0.00:0:0.00:0.00:0.00
CMM1284	47	8035	=:0:0.00:0.00:0.00:0:0:0.00:0.00:0.00:0:0.00:0.00:0.00	A:21:60.00:20.48:60.00:21:0:0.00:0.05:0.00:0:0.00:0.00:0.00	C:19:60.00:24.00:60.00:19:0:0.00:0.04:0.00:0:0.00:0.00:0.00	G:32:60.00:14.97:60.00:32:0:0.00:0.04:0.00:0:0.00:0.00:0.00	T:7963:60.00:31.45:60.00:7963:0:0.00:0.02:0.00:0:0.00:0.00:0.00	N:0:0.00:0.00:0.00:0:0:0.00:0.00:0.00:0:0.00:0.00:0.00
CMM1284	48	8036	=:0:0.00:0.00:0.00:0:0:0.00:0.00:0.00:0:0.00:0.00:0.00	A:6:60.00:30.00:60.00:6:0:0.00:0.03:0.00:0:0.00:0.00:0.00	C:11:60.00:17.36:60.00:11:0:0.00:0.04:0.00:0:0.00:0.00:0.00	G:8017:60.00:36.27:60.00:8017:0:0.00:0.02:0.00:0:0.00:0.00:0.00	T:2:60.00:14.00:60.00:2:0:0.00:0.04:0.00:0:0.00:0.00:0.00	N:0:0.00:0.00:0.00:0:0:0.00:0.00:0.00:0:0.00:0.00:0.00
CMM1284	49	8036	=:0:0.00:0.00:0.00:0:0:0.00:0.00:0.00:0:0.00:0.00:0.00	A:4:60.00:24.25:60.00:4:0:0.00:0.05:0.00:0:0.00:0.00:0.00	C:7997:60.00:34.64:60.00:7997:0:0.00:0.02:0.00:0:0.00:0.00:0.00	G:25:60.00:17.36:60.00:25:0:0.00:0.04:0.00:0:0.00:0.00:0.00	T:10:60.00:27.80:60.00:10:0:0.00:0.02:0.00:0:0.00:0.00:0.00	N:0:0.00:0.00:0.00:0:0:0.00:0.00:0.00:0:0.00:0.00:0.00
CMM1284	50	8037	=:0:0.00:0.00:0.00:0:0:0.00:0.00:0.00:0:0.00:0.00:0.00	A:7:60.00:32.86:60.00:7:0:0.00:0.02:0.00:0:0.00:0.00:0.00	C:31:60.00:19.77:60.00:31:0:0.00:0.04:0.00:0:0.00:0.00:0.00	G:7996:60.00:35.67:60.00:7996:0:0.00:0.02:0.00:0:0.00:0.00:0.00	T:3:60.00:21.00:60.00:3:0:0.00:0.04:0.00:0:0.00:0.00:0.00	N:0:0.00:0.00:0.00:0:0:0.00:0.00:0.00:0:0.00:0.00:0.00
CMM1284	51	8037	=:0:0.00:0.00:0.00:0:0:0.00:0.00:0.00:0:0.00:0.00:0.00	A:8:60.00:21.50:60.00:8:0:0.00:0.05:0.00:0:0.00:0.00:0.00	C:7995:60.00:34.29:60.00:7995:0:0.00:0.02:0.00:0:0.00:0.00:0.00	G:27:60.00:16.00:60.00:27:0:0.00:0.04:0.00:0:0.00:0.00:0.00	T:7:60.00:25.86:60.00:7:0:0.00:0.03:0.00:0:0.00:0.00:0.00	N:0:0.00:0.00:0.00:0:0:0.00:0.00:0.00:0:0.00:0.00:0.00
CMM1284	52	8037	=:0:0.00:0.00:0.00:0:0:0.00:0.00:0.00:0:0.00:0.00:0.00	A:4:60.00:30.25:60.00:4:0:0.00:0.03:0.00:0:0.00:0.00:0.00	C:33:60.00:23.39:60.00:33:0:0.00:0.05:0.00:0:0.00:0.00:0.00	G:7993:60.00:35.20:60.00:7993:0:0.00:0.02:0.00:0:0.00:0.00:0.00	T:7:60.00:19.57:60.00:7:0:0.00:0.04:0.00:0:0.00:0.00:0.00	N:0:0.00:0.00:0.00:0:0:0.00:0.00:0.00:0:0.00:0.00:0.00
CMM1284	53	8037	=:0:0.00:0.00:0.00:0:0:0.00:0.00:0.00:0:0.00:0.00:0.00	A:7988:60.00:32.10:60.00:7988:0:0.00:0.02:0.00:0:0.00:0.00:0.00	C:2:60.00:16.00:60.00:2:0:0.00:0.05:0.00:0:0.00:0.00:0.00	G:34:60.00:19.85:60.00:34:0:0.00:0.04:0.00:0:0.00:0.00:0.00	T:13:60.00:23.00:60.00:13:0:0.00:0.04:0.00:0:0.00:0.00:0.00	N:0:0.00:0.00:0.00:0:0:0.00:0.00:0.00:0:0.00:0.00:0.00
CMM1284	54	8037	=:0:0.00:0.00:0.00:0:0:0.00:0.00:0.00:0:0.00:0.00:0.00	A:10:60.00:27.40:60.00:10:0:0.00:0.03:0.00:0:0.00:0.00:0.00	C:18:60.00:18.22:60.00:18:0:0.00:0.04:0.00:0:0.00:0.00:0.00	G:8006:60.00:35.33:60.00:8006:0:0.00:0.02:0.00:0:0.00:0.00:0.00	T:3:60.00:16.33:60.00:3:0:0.00:0.05:0.00:0:0.00:0.00:0.00	N:0:0.00:0.00:0.00:0:0:0.00:0.00:0.00:0:0.00:0.00:0.00
CMM1284	55	8037	=:0:0.00:0.00:0.00:0:0:0.00:0.00:0.00:0:0.00:0.00:0.00	A:2:60.00:22.50:60.00:2:0:0.00:0.03:0.00:0:0.00:0.00:0.00	C:8014:60.00:34.84:60.00:8014:0:0.00:0.02:0.00:0:0.00:0.00:0.00	G:10:60.00:21.20:60.00:10:0:0.00:0.04:0.00:0:0.00:0.00:0.00	T:11:60.00:24.82:60.00:11:0:0.00:0.03:0.00:0:0.00:0.00:0.00	N:0:0.00:0.00:0.00:0:0:0.00:0.00:0.00:0:0.00:0.00:0.00
CMM1284	56	8037	=:0:0.00:0.00:0.00:0:0:0.00:0.00:0.00:0:0.00:0.00:0.00	A:8023:60.00:34.36:60.00:8023:0:0.00:0.02:0.00:0:0.00:0.00:0.00	C:3:60.00:17.67:60.00:3:0:0.00:0.03:0.00:0:0.00:0.00:0.00	G:7:60.00:31.86:60.00:7:0:0.00:0.04:0.00:0:0.00:0.00:0.00	T:4:60.00:20.50:60.00:4:0:0.00:0.04:0.00:0:0.00:0.00:0.00	N:0:0.00:0.00:0.00:0:0:0.00:0.00:0.00:0:0.00:0.00:0.00
CMM1284	57	8038	=:0:0.00:0.00:0.00:0:0:0.00:0.00:0.00:0:0.00:0.00:0.00	A:8:60.00:27.00:60.00:8:0:0.00:0.03:0.00:0:0.00:0.00:0.00	C:8:60.00:25.25:60.00:8:0:0.00:0.05:0.00:0:0.00:0.00:0.00	G:8016:60.00:36.19:60.00:8016:0:0.00:0.02:0.00:0:0.00:0.00:0.00	T:6:60.00:24.17:60.00:6:0:0.00:0.04:0.00:0:0.00:0.00:0.00	N:0:0.00:0.00:0.00:0:0:0.00:0.00:0.00:0:0.00:0.00:0.00
CMM1284	58	8038	=:0:0.00:0.00:0.00:0:0:0.00:0.00:0.00:0:0.00:0.00:0.00	A:9:60.00:21.56:60.00:9:0:0.00:0.03:0.00:0:0.00:0.00:0.00	C:93:60.00:33.73:60.00:93:0:0.00:0.02:0.00:0:0.00:0.00:0.00	G:16:60.00:17.88:60.00:16:0:0.00:0.04:0.00:0:0.00:0.00:0.00	T:7920:60.00:32.15:60.00:7920:0:0.00:0.02:0.00:0:0.00:0.00:0.00	N:0:0.00:0.00:0.00:0:0:0.00:0.00:0.00:0:0.00:0.00:0.00
CMM1284	59	8039	=:0:0.00:0.00:0.00:0:0:0.00:0.00:0.00:0:0.00:0.00:0.00	A:7:60.00:33.57:60.00:7:0:0.00:0.03:0.00:0:0.00:0.00:0.00	C:17:60.00:17.18:60.00:17:0:0.00:0.04:0.00:0:0.00:0.00:0.00	G:8014:60.00:36.56:60.00:8014:0:0.00:0.02:0.00:0:0.00:0.00:0.00	T:1:60.00:35.00:60.00:1:0:0.00:0.02:0.00:0:0.00:0.00:0.00	N:0:0.00:0.00:0.00:0:0:0.00:0.00:0.00:0:0.00:0.00:0.00
CMM1284	60	8039	=:0:0.00:0.00:0.00:0:0:0.00:0.00:0.00:0:0.00:0.00:0.00	A:0:0.00:0.00:0.00:0:0:0.00:0.00:0.00:0:0.00:0.00:0.00	C:8022:60.00:34.76:60.00:8022:0:0.00:0.02:0.00:0:0.00:0.00:0.00	G:10:60.00:18.50:60.00:10:0:0.00:0.04:0.00:0:0.00:0.00:0.00	T:7:60.00:29.57:60.00:7:0:0.00:0.02:0.00:0:0.00:0.00:0.00	N:0:0.00:0.00:0.00:0:0:0.00:0.00:0.00:0:0.00:0.00:0.00
CMM1284	61	8040	=:0:0.00:0.00:0.00:0:0:0.00:0.00:0.00:0:0.00:0.00:0.00	A:2:60.00:20.50:60.00:2:0:0.00:0.03:0.00:0:0.00:0.00:0.00	C:8027:60.00:35.10:60.00:8027:0:0.00:0.02:0.00:0:0.00:0.00:0.00	G:6:60.00:14.83:60.00:6:0:0.00:0.05:0.00:0:0.00:0.00:0.00	T:5:60.00:29.60:60.00:5:0:0.00:0.03:0.00:0:0.00:0.00:0.00	N:0:0.00:0.00:0.00:0:0:0.00:0.00:0.00:0:0.00:0.00:0.00
CMM1284	62	8040	=:0:0.00:0.00:0.00:0:0:0.00:0.00:0.00:0:0.00:0.00:0.00	A:8026:60.00:34.77:60.00:8026:0:0.00:0.02:0.00:0:0.00:0.00:0.00	C:6:60.00:23.00:60.00:6:0:0.00:0.03:0.00:0:0.00:0.00:0.00	G:4:60.00:38.50:60.00:4:0:0.00:0.02:0.00:0:0.00:0.00:0.00	T:4:60.00:24.00:60.00:4:0:0.00:0.04:0.00:0:0.00:0.00:0.00	N:0:0.00:0.00:0.00:0:0:0.00:0.00:0.00:0:0.00:0.00:0.00
CMM1284	63	8040	=:0:0.00:0.00:0.00:0:0:0.00:0.00:0.00:0:0.00:0.00:0.00	A:3:60.00:33.33:60.00:3:0:0.00:0.03:0.00:0:0.00:0.00:0.00	C:24:60.00:20.12:60.00:24:0:0.00:0.04:0.00:0:0.00:0.00:0.00	G:8010:60.00:35.46:60.00:8010:0:0.00:0.02:0.00:0:0.00:0.00:0.00	T:3:60.00:25.00:60.00:3:0:0.00:0.03:0.00:0:0.00:0.00:0.00	N:0:0.00:0.00:0.00:0:0:0.00:0.00:0.00:0:0.00:0.00:0.00
CMM1284	64	8041	=:0:0.00:0.00:0.00:0:0:0.00:0.00:0.00:0:0.00:0.00:0.00	A:2:60.00:15.50:60.00:2:0:0.00:0.04:0.00:0:0.00:0.00:0.00	C:8015:60.00:34.32:60.00:8015:0:0.00:0.02:0.00:0:0.00:0.00:0.00	G:16:60.00:16.25:60.00:16:0:0.00:0.04:0.00:0:0.00:0.00:0.00	T:8:60.00:27.00:60.00:8:0:0.00:0.04:0.00:0:0.00:0.00:0.00	N:0:0.00:0.00:0.00:0:0:0.00:0.00:0.00:0:0.00:0.00:0.00
CMM1284	65	8042	=:0:0.00:0.00:0.00:0:0:0.00:0.00:0.00:0:0.00:0.00:0.00	A:13:60.00:26.92:60.00:13:0:0.00:0.04:0.00:0:0.00:0.00:0.00	C:34:60.00:21.82:60.00:34:0:0.00:0.04:0.00:0:0.00:0.00:0.00	G:7989:60.00:34.91:60.00:7989:0:0.00:0.02:0.00:0:0.00:0.00:0.00	T:6:60.00:18.00:60.00:6:0:0.00:0.05:0.00:0:0.00:0.00:0.00	N:0:0.00:0.00:0.00:0:0:0.00:0.00:0.00:0:0.00:0.00:0.00
CMM1284	66	8042	=:0:0.00:0.00:0.00:0:0:0.00:0.00:0.00:0:0.00:0.00:0.00	A:3:60.00:12.00:60.00:3:0:0.00:0.04:0.00:0:0.00:0.00:0.00	C:8028:60.00:34.39:60.00:8028:0:0.00:0.02:0.00:0:0.00:0.00:0.00	G:5:60.00:9.40:60.00:5:0:0.00:0.02:0.00:0:0.00:0.00:0.00	T:6:60.00:28.50:60.00:6:0:0.00:0.03:0.00:0:0.00:0.00:0.00	N:0:0.00:0.00:0.00:0:0:0.00:0.00:0.00:0:0.00:0.00:0.00
CMM1284	67	8042	=:0:0.00:0.00:0.00:0:0:0.00:0.00:0.00:0:0.00:0.00:0.00	A:8033:60.00:34.98:60.00:8033:0:0.00:0.02:0.00:0:0.00:0.00:0.00	C:2:60.00:24.00:60.00:2:0:0.00:0.04:0.00:0:0.00:0.00:0.00	G:5:60.00:28.40:60.00:5:0:0.00:0.03:0.00:0:0.00:0.00:0.00	T:2:60.00:20.00:60.00:2:0:0.00:0.01:0.00:0:0.00:0.00:0.00	N:0:0.00:0.00:0.00:0:0:0.00:0.00:0.00:0:0.00:0.00:0.00
CMM1284	68	8043	=:0:0.00:0.00:0.00:0:0:0.00:0.00:0.00:0:0.00:0.00:0.00	A:8:60.00:15.38:60.00:8:0:0.00:0.03:0.00:0:0.00:0.00:0.00	C:14:60.00:13.93:60.00:14:0:0.00:0.03:0.00:0:0.00:0.00:0.00	G:7:60.00:14.29:60.00:7:0:0.00:0.04:0.00:0:0.00:0.00:0.00	T:8014:60.00:32.98:60.00:8014:0:0.00:0.02:0.00:0:0.00:0.00:0.00	N:0:0.00:0.00:0.00:0:0:0.00:0.00:0.00:0:0.00:0.00:0.00
CMM1284	69	8043	=:0:0.00:0.00:0.00:0:0:0.00:0.00:0.00:0:0.00:0.00:0.00	A:5:60.00:25.60:60.00:5:0:0.00:0.02:0.00:0:0.00:0.00:0.00	C:8025:60.00:35.11:60.00:8025:0:0.00:0.02:0.00:0:0.00:0.00:0.00	G:9:60.00:16.78:60.00:9:0:0.00:0.04:0.00:0:0.00:0.00:0.00	T:4:60.00:30.00:60.00:4:0:0.00:0.02:0.00:0:0.00:0.00:0.00	N:0:0.00:0.00:0.00:0:0:0.00:0.00:0.00:0:0.00:0.00:0.00
CMM1284	70	8043	=:0:0.00:0.00:0.00:0:0:0.00:0.00:0.00:0:0.00:0.00:0.00	A:6:60.00:33.83:60.00:6:0:0.00:0.02:0.00:0:0.00:0.00:0.00	C:10:60.00:22.10:60.00:10:0:0.00:0.04:0.00:0:0.00:0.00:0.00	G:8025:60.00:35.71:60.00:8025:0:0.00:0.02:0.00:0:0.00:0.00:0.00	T:2:60.00:19.50:60.00:2:0:0.00:0.03:0.00:0:0.00:0.00:0.00	N:0:0.00:0.00:0.00:0:0:0.00:0.00:0.00:0:0.00:0.00:0.00
CMM1284	71	8043	=:0:0.00:0.00:0.00:0:0:0.00:0.00:0.00:0:0.00:0.00:0.00	A:15:60.00:24.87:60.00:15:0:0.00:0.03:0.00:0:0.00:0.00:0.00	C:55:60.00:19.69:60.00:55:0:0.00:0.04:0.00:0:0.00:0.00:0.00	G:7961:60.00:33.06:60.00:7961:0:0.00:0.02:0.00:0:0.00:0.00:0.00	T:12:60.00:15.92:60.00:12:0:0.00:0.05:0.00:0:0.00:0.00:0.00	N:0:0.00:0.00:0.00:0:0:0.00:0.00:0.00:0:0.00:0.00:0.00
CMM1284	72	8043	=:0:0.00:0.00:0.00:0:0:0.00:0.00:0.00:0:0.00:0.00:0.00	A:8:60.00:20.25:60.00:8:0:0.00:0.04:0.00:0:0.00:0.00:0.00	C:7995:60.00:33.73:60.00:7995:0:0.00:0.02:0.00:0:0.00:0.00:0.00	G:25:60.00:21.52:60.00:25:0:0.00:0.04:0.00:0:0.00:0.00:0.00	T:15:60.00:23.60:60.00:15:0:0.00:0.03:0.00:0:0.00:0.00:0.00	N:0:0.00:0.00:0.00:0:0:0.00:0.00:0.00:0:0.00:0.00:0.00
CMM1284	73	8044	=:0:0.00:0.00:0.00:0:0:0.00:0.00:0.00:0:0.00:0.00:0.00	A:8019:60.00:33.60:60.00:8019:0:0.00:0.02:0.00:0:0.00:0.00:0.00	C:4:60.00:20.00:60.00:4:0:0.00:0.03:0.00:0:0.00:0.00:0.00	G:5:60.00:22.40:60.00:5:0:0.00:0.06:0.00:0:0.00:0.00:0.00	T:16:60.00:19.19:60.00:16:0:0.00:0.04:0.00:0:0.00:0.00:0.00	N:0:0.00:0.00:0.00:0:0:0.00:0.00:0.00:0:0.00:0.00:0.00
CMM1284	74	8045	=:0:0.00:0.00:0.00:0:0:0.00:0.00:0.00:0:0.00:0.00:0.00	A:4:60.00:18.50:60.00:4:0:0.00:0.05:0.00:0:0.00:0.00:0.00	C:5:60.00:29.40:60.00:5:0:0.00:0.04:0.00:0:0.00:0.00:0.00	G:4:60.00:20.00:60.00:4:0:0.00:0.05:0.00:0:0.00:0.00:0.00	T:8032:60.00:33.27:60.00:8032:0:0.00:0.02:0.00:0:0.00:0.00:0.00	N:0:0.00:0.00:0.00:0:0:0.00:0.00:0.00:0:0.00:0.00:0.00
CMM1284	75	8045	=:0:0.00:0.00:0.00:0:0:0.00:0.00:0.00:0:0.00:0.00:0.00	A:3:60.00:20.33:60.00:3:0:0.00:0.05:0.00:0:0.00:0.00:0.00	C:8021:60.00:33.52:60.00:8021:0:0.00:0.02:0.00:0:0.00:0.00:0.00	G:15:60.00:21.27:60.00:15:0:0.00:0.04:0.00:0:0.00:0.00:0.00	T:6:60.00:24.00:60.00:6:0:0.00:0.03:0.00:0:0.00:0.00:0.00	N:0:0.00:0.00:0.00:0:0:0.00:0.00:0.00:0:0.00:0.00:0.00
CMM1284	76	8045	=:0:0.00:0.00:0.00:0:0:0.00:0.00:0.00:0:0.00:0.00:0.00	A:8026:60.00:34.51:60.00:8026:0:0.00:0.02:0.00:0:0.00:0.00:0.00	C:2:60.00:10.00:60.00:2:0:0.00:0.06:0.00:0:0.00:0.00:0.00	G:8:60.00:36.50:60.00:8:0:0.00:0.02:0.00:0:0.00:0.00:0.00	T:9:60.00:21.11:60.00:9:0:0.00:0.05:0.00:0:0.00:0.00:0.00	N:0:0.00:0.00:0.00:0:0:0.00:0.00:0.00:0:0.00:0.00:0.00
CMM1284	77	8045	=:0:0.00:0.00:0.00:0:0:0.00:0.00:0.00:0:0.00:0.00:0.00	A:11:60.00:17.91:60.00:11:0:0.00:0.04:0.00:0:0.00:0.00:0.00	C:49:60.00:21.00:60.00:49:0:0.00:0.04:0.00:0:0.00:0.00:0.00	G:7979:60.00:34.93:60.00:7979:0:0.00:0.02:0.00:0:0.00:0.00:0.00	T:6:60.00:24.67:60.00:6:0:0.00:0.04:0.00:0:0.00:0.00:0.00	N:0:0.00:0.00:0.00:0:0:0.00:0.00:0.00:0:0.00:0.00:0.00
CMM1284	78	8045	=:0:0.00:0.00:0.00:0:0:0.00:0.00:0.00:0:0.00:0.00:0.00	A:11:60.00:15.82:60.00:11:0:0.00:0.04:0.00:0:0.00:0.00:0.00	C:7991:60.00:34.27:60.00:7991:0:0.00:0.02:0.00:0:0.00:0.00:0.00	G:20:60.00:21.85:60.00:20:0:0.00:0.04:0.00:0:0.00:0.00:0.00	T:23:60.00:26.26:60.00:23:0:0.00:0.03:0.00:0:0.00:0.00:0.00	N:0:0.00:0.00:0.00:0:0:0.00:0.00:0.00:0:0.00:0.00:0.00
CMM1284	79	8045	=:0:0.00:0.00:0.00:0:0:0.00:0.00:0.00:0:0.00:0.00:0.00	A:3:60.00:28.00:60.00:3:0:0.00:0.04:0.00:0:0.00:0.00:0.00	C:8035:60.00:34.97:60.00:8035:0:0.00:0.02:0.00:0:0.00:0.00:0.00	G:4:60.00:14.50:60.00:4:0:0.00:0.04:0.00:0:0.00:0.00:0.00	T:3:60.00:27.33:60.00:3:0:0.00:0.02:0.00:0:0.00:0.00:0.00	N:0:0.00:0.00:0.00:0:0:0.00:0.00:0.00:0:0.00:0.00:0.00
CMM1284	80	8045	=:0:0.00:0.00:0.00:0:0:0.00:0.00:0.00:0:0.00:0.00:0.00	A:8032:60.00:34.78:60.00:8032:0:0.00:0.02:0.00:0:0.00:0.00:0.00	C:1:60.00:17.00:60.00:1:0:0.00:0.03:0.00:0:0.00:0.00:0.00	G:7:60.00:14.57:60.00:7:0:0.00:0.03:0.00:0:0.00:0.00:0.00	T:5:60.00:26.40:60.00:5:0:0.00:0.03:0.00:0:0.00:0.00:0.00	N:0:0.00:0.00:0.00:0:0:0.00:0.00:0.00:0:0.00:0.00:0.00
CMM1284	81	8045	=:0:0.00:0.00:0.00:0:0:0.00:0.00:0.00:0:0.00:0.00:0.00	A:3:60.00:14.33:60.00:3:0:0.00:0.04:0.00:0:0.00:0.00:0.00	C:8:60.00:17.25:60.00:8:0:0.00:0.05:0.00:0:0.00:0.00:0.00	G:8034:60.00:35.96:60.00:8034:0:0.00:0.02:0.00:0:0.00:0.00:0.00	T:0:0.00:0.00:0.00:0:0:0.00:0.00:0.00:0:0.00:0.00:0.00	N:0:0.00:0.00:0.00:0:0:0.00:0.00:0.00:0:0.00:0.00:0.00
CMM1284	82	8045	=:0:0.00:0.00:0.00:0:0:0.00:0.00:0.00:0:0.00:0.00:0.00	A:9:60.00:23.56:60.00:9:0:0.00:0.04:0.00:0:0.00:0.00:0.00	C:31:60.00:20.29:60.00:31:0:0.00:0.04:0.00:0:0.00:0.00:0.00	G:8001:60.00:33.71:60.00:8001:0:0.00:0.02:0.00:0:0.00:0.00:0.00	T:4:60.00:26.25:60.00:4:0:0.00:0.03:0.00:0:0.00:0.00:0.00	N:0:0.00:0.00:0.00:0:0:0.00:0.00:0.00:0:0.00:0.00:0.00
CMM1284	83	8045	=:0:0.00:0.00:0.00:0:0:0.00:0.00:0.00:0:0.00:0.00:0.00	A:7973:60.00:31.51:60.00:7973:0:0.00:0.02:0.00:0:0.00:0.00:0.00	C:3:60.00:8.00:60.00:3:0:0.00:0.05:0.00:0:0.00:0.00:0.00	G:61:60.00:20.51:60.00:61:0:0.00:0.03:0.00:0:0.00:0.00:0.00	T:8:60.00:18.88:60.00:8:0:0.00:0.03:0.00:0:0.00:0.00:0.00	N:0:0.00:0.00:0.00:0:0:0.00:0.00:0.00:0:0.00:0.00:0.00
CMM1284	84	8045	=:0:0.00:0.00:0.00:0:0:0.00:0.00:0.00:0:0.00:0.00:0.00	A:9:60.00:16.56:60.00:9:0:0.00:0.04:0.00:0:0.00:0.00:0.00	C:23:60.00:17.61:60.00:23:0:0.00:0.04:0.00:0:0.00:0.00:0.00	G:8011:60.00:34.86:60.00:8011:0:0.00:0.02:0.00:0:0.00:0.00:0.00	T:2:60.00:30.50:60.00:2:0:0.00:0.04:0.00:0:0.00:0.00:0.00	N:0:0.00:0.00:0.00:0:0:0.00:0.00:0.00:0:0.00:0.00:0.00
CMM1284	85	8045	=:0:0.00:0.00:0.00:0:0:0.00:0.00:0.00:0:0.00:0.00:0.00	A:7976:60.00:31.23:60.00:7976:0:0.00:0.02:0.00:0:0.00:0.00:0.00	C:16:60.00:18.44:60.00:16:0:0.00:0.04:0.00:0:0.00:0.00:0.00	G:35:60.00:20.43:60.00:35:0:0.00:0.04:0.00:0:0.00:0.00:0.00	T:18:60.00:18.06:60.00:18:0:0.00:0.04:0.00:0:0.00:0.00:0.00	N:0:0.00:0.00:0.00:0:0:0.00:0.00:0.00:0:0.00:0.00:0.00
CMM1284	86	8045	=:0:0.00:0.00:0.00:0:0:0.00:0.00:0.00:0:0.00:0.00:0.00	A:5:60.00:16.20:60.00:5:0:0.00:0.04:0.00:0:0.00:0.00:0.00	C:8016:60.00:33.80:60.00:8016:0:0.00:0.02:0.00:0:0.00:0.00:0.00	G:18:60.00:16.83:60.00:18:0:0.00:0.04:0.00:0:0.00:0.00:0.00	T:6:60.00:25.33:60.00:6:0:0.00:0.04:0.00:0:0.00:0.00:0.00	N:0:0.00:0.00:0.00:0:0:0.00:0.00:0.00:0:0.00:0.00:0.00
CMM1284	87	8046	=:0:0.00:0.00:0.00:0:0:0.00:0.00:0.00:0:0.00:0.00:0.00	A:11:60.00:28.18:60.00:11:0:0.00:0.03:0.00:0:0.00:0.00:0.00	C:54:60.00:19.26:60.00:54:0:0.00:0.04:0.00:0:0.00:0.00:0.00	G:7974:60.00:34.54:60.00:7974:0:0.00:0.02:0.00:0:0.00:0.00:0.00	T:7:60.00:22.57:60.00:7:0:0.00:0.04:0.00:0:0.00:0.00:0.00	N:0:0.00:0.00:0.00:0:0:0.00:0.00:0.00:0:0.00:0.00:0.00
CMM1284	88	8046	=:0:0.00:0.00:0.00:0:0:0.00:0.00:0.00:0:0.00:0.00:0.00	A:6:60.00:8.83:60.00:6:0:0.00:0.03:0.00:0:0.00:0.00:0.00	C:8013:60.00:33.33:60.00:8013:0:0.00:0.02:0.00:0:0.00:0.00:0.00	G:12:60.00:18.00:60.00:12:0:0.00:0.04:0.00:0:0.00:0.00:0.00	T:15:60.00:22.47:60.00:15:0:0.00:0.04:0.00:0:0.00:0.00:0.00	N:0:0.00:0.00:0.00:0:0:0.00:0.00:0.00:0:0.00:0.00:0.00
CMM1284	89	8047	=:0:0.00:0.00:0.00:0:0:0.00:0.00:0.00:0:0.00:0.00:0.00	A:4:60.00:14.25:60.00:4:0:0.00:0.05:0.00:0:0.00:0.00:0.00	C:8:60.00:19.62:60.00:8:0:0.00:0.03:0.00:0:0.00:0.00:0.00	G:0:0.00:0.00:0.00:0:0:0.00:0.00:0.00:0:0.00:0.00:0.00	T:8035:60.00:33.31:60.00:8035:0:0.00:0.02:0.00:0:0.00:0.00:0.00	N:0:0.00:0.00:0.00:0:0:0.00:0.00:0.00:0:0.00:0.00:0.00
CMM1284	90	8047	=:0:0.00:0.00:0.00:0:0:0.00:0.00:0.00:0:0.00:0.00:0.00	A:2:60.00:36.00:60.00:2:0:0.00:0.01:0.00:0:0.00:0.00:0.00	C:8028:60.00:34.89:60.00:8028:0:0.00:0.02:0.00:0:0.00:0.00:0.00	G:11:60.00:18.00:60.00:11:0:0.00:0.05:0.00:0:0.00:0.00:0.00	T:6:60.00:26.17:60.00:6:0:0.00:0.03:0.00:0:0.00:0.00:0.00	N:0:0.00:0.00:0.00:0:0:0.00:0.00:0.00:0:0.00:0.00:0.00
CMM1284	91	8047	=:0:0.00:0.00:0.00:0:0:0.00:0.00:0.00:0:0.00:0.00:0.00	A:10:60.00:23.00:60.00:10:0:0.00:0.03:0.00:0:0.00:0.00:0.00	C:49:60.00:18.59:60.00:49:0:0.00:0.03:0.00:0:0.00:0.00:0.00	G:7983:60.00:33.67:60.00:7983:0:0.00:0.02:0.00:0:0.00:0.00:0.00	T:5:60.00:21.80:60.00:5:0:0.00:0.04:0.00:0:0.00:0.00:0.00	N:0:0.00:0.00:0.00:0:0:0.00:0.00:0.00:0:0.00:0.00:0.00
CMM1284	92	8047	=:0:0.00:0.00:0.00:0:0:0.00:0.00:0.00:0:0.00:0.00:0.00	A:12:60.00:18.75:60.00:12:0:0.00:0.04:0.00:0:0.00:0.00:0.00	C:7990:60.00:33.08:60.00:7990:0:0.00:0.02:0.00:0:0.00:0.00:0.00	G:24:60.00:15.17:60.00:24:0:0.00:0.04:0.00:0:0.00:0.00:0.00	T:21:60.00:17.90:60.00:21:0:0.00:0.04:0.00:0:0.00:0.00:0.00	N:0:0.00:0.00:0.00:0:0:0.00:0.00:0.00:0:0.00:0.00:0.00
CMM1284	93	8048	=:0:0.00:0.00:0.00:0:0:0.00:0.00:0.00:0:0.00:0.00:0.00	A:5:60.00:31.60:60.00:5:0:0.00:0.02:0.00:0:0.00:0.00:0.00	C:26:60.00:21.08:60.00:26:0:0.00:0.04:0.00:0:0.00:0.00:0.00	G:8011:60.00:34.70:60.00:8011:0:0.00:0.02:0.00:0:0.00:0.00:0.00	T:6:60.00:21.17:60.00:6:0:0.00:0.03:0.00:0:0.00:0.00:0.00	N:0:0.00:0.00:0.00:0:0:0.00:0.00:0.00:0:0.00:0.00:0.00
CMM1284	94	8049	=:0:0.00:0.00:0.00:0:0:0.00:0.00:0.00:0:0.00:0.00:0.00	A:9:60.00:24.89:60.00:9:0:0.00:0.04:0.00:0:0.00:0.00:0.00	C:30:60.00:20.33:60.00:30:0:0.00:0.04:0.00:0:0.00:0.00:0.00	G:8005:60.00:34.26:60.00:8005:0:0.00:0.02:0.00:0:0.00:0.00:0.00	T:5:60.00:23.00:60.00:5:0:0.00:0.05:0.00:0:0.00:0.00:0.00	N:0:0.00:0.00:0.00:0:0:0.00:0.00:0.00:0:0.00:0.00:0.00
CMM1284	95	8049	=:0:0.00:0.00:0.00:0:0:0.00:0.00:0.00:0:0.00:0.00:0.00	A:7933:60.00:29.50:60.00:7933:0:0.00:0.01:0.00:0:0.00:0.00:0.00	C:13:60.00:17.54:60.00:13:0:0.00:0.04:0.00:0:0.00:0.00:0.00	G:82:60.00:19.13:60.00:82:0:0.00:0.03:0.00:0:0.00:0.00:0.00	T:21:60.00:22.19:60.00:21:0:0.00:0.04:0.00:0:0.00:0.00:0.00	N:0:0.00:0.00:0.00:0:0:0.00:0.00:0.00:0:0.00:0.00:0.00
CMM1284	96	8049	=:0:0.00:0.00:0.00:0:0:0.00:0.00:0.00:0:0.00:0.00:0.00	A:15:60.00:23.87:60.00:15:0:0.00:0.04:0.00:0:0.00:0.00:0.00	C:36:60.00:21.56:60.00:36:0:0.00:0.04:0.00:0:0.00:0.00:0.00	G:7995:60.00:34.27:60.00:7995:0:0.00:0.02:0.00:0:0.00:0.00:0.00	T:3:60.00:17.00:60.00:3:0:0.00:0.03:0.00:0:0.00:0.00:0.00	N:0:0.00:0.00:0.00:0:0:0.00:0.00:0.00:0:0.00:0.00:0.00
CMM1284	97	8049	=:0:0.00:0.00:0.00:0:0:0.00:0.00:0.00:0:0.00:0.00:0.00	A:4:60.00:21.50:60.00:4:0:0.00:0.04:0.00:0:0.00:0.00:0.00	C:8019:60.00:33.10:60.00:8019:0:0.00:0.02:0.00:0:0.00:0.00:0.00	G:21:60.00:16.71:60.00:21:0:0.00:0.04:0.00:0:0.00:0.00:0.00	T:5:60.00:22.20:60.00:5:0:0.00:0.05:0.00:0:0.00:0.00:0.00	N:0:0.00:0.00:0.00:0:0:0.00:0.00:0.00:0:0.00:0.00:0.00
CMM1284	98	8049	=:0:0.00:0.00:0.00:0:0:0.00:0.00:0.00:0:0.00:0.00:0.00	A:10:60.00:12.70:60.00:10:0:0.00:0.04:0.00:0:0.00:0.00:0.00	C:10:60.00:12.00:60.00:10:0:0.00:0.05:0.00:0:0.00:0.00:0.00	G:2:60.00:20.50:60.00:2:0:0.00:0.05:0.00:0:0.00:0.00:0.00	T:8027:60.00:33.02:60.00:8027:0:0.00:0.02:0.00:0:0.00:0.00:0.00	N:0:0.00:0.00:0.00:0:0:0.00:0.00:0.00:0:0.00:0.00:0.00
CMM1284	99	8049	=:0:0.00:0.00:0.00:0:0:0.00:0.00:0.00:0:0.00:0.00:0.00	A:2:60.00:14.50:60.00:2:0:0.00:0.05:0.00:0:0.00:0.00:0.00	C:8032:60.00:34.59:60.00:8032:0:0.00:0.02:0.00:0:0.00:0.00:0.00	G:11:60.00:23.73:60.00:11:0:0.00:0.04:0.00:0:0.00:0.00:0.00	T:4:60.00:13.75:60.00:4:0:0.00:0.05:0.00:0:0.00:0.00:0.00	N:0:0.00:0.00:0.00:0:0:0.00:0.00:0.00:0:0.00:0.00:0.00
CMM1284	100	8049	=:0:0.00:0.00:0.00:0:0:0.00:0.00:0.00:0:0.00:0.00:0.00	A:5:60.00:10.80:60.00:5:0:0.00:0.04:0.00:0:0.00:0.00:0.00	C:12:60.00:17.33:60.00:12:0:0.00:0.04:0.00:0:0.00:0.00:0.00	G:1:60.00:36.00:60.00:1:0:0.00:0.02:0.00:0:0.00:0.00:0.00	T:8031:60.00:33.36:60.00:8031:0:0.00:0.02:0.00:0:0.00:0.00:0.00	N:0:0.00:0.00:0.00:0:0:0.00:0.00:0.00:0:0.00:0.00:0.00
CMM1284	101	8049	=:0:0.00:0.00:0.00:0:0:0.00:0.00:0.00:0:0.00:0.00:0.00	A:5:60.00:21.80:60.00:5:0:0.00:0.04:0.00:0:0.00:0.00:0.00	C:8006:60.00:34.00:60.00:8006:0:0.00:0.02:0.00:0:0.00:0.00:0.00	G:21:60.00:17.19:60.00:21:0:0.00:0.04:0.00:0:0.00:0.00:0.00	T:17:60.00:24.12:60.00:17:0:0.00:0.02:0.00:0:0.00:0.00:0.00	N:0:0.00:0.00:0.00:0:0:0.00:0.00:0.00:0:0.00:0.00:0.00
CMM1284	102	8048	=:0:0.00:0.00:0.00:0:0:0.00:0.00:0.00:0:0.00:0.00:0.00	A:10:60.00:25.30:60.00:10:0:0.00:0.04:0.00:0:0.00:0.00:0.00	C:20:60.00:22.15:60.00:20:0:0.00:0.04:0.00:0:0.00:0.00:0.00	G:8013:60.00:35.53:60.00:8013:0:0.00:0.02:0.00:0:0.00:0.00:0.00	T:5:60.00:21.80:60.00:5:0:0.00:0.04:0.00:0:0.00:0.00:0.00	N:0:0.00:0.00:0.00:0:0:0.00:0.00:0.00:0:0.00:0.00:0.00
CMM1284	103	8049	=:0:0.00:0.00:0.00:0:0:0.00:0.00:0.00:0:0.00:0.00:0.00	A:10:60.00:22.90:60.00:10:0:0.00:0.03:0.00:0:0.00:0.00:0.00	C:35:60.00:20.97:60.00:35:0:0.00:0.04:0.00:0:0.00:0.00:0.00	G:7994:60.00:34.12:60.00:7994:0:0.00:0.02:0.00:0:0.00:0.00:0.00	T:10:60.00:18.90:60.00:10:0:0.00:0.05:0.00:0:0.00:0.00:0.00	N:0:0.00:0.00:0.00:0:0:0.00:0.00:0.00:0:0.00:0.00:0.00
CMM1284	104	8049	=:0:0.00:0.00:0.00:0:0:0.00:0.00:0.00:0:0.00:0.00:0.00	A:25:60.00:26.64:60.00:25:0:0.00:0.04:0.00:0:0.00:0.00:0.00	C:62:60.00:23.37:60.00:62:0:0.00:0.04:0.00:0:0.00:0.00:0.00	G:7942:60.00:32.78:60.00:7942:0:0.00:0.01:0.00:0:0.00:0.00:0.00	T:20:60.00:19.10:60.00:20:0:0.00:0.05:0.00:0:0.00:0.00:0.00	N:0:0.00:0.00:0.00:0:0:0.00:0.00:0.00:0:0.00:0.00:0.00
CMM1284	105	8049	=:0:0.00:0.00:0.00:0:0:0.00:0.00:0.00:0:0.00:0.00:0.00	A:6:60.00:10.17:60.00:6:0:0.00:0.05:0.00:0:0.00:0.00:0.00	C:8015:60.00:33.32:60.00:8015:0:0.00:0.02:0.00:0:0.00:0.00:0.00	G:19:60.00:20.37:60.00:19:0:0.00:0.04:0.00:0:0.00:0.00:0.00	T:9:60.00:24.00:60.00:9:0:0.00:0.03:0.00:0:0.00:0.00:0.00	N:0:0.00:0.00:0.00:0:0:0.00:0.00:0.00:0:0.00:0.00:0.00
CMM1284	106	8049	=:0:0.00:0.00:0.00:0:0:0.00:0.00:0.00:0:0.00:0.00:0.00	A:8031:60.00:34.22:60.00:8031:0:0.00:0.02:0.00:0:0.00:0.00:0.00	C:3:60.00:13.33:60.00:3:0:0.00:0.05:0.00:0:0.00:0.00:0.00	G:6:60.00:26.67:60.00:6:0:0.00:0.04:0.00:0:0.00:0.00:0.00	T:9:60.00:18.89:60.00:9:0:0.00:0.04:0.00:0:0.00:0.00:0.00	N:0:0.00:0.00:0.00:0:0:0.00:0.00:0.00:0:0.00:0.00:0.00
CMM1284	107	8050	=:0:0.00:0.00:0.00:0:0:0.00:0.00:0.00:0:0.00:0.00:0.00	A:17:60.00:13.47:60.00:17:0:0.00:0.04:0.00:0:0.00:0.00:0.00	C:27:60.00:15.44:60.00:27:0:0.00:0.04:0.00:0:0.00:0.00:0.00	G:8:60.00:19.25:60.00:8:0:0.00:0.04:0.00:0:0.00:0.00:0.00	T:7998:60.00:32.32:60.00:7997:1:0.00:0.02:0.00:0:0.00:0.00:0.00	N:0:0.00:0.00:0.00:0:0:0.00:0.00:0.00:0:0.00:0.00:0.00
CMM1284	108	8049	=:0:0.00:0.00:0.00:0:0:0.00:0.00:0.00:0:0.00:0.00:0.00	A:12:60.00:19.42:60.00:12:0:0.00:0.04:0.00:0:0.00:0.00:0.00	C:7972:60.00:32.80:60.00:7971:1:0.00:0.01:0.00:0:0.00:0.00:0.00	G:41:60.00:18.59:60.00:41:0:0.00:0.04:0.00:0:0.00:0.00:0.00	T:24:60.00:19.62:60.00:24:0:0.00:0.04:0.00:0:0.00:0.00:0.00	N:0:0.00:0.00:0.00:0:0:0.00:0.00:0.00:0:0.00:0.00:0.00
CMM1284	109	8050	=:0:0.00:0.00:0.00:0:0:0.00:0.00:0.00:0:0.00:0.00:0.00	A:8:60.00:24.12:60.00:8:0:0.00:0.04:0.00:0:0.00:0.00:0.00	C:8000:60.00:33.76:60.00:7999:1:0.00:0.02:0.00:0:0.00:0.00:0.00	G:30:60.00:18.60:60.00:30:0:0.00:0.04:0.00:0:0.00:0.00:0.00	T:12:60.00:27.58:60.00:12:0:0.00:0.03:0.00:0:0.00:0.00:0.00	N:0:0.00:0.00:0.00:0:0:0.00:0.00:0.00:0:0.00:0.00:0.00
CMM1284	110	8050	=:0:0.00:0.00:0.00:0:0:0.00:0.00:0.00:0:0.00:0.00:0.00	A:7936:60.00:32.95:60.00:7935:1:0.00:0.02:0.00:0:0.00:0.00:0.00	C:26:60.00:15.58:60.00:26:0:0.00:0.04:0.00:0:0.00:0.00:0.00	G:81:60.00:31.00:60.00:81:0:0.00:0.02:0.00:0:0.00:0.00:0.00	T:7:60.00:24.00:60.00:7:0:0.00:0.05:0.00:0:0.00:0.00:0.00	N:0:0.00:0.00:0.00:0:0:0.00:0.00:0.00:0:0.00:0.00:0.00
CMM1284	111	8051	=:0:0.00:0.00:0.00:0:0:0.00:0.00:0.00:0:0.00:0.00:0.00	A:11:60.00:22.64:60.00:11:0:0.00:0.05:0.00:0:0.00:0.00:0.00	C:8003:60.00:33.43:60.00:8001:2:0.00:0.02:0.00:0:0.00:0.00:0.00	G:29:60.00:22.10:60.00:29:0:0.00:0.04:0.00:0:0.00:0.00:0.00	T:8:60.00:22.38:60.00:8:0:0.00:0.03:0.00:0:0.00:0.00:0.00	N:0:0.00:0.00:0.00:0:0:0.00:0.00:0.00:0:0.00:0.00:0.00
CMM1284	112	8051	=:0:0.00:0.00:0.00:0:0:0.00:0.00:0.00:0:0.00:0.00:0.00	A:17:60.00:22.47:60.00:17:0:0.00:0.04:0.00:0:0.00:0.00:0.00	C:11:60.00:26.18:60.00:11:0:0.00:0.03:0.00:0:0.00:0.00:0.00	G:7:60.00:17.57:60.00:7:0:0.00:0.04:0.00:0:0.00:0.00:0.00	T:8016:60.00:32.36:60.00:8014:2:0.00:0.02:0.00:0:0.00:0.00:0.00	N:0:0.00:0.00:0.00:0:0:0.00:0.00:0.00:0:0.00:0.00:0.00
CMM1284	113	8051	=:0:0.00:0.00:0.00:0:0:0.00:0.00:0.00:0:0.00:0.00:0.00	A:5:60.00:31.20:60.00:5:0:0.00:0.02:0.00:0:0.00:0.00:0.00	C:16:60.00:20.06:60.00:16:0:0.00:0.04:0.00:0:0.00:0.00:0.00	G:8021:60.00:35.20:60.00:8019:2:0.00:0.02:0.00:0:0.00:0.00:0.00	T:9:60.00:19.67:60.00:9:0:0.00:0.04:0.00:0:0.00:0.00:0.00	N:0:0.00:0.00:0.00:0:0:0.00:0.00:0.00:0:0.00:0.00:0.00
CMM1284	114	8052	=:0:0.00:0.00:0.00:0:0:0.00:0.00:0.00:0:0.00:0.00:0.00	A:12:60.00:20.33:60.00:12:0:0.00:0.03:0.00:0:0.00:0.00:0.00	C:38:60.00:19.55:60.00:38:0:0.00:0.03:0.00:0:0.00:0.00:0.00	G:7988:60.00:32.90:60.00:7986:2:0.00:0.02:0.00:0:0.00:0.00:0.00	T:14:60.00:22.86:60.00:14:0:0.00:0.04:0.00:0:0.00:0.00:0.00	N:0:0.00:0.00:0.00:0:0:0.00:0.00:0.00:0:0.00:0.00:0.00
CMM1284	115	8052	=:0:0.00:0.00:0.00:0:0:0.00:0.00:0.00:0:0.00:0.00:0.00	A:7883:60.00:27.31:60.00:7881:2:0.00:0.01:0.00:0:0.00:0.00:0.00	C:76:60.00:20.33:60.00:76:0:0.00:0.03:0.00:0:0.00:0.00:0.00	G:46:60.00:22.26:60.00:46:0:0.00:0.03:0.00:0:0.00:0.00:0.00	T:47:60.00:20.23:60.00:47:0:0.00:0.04:0.00:0:0.00:0.00:0.00	N:0:0.00:0.00:0.00:0:0:0.00:0.00:0.00:0:0.00:0.00:0.00
CMM1284	116	8053	=:0:0.00:0.00:0.00:0:0:0.00:0.00:0.00:0:0.00:0.00:0.00	A:18:60.00:16.33:60.00:18:0:0.00:0.04:0.00:0:0.00:0.00:0.00	C:7998:60.00:32.47:60.00:7995:3:0.00:0.02:0.00:0:0.00:0.00:0.00	G:18:60.00:25.06:60.00:18:0:0.00:0.03:0.00:0:0.00:0.00:0.00	T:19:60.00:25.11:60.00:19:0:0.00:0.04:0.00:0:0.00:0.00:0.00	N:0:0.00:0.00:0.00:0:0:0.00:0.00:0.00:0:0.00:0.00:0.00
CMM1284	117	8054	=:0:0.00:0.00:0.00:0:0:0.00:0.00:0.00:0:0.00:0.00:0.00	A:5:60.00:21.00:60.00:5:0:0.00:0.05:0.00:0:0.00:0.00:0.00	C:8024:60.00:34.04:60.00:8021:3:0.00:0.02:0.00:0:0.00:0.00:0.00	G:14:60.00:18.71:60.00:14:0:0.00:0.04:0.00:0:0.00:0.00:0.00	T:11:60.00:26.27:60.00:11:0:0.00:0.03:0.00:0:0.00:0.00:0.00	N:0:0.00:0.00:0.00:0:0:0.00:0.00:0.00:0:0.00:0.00:0.00
CMM1284	118	8054	=:0:0.00:0.00:0.00:0:0:0.00:0.00:0.00:0:0.00:0.00:0.00	A:15:60.00:29.40:60.00:15:0:0.00:0.03:0.00:0:0.00:0.00:0.00	C:104:60.00:21.12:60.00:104:0:0.00:0.03:0.00:0:0.00:0.00:0.00	G:7931:60.00:33.37:60.00:7928:3:0.00:0.01:0.00:0:0.00:0.00:0.00	T:4:60.00:10.00:60.00:4:0:0.00:0.05:0.00:0:0.00:0.00:0.00	N:0:0.00:0.00:0.00:0:0:0.00:0.00:0.00:0:0.00:0.00:0.00
CMM1284	119	8053	=:0:0.00:0.00:0.00:0:0:0.00:0.00:0.00:0:0.00:0.00:0.00	A:7:60.00:16.43:60.00:7:0:0.00:0.04:0.00:0:0.00:0.00:0.00	C:7992:60.00:32.86:60.00:7989:3:0.00:0.02:0.00:0:0.00:0.00:0.00	G:37:60.00:17.51:60.00:37:0:0.00:0.04:0.00:0:0.00:0.00:0.00	T:17:60.00:21.71:60.00:17:0:0.00:0.03:0.00:0:0.00:0.00:0.00	N:0:0.00:0.00:0.00:0:0:0.00:0.00:0.00:0:0.00:0.00:0.00
CMM1284	120	8054	=:0:0.00:0.00:0.00:0:0:0.00:0.00:0.00:0:0.00:0.00:0.00	A:17:60.00:23.76:60.00:17:0:0.00:0.04:0.00:0:0.00:0.00:0.00	C:8006:60.00:35.08:60.00:8003:3:0.00:0.02:0.00:0:0.00:0.00:0.00	G:15:60.00:17.00:60.00:15:0:0.00:0.05:0.00:0:0.00:0.00:0.00	T:16:60.00:27.25:60.00:16:0:0.00:0.03:0.00:0:0.00:0.00:0.00	N:0:0.00:0.00:0.00:0:0:0.00:0.00:0.00:0:0.00:0.00:0.00
CMM1284	121	8054	=:0:0.00:0.00:0.00:0:0:0.00:0.00:0.00:0:0.00:0.00:0.00	A:3:60.00:24.00:60.00:3:0:0.00:0.03:0.00:0:0.00:0.00:0.00	C:8023:60.00:35.02:60.00:8020:3:0.00:0.02:0.00:0:0.00:0.00:0.00	G:18:60.00:25.28:60.00:18:0:0.00:0.04:0.00:0:0.00:0.00:0.00	T:10:60.00:23.80:60.00:10:0:0.00:0.03:0.00:0:0.00:0.00:0.00	N:0:0.00:0.00:0.00:0:0:0.00:0.00:0.00:0:0.00:0.00:0.00
CMM1284	122	8054	=:0:0.00:0.00:0.00:0:0:0.00:0.00:0.00:0:0.00:0.00:0.00	A:4:60.00:13.00:60.00:4:0:0.00:0.05:0.00:0:0.00:0.00:0.00	C:29:60.00:21.41:60.00:29:0:0.00:0.04:0.00:0:0.00:0.00:0.00	G:3:60.00:10.33:60.00:3:0:0.00:0.02:0.00:0:0.00:0.00:0.00	T:8018:60.00:32.47:60.00:8015:3:0.00:0.02:0.00:0:0.00:0.00:0.00	N:0:0.00:0.00:0.00:0:0:0.00:0.00:0.00:0:0.00:0.00:0.00
CMM1284	123	8054	=:0:0.00:0.00:0.00:0:0:0.00:0.00:0.00:0:0.00:0.00:0.00	A:1:60.00:37.00:60.00:1:0:0.00:0.06:0.00:0:0.00:0.00:0.00	C:8038:60.00:34.55:60.00:8035:3:0.00:0.02:0.00:0:0.00:0.00:0.00	G:8:60.00:15.88:60.00:8:0:0.00:0.03:0.00:0:0.00:0.00:0.00	T:7:60.00:22.00:60.00:7:0:0.00:0.03:0.00:0:0.00:0.00:0.00	N:0:0.00:0.00:0.00:0:0:0.00:0.00:0.00:0:0.00:0.00:0.00
CMM1284	124	8054	=:0:0.00:0.00:0.00:0:0:0.00:0.00:0.00:0:0.00:0.00:0.00	A:7:60.00:25.43:60.00:7:0:0.00:0.04:0.00:0:0.00:0.00:0.00	C:42:60.00:17.93:60.00:42:0:0.00:0.03:0.00:0:0.00:0.00:0.00	G:7996:60.00:32.77:60.00:7993:3:0.00:0.02:0.00:0:0.00:0.00:0.00	T:9:60.00:11.44:60.00:9:0:0.00:0.05:0.00:0:0.00:0.00:0.00	N:0:0.00:0.00:0.00:0:0:0.00:0.00:0.00:0:0.00:0.00:0.00
CMM1284	125	8054	=:0:0.00:0.00:0.00:0:0:0.00:0.00:0.00:0:0.00:0.00:0.00	A:21:60.00:22.10:60.00:21:0:0.00:0.03:0.00:0:0.00:0.00:0.00	C:71:60.00:19.73:60.00:71:0:0.00:0.03:0.00:0:0.00:0.00:0.00	G:7949:60.00:32.49:60.00:7946:3:0.00:0.01:0.00:0:0.00:0.00:0.00	T:13:60.00:17.69:60.00:13:0:0.00:0.04:0.00:0:0.00:0.00:0.00	N:0:0.00:0.00:0.00:0:0:0.00:0.00:0.00:0:0.00:0.00:0.00
CMM1284	126	8054	=:0:0.00:0.00:0.00:0:0:0.00:0.00:0.00:0:0.00:0.00:0.00	A:33:60.00:19.15:60.00:33:0:0.00:0.04:0.00:0:0.00:0.00:0.00	C:7949:60.00:31.43:60.00:7946:3:0.00:0.01:0.00:0:0.00:0.00:0.00	G:48:60.00:20.56:60.00:48:0:0.00:0.03:0.00:0:0.00:0.00:0.00	T:24:60.00:21.62:60.00:24:0:0.00:0.04:0.00:0:0.00:0.00:0.00	N:0:0.00:0.00:0.00:0:0:0.00:0.00:0.00:0:0.00:0.00:0.00
CMM1284	127	8054	=:0:0.00:0.00:0.00:0:0:0.00:0.00:0.00:0:0.00:0.00:0.00	A:8040:60.00:33.90:60.00:8037:3:0.00:0.02:0.00:0:0.00:0.00:0.00	C:7:60.00:16.86:60.00:7:0:0.00:0.05:0.00:0:0.00:0.00:0.00	G:7:60.00:31.14:60.00:7:0:0.00:0.02:0.00:0:0.00:0.00:0.00	T:0:0.00:0.00:0.00:0:0:0.00:0.00:0.00:0:0.00:0.00:0.00	N:0:0.00:0.00:0.00:0:0:0.00:0.00:0.00:0:0.00:0.00:0.00
CMM1284	128	8054	=:0:0.00:0.00:0.00:0:0:0.00:0.00:0.00:0:0.00:0.00:0.00	A:8024:60.00:33.37:60.00:8021:3:0.00:0.02:0.00:0:0.00:0.00:0.00	C:7:60.00:18.86:60.00:7:0:0.00:0.04:0.00:0:0.00:0.00:0.00	G:17:60.00:26.47:60.00:17:0:0.00:0.03:0.00:0:0.00:0.00:0.00	T:6:60.00:19.50:60.00:6:0:0.00:0.03:0.00:0:0.00:0.00:0.00	N:0:0.00:0.00:0.00:0:0:0.00:0.00:0.00:0:0.00:0.00:0.00
CMM1284	129	8054	=:0:0.00:0.00:0.00:0:0:0.00:0.00:0.00:0:0.00:0.00:0.00	A:5:60.00:20.40:60.00:5:0:0.00:0.04:0.00:0:0.00:0.00:0.00	C:20:60.00:13.10:60.00:20:0:0.00:0.04:0.00:0:0.00:0.00:0.00	G:8018:60.00:36.95:60.00:8015:3:0.00:0.02:0.00:0:0.00:0.00:0.00	T:11:60.00:17.27:60.00:11:0:0.00:0.04:0.00:0:0.00:0.00:0.00	N:0:0.00:0.00:0.00:0:0:0.00:0.00:0.00:0:0.00:0.00:0.00
CMM1284	130	8054	=:0:0.00:0.00:0.00:0:0:0.00:0.00:0.00:0:0.00:0.00:0.00	A:8044:60.00:34.13:60.00:8041:3:0.00:0.02:0.00:0:0.00:0.00:0.00	C:1:60.00:20.00:60.00:1:0:0.00:0.04:0.00:0:0.00:0.00:0.00	G:4:60.00:29.50:60.00:4:0:0.00:0.03:0.00:0:0.00:0.00:0.00	T:5:60.00:6.60:60.00:5:0:0.00:0.05:0.00:0:0.00:0.00:0.00	N:0:0.00:0.00:0.00:0:0:0.00:0.00:0.00:0:0.00:0.00:0.00
CMM1284	131	8054	=:0:0.00:0.00:0.00:0:0:0.00:0.00:0.00:0:0.00:0.00:0.00	A:2:60.00:11.50:60.00:2:0:0.00:0.05:0.00:0:0.00:0.00:0.00	C:8:60.00:15.75:60.00:8:0:0.00:0.05:0.00:0:0.00:0.00:0.00	G:5:60.00:9.20:60.00:5:0:0.00:0.05:0.00:0:0.00:0.00:0.00	T:8039:60.00:34.57:60.00:8036:3:0.00:0.02:0.00:0:0.00:0.00:0.00	N:0:0.00:0.00:0.00:0:0:0.00:0.00:0.00:0:0.00:0.00:0.00
CMM1284	132	8054	=:0:0.00:0.00:0.00:0:0:0.00:0.00:0.00:0:0.00:0.00:0.00	A:7:60.00:16.57:60.00:7:0:0.00:0.02:0.00:0:0.00:0.00:0.00	C:8029:60.00:37.34:60.00:8026:3:0.00:0.02:0.00:0:0.00:0.00:0.00	G:8:60.00:10.12:60.00:8:0:0.00:0.04:0.00:0:0.00:0.00:0.00	T:10:60.00:28.50:60.00:10:0:0.00:0.03:0.00:0:0.00:0.00:0.00	N:0:0.00:0.00:0.00:0:0:0.00:0.00:0.00:0:0.00:0.00:0.00
CMM1284	133	8054	=:0:0.00:0.00:0.00:0:0:0.00:0.00:0.00:0:0.00:0.00:0.00	A:5:60.00:26.80:60.00:5:0:0.00:0.03:0.00:0:0.00:0.00:0.00	C:25:60.00:15.04:60.00:25:0:0.00:0.04:0.00:0:0.00:0.00:0.00	G:8017:60.00:37.12:60.00:8014:3:0.00:0.02:0.00:0:0.00:0.00:0.00	T:7:60.00:8.86:60.00:7:0:0.00:0.04:0.00:0:0.00:0.00:0.00	N:0:0.00:0.00:0.00:0:0:0.00:0.00:0.00:0:0.00:0.00:0.00
CMM1284	134	8054	=:0:0.00:0.00:0.00:0:0:0.00:0.00:0.00:0:0.00:0.00:0.00	A:8040:60.00:34.15:60.00:8037:3:0.00:0.02:0.00:0:0.00:0.00:0.00	C:3:60.00:14.67:60.00:3:0:0.00:0.06:0.00:0:0.00:0.00:0.00	G:6:60.00:29.50:60.00:6:0:0.00:0.02:0.00:0:0.00:0.00:0.00	T:5:60.00:13.20:60.00:5:0:0.00:0.04:0.00:0:0.00:0.00:0.00	N:0:0.00:0.00:0.00:0:0:0.00:0.00:0.00:0:0.00:0.00:0.00
CMM1284	135	8053	=:0:0.00:0.00:0.00:0:0:0.00:0.00:0.00:0:0.00:0.00:0.00	A:7:60.00:26.14:60.00:7:0:0.00:0.04:0.00:0:0.00:0.00:0.00	C:13:60.00:11.77:60.00:13:0:0.00:0.04:0.00:0:0.00:0.00:0.00	G:8029:60.00:36.79:60.00:8026:3:0.00:0.02:0.00:0:0.00:0.00:0.00	T:4:60.00:8.00:60.00:4:0:0.00:0.04:0.00:0:0.00:0.00:0.00	N:0:0.00:0.00:0.00:0:0:0.00:0.00:0.00:0:0.00:0.00:0.00
CMM1284	136	8053	=:0:0.00:0.00:0.00:0:0:0.00:0.00:0.00:0:0.00:0.00:0.00	A:0:0.00:0.00:0.00:0:0:0.00:0.00:0.00:0:0.00:0.00:0.00	C:8033:60.00:37.91:60.00:8030:3:0.00:0.02:0.00:0:0.00:0.00:0.00	G:4:60.00:24.50:60.00:4:0:0.00:0.04:0.00:0:0.00:0.00:0.00	T:16:60.00:27.56:60.00:16:0:0.00:0.03:0.00:0:0.00:0.00:0.00	N:0:0.00:0.00:0.00:0:0:0.00:0.00:0.00:0:0.00:0.00:0.00
CMM1284	137	8053	=:0:0.00:0.00:0.00:0:0:0.00:0.00:0.00:0:0.00:0.00:0.00	A:14:60.00:21.79:60.00:14:0:0.00:0.03:0.00:0:0.00:0.00:0.00	C:3:60.00:6.00:60.00:3:0:0.00:0.03:0.00:0:0.00:0.00:0.00	G:8021:60.00:36.53:60.00:8018:3:0.00:0.02:0.00:0:0.00:0.00:0.00	T:15:60.00:11.07:60.00:15:0:0.00:0.05:0.00:0:0.00:0.00:0.00	N:0:0.00:0.00:0.00:0:0:0.00:0.00:0.00:0:0.00:0.00:0.00
CMM1284	138	8053	=:0:0.00:0.00:0.00:0:0:0.00:0.00:0.00:0:0.00:0.00:0.00	A:3:60.00:19.00:60.00:3:0:0.00:0.04:0.00:0:0.00:0.00:0.00	C:8031:60.00:37.37:60.00:8028:3:0.00:0.02:0.00:0:0.00:0.00:0.00	G:3:60.00:10.33:60.00:3:0:0.00:0.03:0.00:0:0.00:0.00:0.00	T:16:60.00:32.12:60.00:16:0:0.00:0.03:0.00:0:0.00:0.00:0.00	N:0:0.00:0.00:0.00:0:0:0.00:0.00:0.00:0:0.00:0.00:0.00
CMM1284	139	8053	=:0:0.00:0.00:0.00:0:0:0.00:0.00:0.00:0:0.00:0.00:0.00	A:18:60.00:20.50:60.00:18:0:0.00:0.02:0.00:0:0.00:0.00:0.00	C:4:60.00:10.75:60.00:4:0:0.00:0.04:0.00:0:0.00:0.00:0.00	G:8020:60.00:37.33:60.00:8017:3:0.00:0.02:0.00:0:0.00:0.00:0.00	T:11:60.00:3.36:60.00:11:0:0.00:0.03:0.00:0:0.00:0.00:0.00	N:0:0.00:0.00:0.00:0:0:0.00:0.00:0.00:0:0.00:0.00:0.00
CMM1284	140	8053	=:0:0.00:0.00:0.00:0:0:0.00:0.00:0.00:0:0.00:0.00:0.00	A:13:60.00:26.15:60.00:13:0:0.00:0.04:0.00:0:0.00:0.00:0.00	C:9:60.00:15.00:60.00:9:0:0.00:0.05:0.00:0:0.00:0.00:0.00	G:8021:60.00:36.50:60.00:8018:3:0.00:0.02:0.00:0:0.00:0.00:0.00	T:10:60.00:9.50:60.00:10:0:0.00:0.05:0.00:0:0.00:0.00:0.00	N:0:0.00:0.00:0.00:0:0:0.00:0.00:0.00:0:0.00:0.00:0.00
CMM1284	141	8050	=:0:0.00:0.00:0.00:0:0:0.00:0.00:0.00:0:0.00:0.00:0.00	A:7:60.00:19.14:60.00:7:0:0.00:0.03:0.00:0:0.00:0.00:0.00	C:8021:60.00:37.22:60.00:8019:2:0.00:0.02:0.00:0:0.00:0.00:0.00	G:12:60.00:11.08:60.00:12:0:0.00:0.04:0.00:0:0.00:0.00:0.00	T:10:60.00:17.80:60.00:10:0:0.00:0.04:0.00:0:0.00:0.00:0.00	N:0:0.00:0.00:0.00:0:0:0.00:0.00:0.00:0:0.00:0.00:0.00
CMM1284	142	8051	=:0:0.00:0.00:0.00:0:0:0.00:0.00:0.00:0:0.00:0.00:0.00	A:4:60.00:23.00:60.00:4:0:0.00:0.05:0.00:0:0.00:0.00:0.00	C:8036:60.00:38.05:60.00:8034:2:0.00:0.02:0.00:0:0.00:0.00:0.00	G:2:60.00:10.00:60.00:2:0:0.00:0.05:0.00:0:0.00:0.00:0.00	T:9:60.00:30.67:60.00:9:0:0.00:0.02:0.00:0:0.00:0.00:0.00	N:0:0.00:0.00:0.00:0:0:0.00:0.00:0.00:0:0.00:0.00:0.00
CMM1284	143	8051	=:0:0.00:0.00:0.00:0:0:0.00:0.00:0.00:0:0.00:0.00:0.00	A:8009:60.00:33.89:60.00:8007:2:0.00:0.02:0.00:0:0.00:0.00:0.00	C:3:60.00:15.00:60.00:3:0:0.00:0.05:0.00:0:0.00:0.00:0.00	G:20:60.00:27.30:60.00:20:0:0.00:0.03:0.00:0:0.00:0.00:0.00	T:19:60.00:11.79:60.00:19:0:0.00:0.03:0.00:0:0.00:0.00:0.00	N:0:0.00:0.00:0.00:0:0:0.00:0.00:0.00:0:0.00:0.00:0.00
CMM1284	144	8051	=:0:0.00:0.00:0.00:0:0:0.00:0.00:0.00:0:0.00:0.00:0.00	A:28:60.00:22.39:60.00:28:0:0.00:0.03:0.00:0:0.00:0.00:0.00	C:20:60.00:12.60:60.00:20:0:0.00:0.04:0.00:0:0.00:0.00:0.00	G:7989:60.00:36.78:60.00:7987:2:0.00:0.02:0.00:0:0.00:0.00:0.00	T:14:60.00:17.14:60.00:14:0:0.00:0.04:0.00:0:0.00:0.00:0.00	N:0:0.00:0.00:0.00:0:0:0.00:0.00:0.00:0:0.00:0.00:0.00
CMM1284	145	8050	=:0:0.00:0.00:0.00:0:0:0.00:0.00:0.00:0:0.00:0.00:0.00	A:8:60.00:18.62:60.00:8:0:0.00:0.04:0.00:0:0.00:0.00:0.00	C:8005:60.00:37.15:60.00:8003:2:0.00:0.02:0.00:0:0.00:0.00:0.00	G:12:60.00:13.75:60.00:12:0:0.00:0.04:0.00:0:0.00:0.00:0.00	T:25:60.00:25.36:60.00:25:0:0.00:0.03:0.00:0:0.00:0.00:0.00	N:0:0.00:0.00:0.00:0:0:0.00:0.00:0.00:0:0.00:0.00:0.00
CMM1284	146	8047	=:0:0.00:0.00:0.00:0:0:0.00:0.00:0.00:0:0.00:0.00:0.00	A:24:60.00:25.54:60.00:24:0:0.00:0.03:0.00:0:0.00:0.00:0.00	C:9:60.00:14.78:60.00:9:0:0.00:0.04:0.00:0:0.00:0.00:0.00	G:8005:60.00:37.26:60.00:8003:2:0.00:0.02:0.00:0:0.00:0.00:0.00	T:9:60.00:13.78:60.00:9:0:0.00:0.05:0.00:0:0.00:0.00:0.00	N:0:0.00:0.00:0.00:0:0:0.00:0.00:0.00:0:0.00:0.00:0.00
CMM1284	147	8043	=:0:0.00:0.00:0.00:0:0:0.00:0.00:0.00:0:0.00:0.00:0.00	A:22:60.00:13.91:60.00:22:0:0.00:0.05:0.00:0:0.00:0.00:0.00	C:31:60.00:16.16:60.00:31:0:0.00:0.04:0.00:0:0.00:0.00:0.00	G:7970:60.00:36.54:60.00:7969:1:0.00:0.01:0.00:0:0.00:0.00:0.00	T:20:60.00:12.65:60.00:20:0:0.00:0.05:0.00:0:0.00:0.00:0.00	N:0:0.00:0.00:0.00:0:0:0.00:0.00:0.00:0:0.00:0.00:0.00
CMM1284	148	8042	=:0:0.00:0.00:0.00:0:0:0.00:0.00:0.00:0:0.00:0.00:0.00	A:8022:60.00:34.07:60.00:8021:1:0.00:0.02:0.00:0:0.00:0.00:0.00	C:2:60.00:20.50:60.00:2:0:0.00:0.04:0.00:0:0.00:0.00:0.00	G:9:60.00:33.00:60.00:9:0:0.00:0.03:0.00:0:0.00:0.00:0.00	T:9:60.00:12.78:60.00:9:0:0.00:0.05:0.00:0:0.00:0.00:0.00	N:0:0.00:0.00:0.00:0:0:0.00:0.00:0.00:0:0.00:0.00:0.00
CMM1284	149	8037	=:0:0.00:0.00:0.00:0:0:0.00:0.00:0.00:0:0.00:0.00:0.00	A:7964:60.00:33.36:60.00:7964:0:0.00:0.01:0.00:0:0.00:0.00:0.00	C:32:60.00:13.12:60.00:32:0:0.00:0.04:0.00:0:0.00:0.00:0.00	G:16:60.00:19.31:60.00:16:0:0.00:0.04:0.00:0:0.00:0.00:0.00	T:25:60.00:10.76:60.00:25:0:0.00:0.04:0.00:0:0.00:0.00:0.00	N:0:0.00:0.00:0.00:0:0:0.00:0.00:0.00:0:0.00:0.00:0.00
CMM1284	150	8023	=:0:0.00:0.00:0.00:0:0:0.00:0.00:0.00:0:0.00:0.00:0.00	A:5:60.00:26.80:60.00:5:0:0.00:0.03:0.00:0:0.00:0.00:0.00	C:8002:60.00:37.49:60.00:8002:0:0.00:0.02:0.00:0:0.00:0.00:0.00	G:7:60.00:12.71:60.00:7:0:0.00:0.04:0.00:0:0.00:0.00:0.00	T:9:60.00:23.00:60.00:9:0:0.00:0.04:0.00:0:0.00:0.00:0.00	N:0:0.00:0.00:0.00:0:0:0.00:0.00:0.00:0:0.00:0.00:0.00
CMM1284	151	8035	=:0:0.00:0.00:0.00:0:0:0.00:0.00:0.00:0:0.00:0.00:0.00	A:25:60.00:18.44:60.00:25:0:0.00:0.04:0.00:0:0.00:0.00:0.00	C:7960:60.00:36.62:60.00:7960:0:0.00:0.01:0.00:0:0.00:0.00:0.00	G:22:60.00:10.55:60.00:22:0:0.00:0.04:0.00:0:0.00:0.00:0.00	T:28:60.00:21.82:60.00:28:0:0.00:0.04:0.00:0:0.00:0.00:0.00	N:0:0.00:0.00:0.00:0:0:0.00:0.00:0.00:0:0.00:0.00:0.00
CMM1284	152	8028	=:0:0.00:0.00:0.00:0:0:0.00:0.00:0.00:0:0.00:0.00:0.00	A:41:60.00:15.98:60.00:41:0:0.00:0.04:0.00:0:0.00:0.00:0.00	C:7920:60.00:36.40:60.00:7920:0:0.00:0.01:0.00:0:0.00:0.00:0.00	G:22:60.00:13.41:60.00:22:0:0.00:0.04:0.00:0:0.00:0.00:0.00	T:45:60.00:14.31:60.00:45:0:0.00:0.04:0.00:0:0.00:0.00:0.00	N:0:0.00:0.00:0.00:0:0:0.00:0.00:0.00:0:0.00:0.00:0.00
CMM1284	153	8027	=:0:0.00:0.00:0.00:0:0:0.00:0.00:0.00:0:0.00:0.00:0.00	A:8:60.00:15.62:60.00:8:0:0.00:0.04:0.00:0:0.00:0.00:0.00	C:7977:60.00:37.47:60.00:7977:0:0.00:0.02:0.00:0:0.00:0.00:0.00	G:19:60.00:16.05:60.00:19:0:0.00:0.04:0.00:0:0.00:0.00:0.00	T:23:60.00:20.00:60.00:23:0:0.00:0.04:0.00:0:0.00:0.00:0.00	N:0:0.00:0.00:0.00:0:0:0.00:0.00:0.00:0:0.00:0.00:0.00
CMM1284	154	8026	=:0:0.00:0.00:0.00:0:0:0.00:0.00:0.00:0:0.00:0.00:0.00	A:8013:60.00:34.05:60.00:8013:0:0.00:0.02:0.00:0:0.00:0.00:0.00	C:4:60.00:23.50:60.00:4:0:0.00:0.04:0.00:0:0.00:0.00:0.00	G:3:60.00:32.00:60.00:3:0:0.00:0.04:0.00:0:0.00:0.00:0.00	T:6:60.00:15.67:60.00:6:0:0.00:0.05:0.00:0:0.00:0.00:0.00	N:0:0.00:0.00:0.00:0:0:0.00:0.00:0.00:0:0.00:0.00:0.00
CMM1284	155	8025	=:0:0.00:0.00:0.00:0:0:0.00:0.00:0.00:0:0.00:0.00:0.00	A:6:60.00:23.00:60.00:6:0:0.00:0.02:0.00:0:0.00:0.00:0.00	C:24:60.00:12.04:60.00:24:0:0.00:0.04:0.00:0:0.00:0.00:0.00	G:7990:60.00:36.80:60.00:7990:0:0.00:0.02:0.00:0:0.00:0.00:0.00	T:5:60.00:12.40:60.00:5:0:0.00:0.04:0.00:0:0.00:0.00:0.00	N:0:0.00:0.00:0.00:0:0:0.00:0.00:0.00:0:0.00:0.00:0.00
CMM1284	156	8025	=:0:0.00:0.00:0.00:0:0:0.00:0.00:0.00:0:0.00:0.00:0.00	A:7:60.00:13.43:60.00:7:0:0.00:0.04:0.00:0:0.00:0.00:0.00	C:7980:60.00:37.32:60.00:7980:0:0.00:0.02:0.00:0:0.00:0.00:0.00	G:20:60.00:10.20:60.00:20:0:0.00:0.04:0.00:0:0.00:0.00:0.00	T:18:60.00:15.94:60.00:18:0:0.00:0.03:0.00:0:0.00:0.00:0.00	N:0:0.00:0.00:0.00:0:0:0.00:0.00:0.00:0:0.00:0.00:0.00
CMM2466	151	10	=:0:0.00:0.00:0.00:0:0:0.00:0.00:0.00:0:0.00:0.00:0.00	A:0:0.00:0.00:0.00:0:0:0.00:0.00:0.00:0:0.00:0.00:0.00	C:10:60.00:34.60:60.00:0:10:0.00:0.03:0.00:0:0.00:0.00:0.00	G:0:0.00:0.00:0.00:0:0:0.00:0.00:0.00:0:0.00:0.00:0.00	T:0:0.00:0.00:0.00:0:0:0.00:0.00:0.00:0:0.00:0.00:0.00	N:0:0.00:0.00:0.00:0:0:0.00:0.00:0.00:0:0.00:0.00:0.00
CMM2466	152	10	=:0:0.00:0.00:0.00:0:0:0.00:0.00:0.00:0:0.00:0.00:0.00	A:0:0.00:0.00:0.00:0:0:0.00:0.00:0.00:0:0.00:0.00:0.00	C:10:60.00:35.90:60.00:0:10:0.00:0.03:0.00:0:0.00:0.00:0.00	G:0:0.00:0.00:0.00:0:0:0.00:0.00:0.00:0:0.00:0.00:0.00	T:0:0.00:0.00:0.00:0:0:0.00:0.00:0.00:0:0.00:0.00:0.00	N:0:0.00:0.00:0.00:0:0:0.00:0.00:0.00:0:0.00:0.00:0.00
CMM2466	153	10	=:0:0.00:0.00:0.00:0:0:0.00:0.00:0.00:0:0.00:0.00:0.00	A:0:0.00:0.00:0.00:0:0:0.00:0.00:0.00:0:0.00:0.00:0.00	C:0:0.00:0.00:0.00:0:0:0.00:0.00:0.00:0:0.00:0.00:0.00	G:10:60.00:34.60:60.00:0:10:0.00:0.03:0.00:0:0.00:0.00:0.00	T:0:0.00:0.00:0.00:0:0:0.00:0.00:0.00:0:0.00:0.00:0.00	N:0:0.00:0.00:0.00:0:0:0.00:0.00:0.00:0:0.00:0.00:0.00
CMM2466	154	18	=:0:0.00:0.00:0.00:0:0:0.00:0.00:0.00:0:0.00:0.00:0.00	A:1:60.00:7.00:60.00:1:0:0.00:0.01:0.00:0:0.00:0.00:0.00	C:0:0.00:0.00:0.00:0:0:0.00:0.00:0.00:0:0.00:0.00:0.00	G:0:0.00:0.00:0.00:0:0:0.00:0.00:0.00:0:0.00:0.00:0.00	T:17:60.00:31.88:60.00:7:10:0.00:0.03:0.00:0:0.00:0.00:0.00	N:0:0.00:0.00:0.00:0:0:0.00:0.00:0.00:0:0.00:0.00:0.00
CMM2466	155	19	=:0:0.00:0.00:0.00:0:0:0.00:0.00:0.00:0:0.00:0.00:0.00	A:2:60.00:8.50:60.00:2:0:0.00:0.05:0.00:0:0.00:0.00:0.00	C:17:60.00:36.00:60.00:6:11:0.00:0.03:0.00:0:0.00:0.00:0.00	G:0:0.00:0.00:0.00:0:0:0.00:0.00:0.00:0:0.00:0.00:0.00	T:0:0.00:0.00:0.00:0:0:0.00:0.00:0.00:0:0.00:0.00:0.00	N:0:0.00:0.00:0.00:0:0:0.00:0.00:0.00:0:0.00:0.00:0.00
CMM2466	156	21	=:0:0.00:0.00:0.00:0:0:0.00:0.00:0.00:0:0.00:0.00:0.00	A:1:60.00:12.00:60.00:1:0:0.00:0.03:0.00:0:0.00:0.00:0.00	C:20:60.00:33.20:60.00:9:11:0.00:0.03:0.00:0:0.00:0.00:0.00	G:0:0.00:0.00:0.00:0:0:0.00:0.00:0.00:0:0.00:0.00:0.00	T:0:0.00:0.00:0.00:0:0:0.00:0.00:0.00:0:0.00:0.00:0.00	N:0:0.00:0.00:0.00:0:0:0.00:0.00:0.00:0:0.00:0.00:0.00
CMM2466	157	21	=:0:0.00:0.00:0.00:0:0:0.00:0.00:0.00:0:0.00:0.00:0.00	A:0:0.00:0.00:0.00:0:0:0.00:0.00:0.00:0:0.00:0.00:0.00	C:0:0.00:0.00:0.00:0:0:0.00:0.00:0.00:0:0.00:0.00:0.00	G:21:60.00:32.67:60.00:10:11:0.00:0.03:0.00:0:0.00:0.00:0.00	T:0:0.00:0.00:0.00:0:0:0.00:0.00:0.00:0:0.00:0.00:0.00	N:0:0.00:0.00:0.00:0:0:0.00:0.00:0.00:0:0.00:0.00:0.00
CMM2466	158	22	=:0:0.00:0.00:0.00:0:0:0.00:0.00:0.00:0:0.00:0.00:0.00	A:1:60.00:2.00:60.00:1:0:0.00:0.05:0.00:0:0.00:0.00:0.00	C:0:0.00:0.00:0.00:0:0:0.00:0.00:0.00:0:0.00:0.00:0.00	G:0:0.00:0.00:0.00:0:0:0.00:0.00:0.00:0:0.00:0.00:0.00	T:19:60.00:34.63:60.00:8:11:0.00:0.03:0.00:0:0.00:0.00:0.00	N:2:60.00:0.00:60.00:2:0:0.00:0.04:0.00:0:0.00:0.00:0.00
CMM2466	159	22	=:0:0.00:0.00:0.00:0:0:0.00:0.00:0.00:0:0.00:0.00:0.00	A:0:0.00:0.00:0.00:0:0:0.00:0.00:0.00:0:0.00:0.00:0.00	C:1:60.00:2.00:60.00:1:0:0.00:0.02:0.00:0:0.00:0.00:0.00	G:21:60.00:35.62:60.00:10:11:0.00:0.03:0.00:0:0.00:0.00:0.00	T:0:0.00:0.00:0.00:0:0:0.00:0.00:0.00:0:0.00:0.00:0.00	N:0:0.00:0.00:0.00:0:0:0.00:0.00:0.00:0:0.00:0.00:0.00
CMM2466	160	22	=:0:0.00:0.00:0.00:0:0:0.00:0.00:0.00:0:0.00:0.00:0.00	A:19:60.00:30.00:60.00:8:11:0.00:0.03:0.00:0:0.00:0.00:0.00	C:0:0.00:0.00:0.00:0:0:0.00:0.00:0.00:0:0.00:0.00:0.00	G:1:60.00:10.00:60.00:1:0:0.00:0.07:0.00:0:0.00:0.00:0.00	T:0:0.00:0.00:0.00:0:0:0.00:0.00:0.00:0:0.00:0.00:0.00	N:2:60.00:0.00:60.00:2:0:0.00:0.04:0.00:0:0.00:0.00:0.00
CMM2466	161	22	=:0:0.00:0.00:0.00:0:0:0.00:0.00:0.00:0:0.00:0.00:0.00	A:0:0.00:0.00:0.00:0:0:0.00:0.00:0.00:0:0.00:0.00:0.00	C:0:0.00:0.00:0.00:0:0:0.00:0.00:0.00:0:0.00:0.00:0.00	G:0:0.00:0.00:0.00:0:0:0.00:0.00:0.00:0:0.00:0.00:0.00	T:22:60.00:34.64:60.00:11:11:0.00:0.03:0.00:0:0.00:0.00:0.00	N:0:0.00:0.00:0.00:0:0:0.00:0.00:0.00:0:0.00:0.00:0.00
CMM2466	162	23	=:0:0.00:0.00:0.00:0:0:0.00:0.00:0.00:0:0.00:0.00:0.00	A:0:0.00:0.00:0.00:0:0:0.00:0.00:0.00:0:0.00:0.00:0.00	C:23:60.00:34.91:60.00:12:11:0.00:0.03:0.00:0:0.00:0.00:0.00	G:0:0.00:0.00:0.00:0:0:0.00:0.00:0.00:0:0.00:0.00:0.00	T:0:0.00:0.00:0.00:0:0:0.00:0.00:0.00:0:0.00:0.00:0.00	N:0:0.00:0.00:0.00:0:0:0.00:0.00:0.00:0:0.00:0.00:0.00
CMM2466	163	23	=:0:0.00:0.00:0.00:0:0:0.00:0.00:0.00:0:0.00:0.00:0.00	A:0:0.00:0.00:0.00:0:0:0.00:0.00:0.00:0:0.00:0.00:0.00	C:22:60.00:37.05:60.00:11:11:0.00:0.03:0.00:0:0.00:0.00:0.00	G:0:0.00:0.00:0.00:0:0:0.00:0.00:0.00:0:0.00:0.00:0.00	T:1:60.00:29.00:60.00:1:0:0.00:0.05:0.00:0:0.00:0.00:0.00	N:0:0.00:0.00:0.00:0:0:0.00:0.00:0.00:0:0.00:0.00:0.00
CMM2466	164	23	=:0:0.00:0.00:0.00:0:0:0.00:0.00:0.00:0:0.00:0.00:0.00	A:1:60.00:21.00:60.00:1:0:0.00:0.03:0.00:0:0.00:0.00:0.00	C:0:0.00:0.00:0.00:0:0:0.00:0.00:0.00:0:0.00:0.00:0.00	G:0:0.00:0.00:0.00:0:0:0.00:0.00:0.00:0:0.00:0.00:0.00	T:22:60.00:34.27:60.00:11:11:0.00:0.03:0.00:0:0.00:0.00:0.00	N:0:0.00:0.00:0.00:0:0:0.00:0.00:0.00:0:0.00:0.00:0.00
CMM2466	165	23	=:0:0.00:0.00:0.00:0:0:0.00:0.00:0.00:0:0.00:0.00:0.00	A:1:60.00:23.00:60.00:1:0:0.00:0.01:0.00:0:0.00:0.00:0.00	C:0:0.00:0.00:0.00:0:0:0.00:0.00:0.00:0:0.00:0.00:0.00	G:21:60.00:32.48:60.00:10:11:0.00:0.03:0.00:0:0.00:0.00:0.00	T:1:60.00:15.00:60.00:1:0:0.00:0.03:0.00:0:0.00:0.00:0.00	N:0:0.00:0.00:0.00:0:0:0.00:0.00:0.00:0:0.00:0.00:0.00
CMM2466	166	23	=:0:0.00:0.00:0.00:0:0:0.00:0.00:0.00:0:0.00:0.00:0.00	A:0:0.00:0.00:0.00:0:0:0.00:0.00:0.00:0:0.00:0.00:0.00	C:23:60.00:36.52:60.00:12:11:0.00:0.03:0.00:0:0.00:0.00:0.00	G:0:0.00:0.00:0.00:0:0:0.00:0.00:0.00:0:0.00:0.00:0.00	T:0:0.00:0.00:0.00:0:0:0.00:0.00:0.00:0:0.00:0.00:0.00	N:0:0.00:0.00:0.00:0:0:0.00:0.00:0.00:0:0.00:0.00:0.00
CMM2466	167	23	=:0:0.00:0.00:0.00:0:0:0.00:0.00:0.00:0:0.00:0.00:0.00	A:1:60.00:31.00:60.00:1:0:0.00:0.02:0.00:0:0.00:0.00:0.00	C:0:0.00:0.00:0.00:0:0:0.00:0.00:0.00:0:0.00:0.00:0.00	G:0:0.00:0.00:0.00:0:0:0.00:0.00:0.00:0:0.00:0.00:0.00	T:22:60.00:33.23:60.00:11:11:0.00:0.03:0.00:0:0.00:0.00:0.00	N:0:0.00:0.00:0.00:0:0:0.00:0.00:0.00:0:0.00:0.00:0.00
CMM2466	168	24	=:0:0.00:0.00:0.00:0:0:0.00:0.00:0.00:0:0.00:0.00:0.00	A:2:60.00:34.00:60.00:2:0:0.00:0.05:0.00:0:0.00:0.00:0.00	C:20:60.00:37.25:60.00:8:12:0.00:0.02:0.00:0:0.00:0.00:0.00	G:2:60.00:15.00:60.00:2:0:0.00:0.02:0.00:0:0.00:0.00:0.00	T:0:0.00:0.00:0.00:0:0:0.00:0.00:0.00:0:0.00:0.00:0.00	N:0:0.00:0.00:0.00:0:0:0.00:0.00:0.00:0:0.00:0.00:0.00
CMM2466	169	1711	=:0:0.00:0.00:0.00:0:0:0.00:0.00:0.00:0:0.00:0.00:0.00	A:1711:60.00:35.91:60.00:1699:12:0.00:0.01:0.00:0:0.00:0.00:0.00	C:0:0.00:0.00:0.00:0:0:0.00:0.00:0.00:0:0.00:0.00:0.00	G:0:0.00:0.00:0.00:0:0:0.00:0.00:0.00:0:0.00:0.00:0.00	T:0:0.00:0.00:0.00:0:0:0.00:0.00:0.00:0:0.00:0.00:0.00	N:0:0.00:0.00:0.00:0:0:0.00:0.00:0.00:0:0.00:0.00:0.00
CMM2466	170	1711	=:0:0.00:0.00:0.00:0:0:0.00:0.00:0.00:0:0.00:0.00:0.00	A:0:0.00:0.00:0.00:0:0:0.00:0.00:0.00:0:0.00:0.00:0.00	C:1707:60.00:36.31:60.00:1695:12:0.00:0.01:0.00:0:0.00:0.00:0.00	G:2:60.00:4.00:60.00:2:0:0.00:0.01:0.00:0:0.00:0.00:0.00	T:2:60.00:34.50:60.00:2:0:0.00:0.01:0.00:0:0.00:0.00:0.00	N:0:0.00:0.00:0.00:0:0:0.00:0.00:0.00:0:0.00:0.00:0.00
CMM2466	171	1711	=:0:0.00:0.00:0.00:0:0:0.00:0.00:0.00:0:0.00:0.00:0.00	A:2:60.00:33.00:60.00:2:0:0.00:0.02:0.00:0:0.00:0.00:0.00	C:2:60.00:10.50:60.00:2:0:0.00:0.02:0.00:0:0.00:0.00:0.00	G:1707:60.00:37.43:60.00:1695:12:0.00:0.01:0.00:0:0.00:0.00:0.00	T:0:0.00:0.00:0.00:0:0:0.00:0.00:0.00:0:0.00:0.00:0.00	N:0:0.00:0.00:0.00:0:0:0.00:0.00:0.00:0:0.00:0.00:0.00
CMM2466	172	1711	=:0:0.00:0.00:0.00:0:0:0.00:0.00:0.00:0:0.00:0.00:0.00	A:0:0.00:0.00:0.00:0:0:0.00:0.00:0.00:0:0.00:0.00:0.00	C:1703:60.00:36.65:60.00:1691:12:0.00:0.01:0.00:0:0.00:0.00:0.00	G:5:60.00:16.60:60.00:5:0:0.00:0.02:0.00:0:0.00:0.00:0.00	T:3:60.00:24.00:60.00:3:0:0.00:0.02:0.00:0:0.00:0.00:0.00	N:0:0.00:0.00:0.00:0:0:0.00:0.00:0.00:0:0.00:0.00:0.00
CMM2466	173	1711	=:0:0.00:0.00:0.00:0:0:0.00:0.00:0.00:0:0.00:0.00:0.00	A:6:60.00:35.17:60.00:6:0:0.00:0.01:0.00:0:0.00:0.00:0.00	C:3:60.00:7.00:60.00:3:0:0.00:0.02:0.00:0:0.00:0.00:0.00	G:1699:60.00:37.15:60.00:1687:12:0.00:0.01:0.00:0:0.00:0.00:0.00	T:3:60.00:25.67:60.00:3:0:0.00:0.01:0.00:0:0.00:0.00:0.00	N:0:0.00:0.00:0.00:0:0:0.00:0.00:0.00:0:0.00:0.00:0.00
CMM2466	174	1711	=:0:0.00:0.00:0.00:0:0:0.00:0.00:0.00:0:0.00:0.00:0.00	A:0:0.00:0.00:0.00:0:0:0.00:0.00:0.00:0:0.00:0.00:0.00	C:1711:60.00:36.93:60.00:1699:12:0.00:0.01:0.00:0:0.00:0.00:0.00	G:0:0.00:0.00:0.00:0:0:0.00:0.00:0.00:0:0.00:0.00:0.00	T:0:0.00:0.00:0.00:0:0:0.00:0.00:0.00:0:0.00:0.00:0.00	N:0:0.00:0.00:0.00:0:0:0.00:0.00:0.00:0:0.00:0.00:0.00
CMM2466	175	1711	=:0:0.00:0.00:0.00:0:0:0.00:0.00:0.00:0:0.00:0.00:0.00	A:1:60.00:2.00:60.00:1:0:0.00:0.02:0.00:0:0.00:0.00:0.00	C:0:0.00:0.00:0.00:0:0:0.00:0.00:0.00:0:0.00:0.00:0.00	G:0:0.00:0.00:0.00:0:0:0.00:0.00:0.00:0:0.00:0.00:0.00	T:1710:60.00:34.30:60.00:1698:12:0.00:0.01:0.00:0:0.00:0.00:0.00	N:0:0.00:0.00:0.00:0:0:0.00:0.00:0.00:0:0.00:0.00:0.00
CMM2466	176	1711	=:0:0.00:0.00:0.00:0:0:0.00:0.00:0.00:0:0.00:0.00:0.00	A:1709:60.00:36.14:60.00:1697:12:0.00:0.01:0.00:0:0.00:0.00:0.00	C:0:0.00:0.00:0.00:0:0:0.00:0.00:0.00:0:0.00:0.00:0.00	G:2:60.00:19.50:60.00:2:0:0.00:0.01:0.00:0:0.00:0.00:0.00	T:0:0.00:0.00:0.00:0:0:0.00:0.00:0.00:0:0.00:0.00:0.00	N:0:0.00:0.00:0.00:0:0:0.00:0.00:0.00:0:0.00:0.00:0.00
CMM2466	177	1711	=:0:0.00:0.00:0.00:0:0:0.00:0.00:0.00:0:0.00:0.00:0.00	A:0:0.00:0.00:0.00:0:0:0.00:0.00:0.00:0:0.00:0.00:0.00	C:1706:60.00:36.26:60.00:1694:12:0.00:0.01:0.00:0:0.00:0.00:0.00	G:4:60.00:15.00:60.00:4:0:0.00:0.02:0.00:0:0.00:0.00:0.00	T:1:60.00:35.00:60.00:1:0:0.00:0.00:0.00:0:0.00:0.00:0.00	N:0:0.00:0.00:0.00:0:0:0.00:0.00:0.00:0:0.00:0.00:0.00
CMM2466	178	1711	=:0:0.00:0.00:0.00:0:0:0.00:0.00:0.00:0:0.00:0.00:0.00	A:1:60.00:35.00:60.00:1:0:0.00:0.00:0.00:0:0.00:0.00:0.00	C:0:0.00:0.00:0.00:0:0:0.00:0.00:0.00:0:0.00:0.00:0.00	G:1708:60.00:37.88:60.00:1696:12:0.00:0.01:0.00:0:0.00:0.00:0.00	T:1:60.00:11.00:60.00:1:0:0.00:0.01:0.00:0:0.00:0.00:0.00	N:1:60.00:0.00:60.00:1:0:0.00:0.03:0.00:0:0.00:0.00:0.00
CMM2466	179	1711	=:0:0.00:0.00:0.00:0:0:0.00:0.00:0.00:0:0.00:0.00:0.00	A:1:60.00:5.00:60.00:1:0:0.00:0.00:0.00:0:0.00:0.00:0.00	C:0:0.00:0.00:0.00:0:0:0.00:0.00:0.00:0:0.00:0.00:0.00	G:1:60.00:10.00:60.00:1:0:0.00:0.00:0.00:0:0.00:0.00:0.00	T:1709:60.00:33.50:60.00:1697:12:0.00:0.01:0.00:0:0.00:0.00:0.00	N:0:0.00:0.00:0.00:0:0:0.00:0.00:0.00:0:0.00:0.00:0.00
CMM2466	180	1711	=:0:0.00:0.00:0.00:0:0:0.00:0.00:0.00:0:0.00:0.00:0.00	A:1:60.00:10.00:60.00:1:0:0.00:0.01:0.00:0:0.00:0.00:0.00	C:1:60.00:28.00:60.00:1:0:0.00:0.01:0.00:0:0.00:0.00:0.00	G:1709:60.00:37.88:60.00:1697:12:0.00:0.01:0.00:0:0.00:0.00:0.00	T:0:0.00:0.00:0.00:0:0:0.00:0.00:0.00:0:0.00:0.00:0.00	N:0:0.00:0.00:0.00:0:0:0.00:0.00:0.00:0:0.00:0.00:0.00
CMM2466	181	1711	=:0:0.00:0.00:0.00:0:0:0.00:0.00:0.00:0:0.00:0.00:0.00	A:1:60.00:24.00:60.00:1:0:0.00:0.02:0.00:0:0.00:0.00:0.00	C:1706:60.00:36.45:60.00:1694:12:0.00:0.01:0.00:0:0.00:0.00:0.00	G:2:60.00:14.00:60.00:2:0:0.00:0.01:0.00:0:0.00:0.00:0.00	T:2:60.00:14.00:60.00:2:0:0.00:0.00:0.00:0:0.00:0.00:0.00	N:0:0.00:0.00:0.00:0:0:0.00:0.00:0.00:0:0.00:0.00:0.00
CMM2466	182	1711	=:0:0.00:0.00:0.00:0:0:0.00:0.00:0.00:0:0.00:0.00:0.00	A:1:60.00:36.00:60.00:1:0:0.00:0.02:0.00:0:0.00:0.00:0.00	C:0:0.00:0.00:0.00:0:0:0.00:0.00:0.00:0:0.00:0.00:0.00	G:1709:60.00:37.22:60.00:1697:12:0.00:0.01:0.00:0:0.00:0.00:0.00	T:1:60.00:34.00:60.00:1:0:0.00:0.00:0.00:0:0.00:0.00:0.00	N:0:0.00:0.00:0.00:0:0:0.00:0.00:0.00:0:0.00:0.00:0.00
[truncated: 854 more rows]

## Sheet: Table S5C
Table S5C. Amplicon sequencing of five representative genes in CmC15S2
Locus tag	Position in ORF	Base:count:avg_mapq:avg_baseq:avg_se_mapq:num_plus:num_minus:
[truncated: 1,064 more rows]

## Sheet: Table S5D
Table S5D. Amplicon sequencing of five representative genes in CmC15S9
[truncated: 1,065 more rows]

[truncated: 3 more sheets: Table S5E, Table S5F, Table S5G]
